# Supplementary material for: Soil bacterial community changes along elevation gradients in karst graben basin of Yunnan-Kweichow Plateau
Source: Front Microbiol. 2022 Dec 22;13:1054667. doi: 10.3389/fmicb.2022.1054667 (PMC9813600; doi:10.3389/fmicb.2022.1054667)
Supplement: Supplementary file 1 [file Table_1.XLSX]

## Sheet: sampling information
Sample number	Sample points	Raw Tags	Clean Tags		Sample number	Sample points	Raw Tags	Clean Tags
185	WGS1-1-A	39266	12105		186	WGS1-1-B	31502	10830
187	WGS1-2-A	33347	11184		190	WGS1-3-B	37192	12672
189	WGS1-3-A	38397	11877		192	WGS1-4-B	32328	11130
191	WGS1-4-A	33472	9999		194	WGS2-1-B	30270	9446
193	WGS2-1-A	37248	10861		198	WGS2-3-B	64464	20229
195	WGS2-2-A	32523	8138		210	WGS4-1-B	70015	22646
197	WGS2-3-A	66758	19726		212	WGS4-2-B	51618	18214
199	WGS2-4-A	71538	21884		214	WGS4-3-B	66650	24792
201	WGS3-1-A	62274	16680		216	WGS4-4-B	77762	26176
203	WGS3-2-A	59453	16529		218	WGS5-1-B	62105	18977
205	WGS3-3-A	50595	15196		220	WGS5-2-B	63891	17604
207	WGS3-4-A	60354	16857		222	WGS5-3-B	71744	19896
209	WGS4-1-A	80150	26755		224	WGS5-4-B	62218	16534
211	WGS4-2-A	72346	22827		226	CMD1-1-B	68655	24483
213	WGS4-3-A	63184	20486		230	CMD1-3-B	69505	19974
215	WGS4-4-A	66581	22000		232	CMD1-4-B	83328	25687
217	WGS5-1-A	65576	19297		234	CMD2-1-B	61674	21532
219	WGS5-2-A	68568	19693		236	CMD2-2-B	65562	20432
221	WGS5-3-A	82681	23242		242	CMD3-1-B	31196	10751
223	WGS5-4-A	64641	16437		244	CMD3-2-B	68440	23940
225	CMD1-1-A	51547	15035		246	CMD3-3-B	81775	25005
227	CMD1-2-A	61059	16349		248	CMD3-4-B	68436	20569
229	CMD1-3-A	72611	19011		250	CMD4-1-B	56645	17372
231	CMD1-4-A	73946	22285		252	CMD4-2-B	64915	20064
233	CMD2-1-A	44788	14204		254	CMD4-3-B	68907	19669
235	CMD2-2-A	67295	22657		256	CMD4-4-B	50689	19920
237	CMD2-3-A	51467	12715		258	CMD5-1-B	47249	14940
239	CMD2-4-A	61500	16558		262	CMD5-3-B	42383	14144
241	CMD3-1-A	71895	24462		264	CMD5-4-B	49669	15419
243	CMD3-2-A	66006	19906		266	CMD5-5-B	46463	17004
245	CMD3-3-A	69712	23221		268	CMD5-6-B	53924	16496
247	CMD3-4-A	72027	22480		270	CMD6-1-B	52449	19304
249	CMD4-1-A	66276	20468		272	CMD6-2-B	49655	19453
251	CMD4-2-A	71004	22207		274	CMD6-3-B	57087	20817
253	CMD4-3-A	73063	21139		276	CMD6-4-B	51166	18579
255	CMD4-4-A	58610	17324
257	CMD5-1-A	44707	12663
261	CMD5-3-A	42218	11326
263	CMD5-4-A	50469	16181
265	CMD5-5-A	51047	15157
267	CMD5-6-A	46927	13918
269	CMD6-1-A	50233	17463
271	CMD6-2-A	47409	16947
273	CMD6-3-A	52823	18444
275	CMD6-4-A	58487	18058

## Sheet: OTUS in A layer 
#Sample number	185	187	189	191	193	195	197	199	201	203	205	207	209	211	213	215	217	219	221	223	225	227	229	231	233	235	237	239	241	243	245	247	249	251	253	255	257	261	263	265	267	269	271	273	275	Phylum	Class	Order	Family
OTU60	61	79	62	58	130	129	125	88	129	135	108	158	100	165	83	81	156	162	144	206	33	16	7	13	1	4	32	13	12	4	8	18	17	27	27	31	23	33	20	27	18	4	16	15	22	Acidobacteria	Acidobacteria	Subgroup 6
OTU301	46	3	15	10	4	12	1	3	8	6	15	6	0	0	0	0	1	0	1	1	4	3	0	0	0	0	7	2	0	0	0	0	0	0	0	0	0	2	0	0	1	0	0	0	0	Planctomycetes	Phycisphaerae	Phycisphaerales	Phycisphaeraceae
OTU877	222	150	129	224	136	205	197	257	113	139	191	171	104	115	99	51	124	209	129	94	12	12	2	3	1	1	16	18	15	10	17	12	17	37	13	33	2	4	5	2	0	11	7	6	6	Acidobacteria	Acidobacteria	Subgroup 4	RB41
OTU731	2	5	1	5	3	3	1	7	0	1	0	2	0	2	1	2	1	1	0	0	0	0	0	0	0	0	0	0	0	0	0	0	0	0	1	0	0	0	0	0	0	0	1	1	0	Proteobacteria	Gammaproteobacteria	Xanthomonadales	Xanthomonadales Incertae Sedis
OTU295	10	21	18	17	8	11	16	21	34	24	14	8	6	15	7	12	28	17	16	31	14	8	3	2	3	1	10	6	7	11	20	22	5	19	18	23	35	21	10	19	32	5	10	7	10	Acidobacteria	Acidobacteria	Subgroup 6	uncultured bacterium
OTU101	37	75	90	84	80	10	69	13	45	31	22	19	4	0	1	2	0	0	0	0	2	7	1	2	2	0	7	2	2	6	4	7	0	1	9	8	15	9	14	13	28	13	23	8	17	Actinobacteria	Thermoleophilia	Solirubrobacterales	480-2
OTU40	34	25	44	23	19	7	6	14	12	9	6	3	1	3	5	1	12	5	4	6	23	15	19	9	49	4	47	94	3	4	4	5	8	9	10	7	50	178	128	164	126	22	19	28	22	Proteobacteria	Deltaproteobacteria	GR-WP33-30	uncultured bacterium
OTU3046	369	267	545	256	152	14	164	192	46	66	61	50	3	6	6	3	11	4	11	12	6	4	6	6	32	8	15	46	10	14	6	5	14	1	5	6	5	39	45	128	14	2	3	2	5	Firmicutes	Bacilli	Bacillales	Bacillaceae
OTU4	553	345	414	668	351	526	560	402	316	402	522	377	841	680	640	501	357	649	306	316	292	265	186	106	22	14	344	548	347	559	595	735	471	1323	595	1132	60	112	122	126	159	188	262	165	261	Acidobacteria	Acidobacteria	Subgroup 4	RB41
OTU451	2	5	2	2	4	4	10	2	3	4	8	3	17	4	4	5	5	5	5	1	4	5	6	3	1	0	7	0	4	2	8	7	9	17	7	16	16	16	24	17	27	14	20	20	14	Chloroflexi	Anaerolineae	Anaerolineales	Anaerolineaceae
OTU618	2	1	1	1	0	0	0	0	1	0	1	0	6	4	5	4	2	0	0	1	1	0	0	0	0	0	0	1	0	0	1	0	0	0	1	0	0	0	0	1	2	0	0	0	0	Proteobacteria
OTU148	4	1	10	10	6	1	0	1	2	1	1	3	7	3	2	3	1	3	0	2	33	16	2	2	54	7	8	6	13	20	9	20	9	13	11	7	7	11	24	5	13	5	4	2	10	Verrucomicrobia	Spartobacteria	Chthoniobacterales	DA101 soil group
OTU76	15	7	8	6	20	10	24	18	11	2	13	15	100	56	86	98	40	19	41	49	18	44	21	27	20	3	28	22	52	75	86	65	61	60	67	99	28	10	20	11	19	63	56	65	54	Proteobacteria	Betaproteobacteria	Nitrosomonadales	Nitrosomonadaceae
OTU199	248	283	199	266	140	110	185	184	142	163	138	98	60	49	63	61	49	81	46	46	38	35	18	21	1	0	70	97	15	33	52	59	22	62	30	60	23	12	15	12	19	12	16	5	18	Acidobacteria	Acidobacteria	Subgroup 4	RB41
OTU7	5	2	3	1	5	6	10	5	12	2	5	9	55	44	37	35	42	44	54	39	5	2	3	2	3	3	2	6	49	67	71	72	41	32	42	37	8	50	36	16	13	39	21	24	33	Nitrospirae	Nitrospira	Nitrospirales	Nitrospiraceae
OTU108	102	104	75	94	27	115	44	81	125	99	100	56	3	5	2	3	11	24	10	15	20	5	7	4	2	0	31	52	11	7	6	8	22	10	6	5	8	17	18	16	23	13	8	10	20	Acidobacteria	Acidobacteria	Subgroup 4	RB41
OTU2	416	281	177	194	220	694	207	344	276	359	624	469	197	304	282	310	474	380	509	706	177	326	335	294	68	35	279	174	261	199	295	272	327	226	347	310	78	159	70	110	98	133	146	114	127	Proteobacteria	Alphaproteobacteria	Sphingomonadales	Sphingomonadaceae
OTU239	1	0	0	5	0	0	1	1	0	1	1	1	20	7	21	9	6	4	5	5	2	0	0	0	1	0	5	3	5	4	3	6	2	12	4	8	2	0	0	0	0	1	0	2	2	Acidobacteria	Acidobacteria	Subgroup 6	uncultured bacterium
OTU1	62	55	84	130	42	80	30	50	45	35	60	46	67	68	68	99	61	61	75	71	904	605	880	811	317	473	308	183	82	85	94	73	89	84	94	131	52	62	59	89	86	73	99	81	96	Proteobacteria	Alphaproteobacteria	Rhizobiales	Bradyrhizobiaceae
OTU408	3	12	0	0	8	7	12	17	10	21	15	22	0	0	0	0	2	1	0	0	0	0	0	0	0	0	0	0	0	0	0	0	0	0	0	0	0	0	0	0	0	0	0	0	0	Acidobacteria	Acidobacteria	Subgroup 25	uncultured bacterium
OTU9	104	373	130	132	176	221	261	272	385	402	184	279	7	5	6	2	1	1	0	2	0	0	0	0	2	0	4	5	0	0	0	0	0	1	1	0	3	0	0	0	1	0	1	0	0	Acidobacteria	Acidobacteria	Subgroup 4	44889
OTU619	53	57	37	41	47	46	57	108	67	52	42	51	131	151	173	167	19	58	31	17	9	9	12	6	4	1	23	15	48	67	73	121	48	137	60	93	9	7	7	9	22	27	22	22	39	Acidobacteria	Acidobacteria	Subgroup 4	RB41
OTU1014	2	5	2	1	1	2	3	2	5	5	1	4	0	0	1	1	0	0	0	0	0	0	0	0	0	0	0	0	0	0	0	0	0	0	0	0	0	0	0	0	0	1	2	2	1	Actinobacteria	Thermoleophilia	Solirubrobacterales	0319-6M6
OTU91	4	7	5	7	9	3	14	5	7	9	8	10	13	12	6	10	7	3	7	1	34	11	9	18	16	5	13	9	10	32	38	28	17	28	45	29	33	22	47	37	24	49	54	37	51	Acidobacteria	Acidobacteria	Subgroup 3	Unknown Family
OTU402	41	2	10	11	1	0	1	2	0	2	0	1	1	1	0	0	1	0	0	1	0	0	0	0	0	0	0	0	1	1	0	1	1	5	1	2	1	2	0	1	1	0	0	3	2	Gemmatimonadetes	Gemmatimonadetes	Gemmatimonadales	Gemmatimonadaceae
OTU36	36	23	32	23	24	41	20	33	46	47	47	23	23	39	32	34	75	89	76	70	19	25	15	27	5	0	9	8	18	29	27	29	23	31	35	43	30	3	25	21	17	29	16	13	15	Gemmatimonadetes	Gemmatimonadetes	Gemmatimonadales	Gemmatimonadaceae
OTU1350	2	4	4	4	4	9	6	3	4	6	2	1	4	10	9	16	0	3	4	6	9	16	1	9	5	2	7	5	2	5	10	14	3	10	8	10	11	10	6	7	25	12	18	7	13	Acidobacteria	Acidobacteria	Subgroup 6	uncultured bacterium
OTU286	5	13	5	5	12	10	4	6	11	6	9	8	0	1	1	1	3	10	3	7	0	0	0	0	1	0	0	3	0	0	0	0	1	1	0	1	0	1	0	1	0	0	0	0	1	Acidobacteria	Acidobacteria	Subgroup 6	uncultured bacterium
OTU184	2	2	2	1	2	1	1	2	3	3	3	2	4	3	10	4	5	7	3	4	2	1	6	71	2	3	7	14	18	21	14	8	8	5	7	2	3	3	3	4	2	7	0	11	1	Proteobacteria	Gammaproteobacteria	Enterobacteriales	Enterobacteriaceae
OTU171	64	92	134	98	84	47	109	46	48	34	30	51	26	20	22	21	12	24	19	10	2	6	2	4	0	0	3	4	0	2	4	4	4	1	13	7	12	7	7	6	19	14	27	24	32	Actinobacteria	Thermoleophilia	Solirubrobacterales	288-2
OTU1050	23	7	17	9	20	12	12	13	10	21	12	17	5	6	2	2	9	19	8	5	1	0	1	0	0	0	0	0	0	0	1	1	0	1	0	0	0	0	0	0	1	2	1	0	3	Proteobacteria	Deltaproteobacteria	GR-WP33-30	uncultured bacterium
OTU1127	10	2	1	0	2	0	3	6	9	6	0	7	0	0	0	0	0	2	1	0	0	0	0	0	0	1	0	0	0	0	0	0	1	1	0	0	0	0	0	0	0	0	0	0	0	Chloroflexi	Anaerolineae	Anaerolineales	Anaerolineaceae
OTU645	1	2	0	2	0	10	0	1	3	6	6	6	2	0	0	0	4	4	11	19	0	0	0	0	0	0	2	0	0	0	0	0	0	0	0	0	0	0	0	0	0	1	0	0	0	Bacteroidetes	Cytophagia	Cytophagales	Cytophagaceae
OTU1523	17	6	7	11	8	27	5	19	10	12	13	6	43	14	29	26	35	26	36	34	64	86	113	114	63	60	54	42	26	25	25	33	27	32	19	27	37	34	42	24	27	27	31	36	33	Proteobacteria	Alphaproteobacteria	Rhizobiales	Bradyrhizobiaceae
OTU31	72	45	57	74	85	101	86	69	135	112	73	101	103	264	115	144	112	99	98	125	31	54	31	25	22	3	102	82	26	21	40	72	25	53	58	56	92	88	90	130	147	38	56	41	66	Acidobacteria	Acidobacteria	Subgroup 6
OTU214	5	4	8	3	4	0	3	10	1	1	6	2	0	1	0	1	1	2	1	0	3	0	1	2	1	1	7	1	0	2	5	2	0	2	4	4	25	16	12	27	17	18	9	7	10	Acidobacteria	Acidobacteria	Subgroup 11	uncultured bacterium
OTU29	56	31	122	49	22	1	36	26	7	5	5	8	1	1	0	1	2	1	0	0	3	0	1	1	5	1	3	5	1	1	0	0	1	0	1	0	2	2	7	25	2	1	0	2	3	Firmicutes	Bacilli	Bacillales	Bacillaceae
OTU88	76	187	112	148	87	29	113	47	32	38	32	15	2	2	2	1	4	2	2	0	4	1	3	1	1	0	9	79	0	1	0	0	0	0	0	1	4	1	3	2	3	1	0	1	1	Acidobacteria	Acidobacteria	Subgroup 4	44889
OTU1363	8	4	0	5	2	0	0	4	2	2	1	1	1	2	0	0	0	0	0	0	0	0	0	0	0	0	1	0	0	0	0	0	0	0	1	0	0	2	1	0	0	1	1	1	0	Proteobacteria	Deltaproteobacteria	Myxococcales	Blfdi19
OTU1593	1	2	2	3	4	5	4	1	0	1	6	1	0	0	0	0	2	1	1	0	0	0	0	0	0	0	0	1	0	0	0	0	0	0	0	0	0	1	1	0	0	0	0	0	0	Chloroflexi	Anaerolineae	Anaerolineales	Anaerolineaceae
OTU4024	2	0	0	0	1	0	0	0	2	2	0	0	1	0	0	1	1	0	0	0	0	0	0	0	0	0	0	0	0	1	0	2	1	0	0	1	0	0	2	0	0	1	1	1	0	Planctomycetes	Pla4 lineage	uncultured bacterium	uncultured bacterium
OTU457	12	13	15	5	18	10	13	11	15	7	6	3	4	6	4	3	6	3	3	4	7	13	5	1	1	0	2	6	1	1	1	2	2	2	2	4	7	6	8	5	6	2	4	4	2	Proteobacteria	Deltaproteobacteria	GR-WP33-30	uncultured bacterium
OTU26	10	4	2	3	3	0	5	15	0	4	1	3	10	14	14	18	10	0	3	5	2	2	0	1	0	0	2	0	25	51	86	54	35	25	50	47	2	9	1	8	0	18	12	15	9	Gemmatimonadetes	Gemmatimonadetes	Gemmatimonadales	Gemmatimonadaceae
OTU54	137	120	270	192	102	88	112	88	86	68	75	87	31	28	18	32	57	38	42	62	154	193	144	129	199	81	88	114	21	44	33	43	38	49	59	76	67	109	115	149	178	97	108	90	128	Proteobacteria	Alphaproteobacteria	Rhizobiales	Bradyrhizobiaceae
OTU354	27	22	26	63	1	7	0	2	4	2	4	1	1	0	0	1	0	1	0	2	22	8	4	5	1	1	1	3	0	1	0	0	0	1	1	1	1	3	1	1	2	1	0	1	0	Proteobacteria	Alphaproteobacteria	Rhizobiales
OTU103	50	149	62	68	138	59	125	41	113	81	47	56	4	4	7	3	6	17	12	4	4	2	0	1	1	0	3	6	9	12	9	5	3	5	10	8	22	6	10	8	10	14	23	14	20	Actinobacteria	Thermoleophilia	Gaiellales	uncultured
OTU243	19	15	32	26	9	7	8	8	8	10	8	6	17	10	15	12	17	10	18	17	72	52	43	42	77	20	46	73	23	23	38	28	36	29	43	31	19	53	55	49	45	67	67	43	52	Acidobacteria	Acidobacteria	Subgroup 3	Unknown Family
OTU216	4	1	10	3	6	18	1	3	2	4	13	1	0	3	2	2	16	22	18	15	15	33	20	42	2	0	48	41	3	3	0	2	5	1	1	5	11	17	26	9	10	2	2	1	0	Proteobacteria	Alphaproteobacteria	Caulobacterales	Hyphomonadaceae
OTU134	12	12	12	12	9	22	16	8	20	14	6	11	14	22	14	11	5	8	9	15	1	6	1	6	1	0	1	4	9	11	20	25	10	23	17	42	9	4	3	8	13	7	14	10	20	Acidobacteria	Acidobacteria	Subgroup 6	uncultured bacterium
OTU1076	2	0	0	0	3	0	0	1	0	3	1	0	4	5	6	0	3	0	3	3	1	0	0	0	0	1	0	0	1	0	0	0	0	0	0	1	3	1	3	4	3	3	4	3	3	Proteobacteria	Deltaproteobacteria	Myxococcales	BIrii41
OTU156	18	17	12	23	27	61	6	17	7	19	57	10	23	34	17	16	55	42	69	65	8	12	6	13	0	1	23	41	4	2	3	7	3	4	0	1	12	71	17	39	5	2	0	2	6	Bacteroidetes	Sphingobacteriia	Sphingobacteriales	Chitinophagaceae
OTU1112	3	6	1	1	5	10	6	4	4	11	4	13	1	2	1	0	2	3	4	6	0	0	1	0	0	0	0	0	0	0	0	0	0	0	0	0	1	0	0	0	0	0	1	0	0	Acidobacteria	Acidobacteria	Subgroup 6	uncultured bacterium
OTU137	11	8	2	12	9	3	8	6	2	11	7	11	42	46	85	75	38	28	20	26	3	13	14	19	6	4	15	9	37	22	40	33	54	25	44	11	59	25	25	24	19	79	50	36	54	Proteobacteria	Betaproteobacteria	Burkholderiales	Comamonadaceae
OTU3662	9	11	9	9	3	3	8	7	9	5	4	5	2	0	0	0	0	0	1	1	0	0	0	1	0	0	0	0	0	1	0	1	1	0	1	1	3	1	1	4	2	0	1	0	0	Actinobacteria	Actinobacteria	Frankiales	Frankiaceae
OTU2695	2	0	2	0	0	1	1	0	1	0	2	2	0	0	0	1	1	0	2	0	1	1	0	1	0	0	0	0	0	0	0	0	0	0	1	0	4	1	1	1	1	1	3	2	2	Chloroflexi	JG30-KF-CM66	uncultured bacterium	uncultured bacterium
OTU383	39	66	28	87	43	37	44	35	23	31	28	22	5	6	9	20	14	8	11	9	8	5	16	9	7	1	10	40	3	9	9	17	7	6	8	15	18	16	16	9	22	5	5	8	2	Actinobacteria	Actinobacteria	Micromonosporales	Micromonosporaceae
OTU2422	6	0	0	0	0	0	0	0	0	0	9	0	0	0	0	0	1	2	2	0	0	2	0	0	0	0	0	0	0	0	0	0	0	0	0	0	2	5	1	8	3	0	0	0	0	Planctomycetes	Phycisphaerae	Phycisphaerales	Phycisphaeraceae
OTU251	16	15	18	27	20	25	25	18	12	13	14	15	24	24	20	27	44	51	32	37	16	17	16	7	2	1	26	46	3	6	14	28	6	38	22	60	4	11	6	7	7	17	19	11	22	Acidobacteria	Acidobacteria	Subgroup 4	RB41
OTU3918	2	5	1	2	1	1	1	0	1	0	0	2	1	0	0	1	2	0	1	2	0	0	0	1	0	0	2	1	0	0	1	0	0	0	0	0	0	0	0	0	0	2	0	2	2	Actinobacteria	Acidimicrobiia	Acidimicrobiales
OTU686	2	2	6	6	6	0	4	8	2	0	0	6	1	0	0	2	0	0	2	0	0	1	0	0	0	1	0	0	0	1	1	1	0	1	2	3	0	0	0	0	6	1	0	1	0	Actinobacteria	Actinobacteria	Pseudonocardiales	Pseudonocardiaceae
OTU462	8	18	24	15	14	5	18	5	6	7	4	5	0	0	0	0	0	1	0	0	0	0	0	0	0	0	0	0	0	0	0	0	0	0	0	0	1	2	1	2	0	0	0	0	0	Actinobacteria	Thermoleophilia	Solirubrobacterales	480-2
OTU449	5	5	3	9	6	3	3	5	7	1	4	5	3	8	3	2	9	2	3	6	3	10	3	4	1	1	9	2	7	6	8	11	6	6	4	4	11	3	3	8	4	3	4	6	5	Acidobacteria	Acidobacteria	Subgroup 6	uncultured bacterium
OTU344	39	27	37	23	42	13	35	38	27	16	19	26	9	11	21	8	12	6	11	10	17	20	7	14	5	2	16	7	2	5	3	3	2	5	12	10	22	17	28	43	20	16	13	11	4	Proteobacteria	Deltaproteobacteria	Sh765B-TzT-29	uncultured bacterium
OTU854	24	16	13	31	28	54	30	36	19	55	39	45	3	14	10	3	10	14	5	14	7	9	3	3	0	0	3	19	3	6	2	5	5	13	9	11	1	5	5	1	3	10	6	8	14	Acidobacteria	Acidobacteria	Subgroup 4	RB41
OTU42	27	18	7	8	38	12	26	7	7	5	15	23	21	11	31	16	10	13	8	5	1	15	4	3	6	2	8	10	27	16	24	56	22	59	65	43	11	27	47	102	57	35	33	21	31	Bacteroidetes	Sphingobacteriia	Sphingobacteriales	Chitinophagaceae
OTU55	33	43	24	20	234	39	162	35	128	58	51	56	5	2	2	4	3	1	1	3	1	0	1	0	1	1	1	0	0	0	0	0	0	1	0	0	14	4	2	1	2	0	0	0	0	Actinobacteria
OTU450	1	1	1	1	0	3	4	1	3	3	2	6	3	3	4	13	3	0	3	3	1	2	1	0	0	1	0	0	10	6	5	4	9	5	1	2	1	0	1	0	1	1	2	0	1	Actinobacteria	Acidimicrobiia	Acidimicrobiales	uncultured
OTU960	14	7	10	1	2	1	0	1	6	1	3	1	0	0	0	0	0	0	0	0	0	0	0	0	0	0	1	0	0	0	0	0	0	0	0	0	3	2	0	1	4	0	0	0	0	Planctomycetes	Phycisphaerae	Phycisphaerales	Phycisphaeraceae
OTU3521	2	2	0	2	0	2	2	3	1	0	0	1	1	0	0	1	2	1	3	1	1	2	0	0	1	0	0	0	0	1	0	1	2	0	1	0	2	3	1	2	0	0	0	0	0	Chloroflexi
OTU5	164	70	151	201	149	80	97	92	32	63	86	27	40	40	16	33	45	38	74	50	74	43	59	56	80	14	50	117	2	10	9	9	10	2	11	14	43	25	38	25	58	25	31	19	29	Proteobacteria	Alphaproteobacteria	Rhodospirillales	Rhodospirillaceae
OTU639	5	10	3	6	13	9	7	2	34	15	5	11	21	31	22	31	8	4	0	7	3	3	1	3	1	2	6	7	5	9	9	8	4	16	15	12	2	3	3	7	7	1	0	2	1	Acidobacteria	Acidobacteria	Subgroup 4	RB41
OTU2843	0	0	0	0	0	0	0	1	0	1	0	1	0	1	0	0	0	0	0	0	0	0	0	0	0	0	0	0	0	0	0	0	0	0	0	0	0	4	0	1	0	0	0	0	0	Verrucomicrobia	OPB35 soil group	uncultured bacterium	uncultured bacterium
OTU369	19	20	17	12	31	18	17	26	24	8	21	15	6	21	14	8	4	3	4	3	0	1	4	1	1	0	1	5	1	3	2	3	0	8	11	5	1	7	7	2	3	4	1	2	3	Proteobacteria	Deltaproteobacteria	Myxococcales	Haliangiaceae
OTU860	4	4	4	4	5	2	6	2	3	0	1	0	18	4	10	10	4	3	1	3	1	4	1	0	1	1	2	0	2	5	7	5	4	2	3	3	1	5	2	8	1	11	18	10	16	Actinobacteria	Thermoleophilia	Solirubrobacterales	Solirubrobacteraceae
OTU506	4	3	1	5	6	0	4	2	0	0	0	2	3	4	3	3	0	1	2	6	1	3	2	3	3	0	2	0	5	2	6	4	6	5	5	6	4	11	5	8	3	6	10	17	8	Proteobacteria	Betaproteobacteria	SC-I-84	uncultured bacterium
OTU27	80	45	67	61	51	63	52	60	26	45	66	35	38	41	30	21	60	52	57	52	22	32	51	37	4	4	64	208	7	9	4	7	9	15	19	10	18	33	35	63	55	31	22	28	21	Proteobacteria	Gammaproteobacteria	Xanthomonadales	Xanthomonadales Incertae Sedis
OTU177	8	10	15	4	5	3	3	4	7	4	1	1	2	2	2	2	4	5	1	3	1	3	1	0	1	1	8	4	0	2	2	2	0	0	1	6	13	33	16	31	17	10	4	11	12	Proteobacteria	Alphaproteobacteria	Rhizobiales	Rhodobiaceae
OTU1293	15	2	2	3	22	7	6	23	12	11	13	11	7	7	1	5	36	35	30	20	2	4	0	7	1	0	0	1	1	2	2	2	3	5	10	7	30	9	6	10	3	4	5	2	3	Proteobacteria	Betaproteobacteria	Nitrosomonadales	Nitrosomonadaceae
OTU16	86	51	132	159	25	4	24	8	13	14	9	9	45	19	35	33	9	2	4	6	203	164	72	54	231	26	82	83	65	93	175	138	70	111	75	95	31	24	97	86	131	89	157	103	197	Verrucomicrobia	Spartobacteria	Chthoniobacterales	DA101 soil group
OTU258	3	2	6	2	6	0	0	3	3	5	3	5	7	5	1	2	2	2	4	0	2	5	8	3	2	0	2	5	4	1	5	0	4	2	6	3	10	11	16	7	28	10	12	9	15	Actinobacteria	Acidimicrobiia	Acidimicrobiales	uncultured
OTU21	66	137	130	103	191	55	173	54	95	43	38	45	2	1	8	0	6	2	5	3	2	0	0	1	0	0	2	4	0	0	0	0	0	0	0	2	28	1	6	4	4	3	0	0	3	Actinobacteria	Acidimicrobiia	Acidimicrobiales	uncultured
OTU37	71	37	19	40	24	133	15	32	56	46	82	79	22	42	41	32	94	58	92	180	25	43	71	56	7	10	59	19	74	20	21	14	112	16	15	15	9	21	9	16	12	9	6	9	8	Proteobacteria	Alphaproteobacteria	Sphingomonadales	Sphingomonadaceae
OTU155	11	14	2	9	46	1	29	2	4	6	4	3	2	2	0	4	1	0	0	2	1	2	0	1	0	0	0	0	0	1	0	2	0	0	0	0	1	0	0	0	1	0	0	1	0	Actinobacteria	Actinobacteria	Micrococcales	Micrococcaceae
OTU683	4	5	4	7	5	0	10	12	1	1	3	1	1	0	1	1	2	1	2	0	3	0	0	0	0	0	0	0	0	0	0	0	0	0	0	0	1	0	1	1	3	1	0	2	1	Chloroflexi	Anaerolineae	Anaerolineales	Anaerolineaceae
OTU2256	1	0	0	1	0	0	0	0	0	0	1	1	1	0	1	1	0	1	1	1	0	0	0	1	0	0	0	0	1	0	0	0	0	0	0	0	4	1	1	1	0	0	2	1	0	Chloroflexi	Chloroflexia	Chloroflexales	Roseiflexaceae
OTU182	31	21	18	36	22	118	24	44	36	42	73	54	29	30	29	28	48	48	52	63	70	146	193	157	18	16	122	119	41	20	19	21	34	17	20	10	29	40	23	41	35	10	6	15	9	Proteobacteria	Alphaproteobacteria	Sphingomonadales	Sphingomonadaceae
OTU120	35	32	69	35	75	17	35	38	42	34	24	13	23	12	11	2	5	8	6	9	7	5	0	1	12	2	8	10	0	3	1	5	0	3	4	1	23	14	27	18	22	6	0	3	2	Proteobacteria	Deltaproteobacteria	GR-WP33-30	uncultured bacterium
OTU2439	6	0	0	1	0	1	2	2	0	0	0	1	0	0	0	0	0	1	0	0	0	0	0	0	0	0	0	0	0	0	0	0	0	0	0	0	1	0	1	2	7	1	1	0	3	Acidobacteria	Acidobacteria	Subgroup 17
OTU641	11	4	7	9	9	17	5	7	13	11	9	9	1	0	0	2	0	2	6	0	1	0	1	1	0	0	1	1	0	0	0	0	0	0	0	0	1	0	0	0	0	0	0	0	0	Acidobacteria	Acidobacteria	Subgroup 3	Unknown Family
OTU3	73	25	29	8	91	26	51	100	20	21	41	27	254	200	191	112	208	174	171	146	11	21	17	10	4	5	41	31	131	34	46	121	135	148	141	67	121	261	207	239	150	276	193	199	217	Bacteroidetes	Sphingobacteriia	Sphingobacteriales	Chitinophagaceae
OTU191	3	5	4	4	5	2	14	6	3	0	1	4	26	11	13	12	3	2	5	1	2	6	4	2	2	1	3	0	2	3	5	2	1	8	5	5	2	1	0	0	0	1	0	0	3	Acidobacteria	Acidobacteria	Subgroup 4	44889
OTU1019	9	4	7	11	4	3	6	12	2	1	2	1	0	0	0	0	4	0	0	2	1	1	0	1	0	0	1	0	1	0	0	0	0	1	2	0	1	0	1	1	0	0	0	1	1	Proteobacteria	Deltaproteobacteria	Desulfurellales	Desulfurellaceae
OTU12	152	204	139	223	251	172	196	168	239	446	263	336	127	98	137	184	22	57	41	18	2	2	4	1	2	1	2	0	22	9	14	18	23	4	12	5	0	0	1	0	0	7	8	3	6	Actinobacteria	Rubrobacteria	Rubrobacterales	Rubrobacteriaceae
OTU845	4	1	0	0	0	6	1	2	2	0	0	2	5	3	3	7	7	7	7	7	2	6	2	12	2	0	5	2	2	2	6	5	2	17	18	10	4	4	4	4	4	4	4	6	6	Proteobacteria	Gammaproteobacteria	Xanthomonadales	Xanthomonadaceae
OTU1284	33	45	49	39	75	30	64	58	30	23	31	22	1	1	1	0	3	3	4	2	0	0	0	1	0	0	0	3	0	0	0	0	2	0	3	1	28	8	11	10	16	9	10	2	5	Actinobacteria	Acidimicrobiia	Acidimicrobiales	uncultured
OTU597	4	3	8	1	4	0	1	0	1	0	1	1	9	5	10	9	9	7	11	13	26	16	12	12	14	5	9	24	2	2	4	4	1	7	13	15	2	2	9	6	12	4	11	6	3	Proteobacteria	Deltaproteobacteria	GR-WP33-30	uncultured bacterium
OTU2473	2	0	0	1	0	0	0	0	0	1	0	0	0	0	0	0	1	1	0	0	0	0	0	0	1	0	0	0	0	0	0	0	0	0	0	0	8	3	9	11	5	2	1	0	0	Proteobacteria	Gammaproteobacteria	Cellvibrionales	Spongiibacteraceae
OTU14	33	8	22	9	16	22	6	40	11	15	45	16	17	33	8	8	65	89	84	79	37	54	36	43	37	10	68	47	3	5	7	9	6	11	15	23	103	75	77	63	50	38	35	34	32	Proteobacteria	Alphaproteobacteria	Rhizobiales	KF-JG30-B3
OTU92	5	17	3	12	8	84	21	11	31	54	26	78	41	74	39	55	8	23	6	24	4	5	11	5	1	2	8	2	7	1	5	5	4	6	7	6	1	0	0	0	1	2	1	1	1	Acidobacteria	Acidobacteria	Subgroup 4	RB41
OTU492	2	2	1	1	1	10	1	7	5	4	4	9	6	16	16	8	7	3	6	8	11	11	4	9	11	3	13	8	21	3	19	20	12	27	23	12	0	0	1	1	2	1	6	1	3	Acidobacteria	Acidobacteria	Subgroup 4	Unknown Family
OTU189	18	16	10	19	24	11	20	12	29	21	8	17	11	4	7	21	13	13	10	10	7	7	1	3	0	0	2	1	0	2	3	4	5	9	7	5	1	1	2	1	2	6	3	3	13	Nitrospirae	Nitrospira	Nitrospirales	0319-6A21
OTU244	14	10	12	13	18	5	13	13	11	6	2	6	6	6	9	4	16	12	11	8	4	0	0	1	2	0	2	4	1	2	2	1	1	2	3	2	6	1	3	4	7	8	9	11	16	Nitrospirae	Nitrospira	Nitrospirales	0319-6A21
OTU2603	0	1	0	0	0	0	0	0	0	1	0	1	0	2	1	1	1	1	0	0	0	1	0	0	0	0	0	0	0	0	1	0	0	1	1	1	0	0	1	0	0	1	0	0	0	Planctomycetes	Phycisphaerae	Phycisphaerales	Phycisphaeraceae
OTU2472	2	1	1	0	3	0	2	18	0	0	1	2	2	4	1	1	7	6	1	0	0	0	1	0	0	0	0	0	0	0	0	1	0	1	0	0	0	1	0	0	0	0	0	0	0	Bacteroidetes	Cytophagia	Cytophagales	Cytophagaceae
OTU752	4	1	1	2	3	1	3	4	2	6	2	2	3	2	5	3	5	6	1	6	0	1	0	0	0	0	0	1	0	0	0	0	0	0	0	1	0	0	2	0	1	0	0	1	1	Nitrospirae	Nitrospira	Nitrospirales	0319-6A21
OTU102	27	14	16	19	18	47	23	14	39	37	37	51	51	32	51	58	28	26	32	36	5	12	4	4	0	1	6	1	14	22	36	49	21	23	55	40	7	2	7	3	8	16	8	15	8	Gemmatimonadetes	Gemmatimonadetes	Gemmatimonadales	Gemmatimonadaceae
OTU2467	1	0	1	1	0	0	0	0	0	0	0	0	0	0	0	0	0	0	0	0	0	0	0	0	0	0	0	0	0	0	0	0	0	0	0	0	0	0	0	0	0	0	0	0	0	Gemmatimonadetes	Gemmatimonadetes	S0134 terrestrial group	uncultured bacterium
OTU507	100	52	121	23	6	3	8	10	82	39	16	28	1	0	6	4	2	6	5	2	0	0	1	0	2	3	0	0	1	0	0	1	1	0	0	2	1	1	2	4	4	1	4	0	0	Firmicutes
OTU604	4	4	2	0	9	2	5	1	4	5	2	2	4	5	6	0	4	6	7	0	0	0	0	0	0	0	1	0	0	0	0	0	1	0	1	0	0	0	0	1	0	0	0	0	0	Proteobacteria	Deltaproteobacteria	GR-WP33-30	uncultured bacterium
OTU2345	5	5	4	8	1	9	4	4	4	7	10	8	3	4	2	2	7	10	12	8	6	3	4	2	1	1	6	6	6	4	8	3	9	5	8	3	4	5	8	6	1	10	10	7	13	Acidobacteria	Acidobacteria	Subgroup 3	Unknown Family
OTU222	12	4	1	7	6	5	7	24	7	9	20	8	12	26	23	35	47	22	12	22	3	4	7	3	2	1	8	4	27	17	28	22	29	11	15	11	0	2	0	1	1	13	7	8	11	Proteobacteria	Betaproteobacteria	Nitrosomonadales	Nitrosomonadaceae
OTU3156	1	1	0	0	0	0	1	0	2	0	0	0	0	0	0	0	0	0	0	0	0	0	0	0	0	0	0	0	0	0	0	0	0	0	0	0	0	0	0	0	0	0	0	0	0	Acidobacteria	Acidobacteria	Subgroup 17
OTU614	6	2	0	4	2	1	0	6	3	3	2	4	7	14	10	9	14	11	11	29	11	12	7	7	6	2	12	6	6	4	13	11	4	6	3	1	11	18	13	10	23	3	7	3	2	Acidobacteria	Acidobacteria	Subgroup 6	uncultured bacterium
OTU2806	2	1	2	1	1	1	2	4	5	7	0	6	5	6	5	2	13	9	10	12	1	0	1	0	0	1	0	1	1	2	1	2	1	0	2	0	1	1	2	4	4	4	4	5	9	Acidobacteria	Acidobacteria	Subgroup 6	uncultured bacterium
OTU240	22	29	31	47	5	25	16	7	13	12	17	9	7	5	13	6	5	4	8	9	30	30	24	37	12	13	24	50	1	9	7	5	3	4	5	4	5	4	8	9	8	8	9	8	7	Actinobacteria	Actinobacteria	Corynebacteriales	uncultured
OTU550	5	3	1	7	3	3	0	1	0	1	0	1	1	1	5	0	2	3	1	0	4	0	6	4	2	0	2	0	1	1	1	1	1	1	2	4	0	0	0	0	1	0	1	2	2	Proteobacteria	Alphaproteobacteria	Rhodospirillales	I-10
OTU1002	16	1	29	4	7	0	2	5	0	1	2	1	0	0	0	0	0	0	0	0	0	0	0	0	0	0	0	0	0	1	0	0	0	0	0	0	0	0	0	0	0	0	0	0	0	Actinobacteria	Actinobacteria	Pseudonocardiales	Pseudonocardiaceae
OTU1144	1	3	3	2	1	4	1	9	3	3	5	2	0	0	0	0	0	0	0	0	6	6	1	1	0	0	1	2	0	0	0	0	0	2	0	1	6	5	5	13	5	1	0	1	1	Proteobacteria	Deltaproteobacteria	Sh765B-TzT-29	uncultured bacterium
OTU3990	9	1	6	0	0	0	0	0	0	0	1	0	0	0	0	0	0	0	0	0	0	0	0	0	0	0	0	0	0	0	0	0	0	0	0	0	0	0	0	0	0	0	0	0	0	Actinobacteria	Actinobacteria	Streptosporangiales	Thermomonosporaceae
OTU3141	1	0	1	0	2	3	1	3	2	1	2	4	0	0	0	0	0	0	0	1	0	0	0	1	0	0	1	1	0	0	0	0	0	0	0	0	0	0	0	0	0	0	0	0	0	Saccharibacteria	uncultured bacterium	uncultured bacterium	uncultured bacterium
OTU643	3	13	6	1	8	3	8	9	0	0	0	0	1	0	0	0	0	0	0	0	0	0	0	0	1	0	3	0	0	0	0	0	0	0	0	0	0	7	1	5	0	0	0	0	0	Bacteroidetes	Sphingobacteriia	Sphingobacteriales	Chitinophagaceae
OTU919	1	1	0	0	0	0	7	4	3	7	4	4	0	1	0	0	1	0	1	0	1	2	4	1	2	2	0	2	1	2	0	1	1	4	3	3	1	1	0	1	1	1	0	1	0	Acidobacteria	Acidobacteria	Subgroup 2	uncultured bacterium
OTU198	14	6	1	0	9	5	1	17	9	7	23	11	5	3	8	1	5	0	3	2	0	6	3	0	0	1	4	1	3	2	4	8	0	14	11	12	10	24	14	23	15	40	19	10	13	Bacteroidetes	Sphingobacteriia	Sphingobacteriales	PHOS-HE51
OTU33	4	4	2	7	3	4	5	13	7	13	6	3	4	7	5	10	9	12	3	2	3	7	7	2	11	2	3	12	28	25	15	13	22	9	3	3	2	1	1	1	1	0	1	0	1	Firmicutes	Bacilli	Bacillales	Family XII
OTU15	120	137	93	89	210	176	178	141	205	163	108	232	73	64	57	112	30	40	40	35	7	3	4	3	2	0	5	3	4	10	6	10	3	3	18	16	7	3	3	5	9	7	7	6	5	Actinobacteria	Actinobacteria	Micrococcales	Micrococcaceae
OTU1638	5	10	1	0	6	4	1	4	2	3	1	3	1	2	3	1	1	0	0	0	0	0	0	0	0	0	0	0	1	2	0	0	0	0	1	2	1	0	0	2	0	0	0	2	0	Actinobacteria	Actinobacteria	Propionibacteriales	Propionibacteriaceae
OTU426	1	0	0	0	1	1	0	0	0	0	1	0	12	4	11	11	6	2	3	2	2	4	4	2	1	0	16	0	3	2	16	10	8	6	16	8	2	7	3	1	1	3	1	5	4	Bacteroidetes	Sphingobacteriia	Sphingobacteriales	Chitinophagaceae
OTU35	36	46	24	17	116	31	67	125	34	34	91	55	174	184	177	90	76	104	63	53	5	6	4	3	0	6	10	7	8	4	10	18	7	33	33	23	26	14	16	44	17	14	13	9	10	Bacteroidetes	Sphingobacteriia	Sphingobacteriales	Chitinophagaceae
OTU2194	1	1	4	0	4	0	1	1	0	1	0	1	0	0	0	0	1	0	0	2	0	0	0	0	0	0	1	0	0	0	0	0	0	0	0	0	4	0	10	5	9	1	0	0	2	Chloroflexi	Anaerolineae	Anaerolineales	Anaerolineaceae
OTU429	13	7	3	20	11	2	4	5	5	7	3	7	7	35	24	12	13	9	10	20	63	30	15	19	30	2	22	52	19	19	38	28	17	32	44	28	22	36	34	32	53	14	18	15	15	Acidobacteria	Acidobacteria	Subgroup 6	uncultured bacterium
OTU297	43	10	20	21	17	39	16	20	13	12	39	16	14	17	16	17	48	22	46	69	19	22	36	27	3	3	29	34	5	8	10	18	10	19	45	30	13	21	17	50	18	30	45	38	38	Proteobacteria	Alphaproteobacteria	Sphingomonadales	Sphingomonadaceae
OTU584	12	7	8	7	9	18	7	15	11	12	8	33	4	11	5	4	1	9	6	8	0	2	1	2	0	3	1	0	1	0	1	0	0	0	0	2	0	0	0	0	0	0	0	1	0	Acidobacteria	Acidobacteria	Subgroup 4	44889
OTU694	8	8	3	7	11	3	14	11	10	12	8	8	4	18	4	4	22	19	39	29	16	6	5	12	0	0	19	28	0	1	0	2	0	0	1	0	16	23	12	6	9	0	2	1	2	Acidobacteria	Acidobacteria	Subgroup 6
OTU99	71	25	31	34	19	66	21	38	43	70	40	62	2	4	3	3	43	51	24	20	1	2	0	3	1	1	1	1	0	3	2	0	3	3	6	1	0	0	0	0	0	0	0	0	0	Gemmatimonadetes	Gemmatimonadetes	Gemmatimonadales	Gemmatimonadaceae
OTU107	16	61	64	51	6	53	11	6	56	79	68	16	3	2	1	0	1	0	1	1	38	67	48	22	7	5	164	151	1	1	1	3	1	2	1	2	62	41	76	63	80	4	4	4	7	Verrucomicrobia	Spartobacteria	Chthoniobacterales	Xiphinematobacteraceae
OTU1272	1	0	0	0	1	0	0	0	0	0	0	0	6	1	2	10	1	4	5	3	2	3	1	0	0	1	1	0	7	8	4	5	5	4	7	6	2	2	3	1	6	8	11	8	7	Actinobacteria	Thermoleophilia	Gaiellales	uncultured
OTU2571	6	6	5	4	4	1	5	2	3	3	3	1	43	60	27	34	3	6	8	10	2	3	1	0	1	0	2	4	2	6	15	11	5	12	18	12	7	3	5	10	3	9	17	13	19	Acidobacteria	Acidobacteria	Subgroup 6	uncultured Acidobacteria bacterium
OTU815	7	9	8	14	4	14	6	4	5	8	5	10	14	19	16	16	22	16	11	15	4	2	1	4	1	0	2	1	1	0	3	2	4	0	4	1	12	7	11	5	13	6	4	4	2	Acidobacteria	Acidobacteria	Subgroup 6	uncultured bacterium
OTU2836	4	4	7	0	9	0	7	8	3	9	10	3	2	3	1	1	3	5	5	3	0	0	0	0	0	0	0	0	0	0	0	1	1	0	0	0	0	0	0	1	0	1	2	3	1	Chloroflexi	Anaerolineae	Anaerolineales	Anaerolineaceae
OTU390	22	8	21	41	14	52	8	18	25	21	21	21	3	8	5	0	17	13	12	12	7	0	2	0	0	0	2	5	0	1	1	3	0	1	2	0	3	6	5	5	1	2	1	3	0	Acidobacteria	Acidobacteria	Subgroup 6	uncultured bacterium
OTU3626	0	0	0	1	0	0	1	0	0	0	0	0	0	0	0	0	0	0	2	0	0	1	1	0	0	0	1	0	0	0	0	0	0	0	0	0	0	0	0	0	0	0	0	0	0	Chloroflexi	S085
OTU558	4	4	2	3	2	1	2	4	2	0	1	2	0	0	0	0	0	0	1	0	3	1	1	1	0	1	1	1	1	1	1	1	1	1	2	0	4	6	10	9	17	10	9	5	15	Verrucomicrobia	Spartobacteria	Chthoniobacterales	Chthoniobacteraceae
OTU1895	1	1	3	5	2	0	1	0	1	0	0	1	2	0	0	13	1	0	0	0	1	0	0	1	1	0	0	0	0	2	1	0	1	0	0	1	0	0	0	0	1	0	0	0	0	Actinobacteria	Actinobacteria
OTU8	29	34	75	81	16	30	20	7	39	32	21	20	11	11	7	8	9	5	2	5	332	154	77	111	621	187	78	190	14	32	43	49	11	40	31	24	17	16	29	35	47	17	35	32	34	Verrucomicrobia	Spartobacteria	Chthoniobacterales	DA101 soil group
OTU970	6	4	2	4	1	3	7	0	2	4	2	0	0	0	0	0	0	0	0	0	0	0	0	0	0	0	0	0	0	0	0	0	0	0	0	0	1	2	0	0	0	0	0	0	0	Proteobacteria	Alphaproteobacteria	Rhodospirillales	MSB-1E8
OTU535	3	10	8	4	12	7	8	15	12	8	9	14	6	2	2	3	12	8	8	5	0	1	1	0	0	0	3	0	1	0	1	5	3	10	1	3	1	8	5	6	2	15	10	9	10	Bacteroidetes	Sphingobacteriia	Sphingobacteriales	Chitinophagaceae
OTU3781	5	2	4	5	6	0	3	1	0	0	0	0	3	2	1	2	2	1	4	3	0	0	0	0	0	0	0	0	0	0	1	1	1	0	1	2	1	0	0	0	0	2	0	1	2	Chloroflexi	Chloroflexia	Chloroflexales	Roseiflexaceae
OTU11	59	53	31	37	42	154	50	107	84	102	70	176	29	72	40	9	53	55	50	82	16	15	12	12	7	1	76	77	41	13	24	36	43	30	33	21	30	56	26	29	20	55	63	71	57	Acidobacteria	Acidobacteria	Subgroup 4	Unknown Family
OTU1721	2	1	1	1	1	0	1	2	2	3	2	2	2	2	1	1	0	1	0	0	0	0	0	0	0	0	0	1	1	1	2	0	0	0	0	1	1	1	0	0	1	0	0	0	0	Nitrospirae	Nitrospira	Nitrospirales	0319-6A21
OTU688	3	1	4	3	5	0	8	8	2	0	0	3	2	0	0	0	2	0	0	0	0	0	0	0	0	1	0	0	0	0	0	0	0	0	0	0	1	0	0	0	0	1	0	1	1	Bacteroidetes	Sphingobacteriia	Sphingobacteriales	Chitinophagaceae
OTU79	30	25	43	40	21	27	21	6	16	14	14	16	0	1	0	0	0	1	2	1	3	1	2	2	0	0	4	4	1	1	0	1	0	2	1	0	1	3	4	2	4	2	2	0	0	Proteobacteria	Alphaproteobacteria
OTU212	5	4	9	4	3	6	8	5	5	5	3	6	4	6	6	5	0	1	1	1	2	2	0	0	2	0	4	1	3	3	1	2	1	1	3	1	2	0	3	3	1	2	1	1	1	Proteobacteria	Alphaproteobacteria	Rhizobiales
OTU706	16	7	7	4	1	2	4	0	5	8	5	4	1	0	0	0	0	1	0	0	0	0	0	0	0	0	0	1	0	0	0	0	0	0	3	1	0	0	0	0	1	1	1	3	1	Firmicutes	Bacilli	Bacillales	Planococcaceae
OTU757	15	6	12	15	4	4	11	3	7	8	3	2	0	0	0	1	0	0	0	1	7	2	2	1	2	0	10	16	0	0	1	0	0	0	2	0	1	6	2	4	3	0	0	0	2	Proteobacteria	Deltaproteobacteria	Desulfobacterales	Nitrospinaceae
OTU1410	9	7	4	2	7	1	6	5	3	3	2	1	0	0	0	0	4	5	4	2	0	0	0	1	0	0	0	0	1	0	1	0	0	0	1	0	0	0	0	0	1	0	0	0	0	Acidobacteria	Acidobacteria	Subgroup 6	uncultured bacterium
OTU2362	2	0	0	0	1	0	1	0	1	2	0	0	0	0	1	0	0	0	0	0	2	1	1	1	0	0	2	1	0	0	0	1	1	1	1	0	2	2	0	1	2	2	0	3	1	Proteobacteria	Deltaproteobacteria	Myxococcales	Haliangiaceae
OTU758	1	2	0	0	0	0	0	0	0	0	2	1	1	5	3	3	0	1	1	1	0	4	1	0	0	0	7	0	6	14	5	11	4	3	3	8	1	2	1	3	0	2	0	1	1	Acidobacteria	Acidobacteria	Subgroup 6	uncultured bacterium
OTU1788	1	0	1	1	1	0	1	1	0	2	0	0	0	1	1	2	0	2	0	1	2	0	0	0	0	5	2	0	3	1	3	1	1	2	1	0	0	0	0	1	0	0	0	1	1	Actinobacteria	Thermoleophilia	Solirubrobacterales	0319-6M6
OTU237	17	13	16	15	40	4	22	6	7	5	5	2	0	3	1	0	2	2	0	0	3	0	9	8	0	1	1	3	0	0	0	0	0	1	0	0	0	2	2	3	2	0	1	0	0	Proteobacteria	Alphaproteobacteria	Rhodospirillales	I-10
OTU1662	12	4	8	8	1	2	2	0	2	4	1	2	0	1	0	0	0	0	0	1	0	1	2	0	0	0	0	2	0	0	0	0	0	0	1	3	1	0	0	1	1	2	2	2	2	Actinobacteria	Actinobacteria	Corynebacteriales
OTU206	29	23	23	13	37	4	28	32	10	3	8	4	4	1	3	2	11	9	8	9	0	0	2	0	0	0	1	1	2	2	0	3	2	3	4	2	0	1	0	0	0	0	0	0	0	Proteobacteria	Betaproteobacteria	SC-I-84	uncultured bacterium
OTU142	9	1	9	6	4	25	2	17	4	4	16	4	14	5	6	7	33	31	27	40	25	47	53	117	18	11	82	17	24	17	16	11	31	5	17	8	15	14	10	12	2	9	8	8	7	Proteobacteria	Alphaproteobacteria	Rhizobiales	Hyphomicrobiaceae
OTU889	2	1	3	2	3	1	3	3	1	1	2	0	2	3	2	3	3	2	2	2	3	6	2	2	1	0	0	2	2	2	1	1	0	0	3	1	3	1	5	3	7	2	2	1	4	Chloroflexi	KD4-96	uncultured bacterium	uncultured bacterium
OTU895	7	3	1	0	1	0	1	2	1	1	2	0	0	0	0	0	0	0	0	0	0	0	0	0	0	0	1	0	0	0	0	0	0	1	0	0	2	6	3	6	0	0	1	0	0	Proteobacteria	Deltaproteobacteria	Sh765B-TzT-29	uncultured bacterium
OTU1865	2	0	4	0	5	0	0	4	3	2	0	0	0	0	0	0	0	0	0	0	0	1	0	0	0	0	0	0	0	0	0	0	0	0	0	0	4	3	8	8	8	0	1	1	4	Acidobacteria	Subgroup 22	uncultured bacterium	uncultured bacterium
OTU1656	4	3	5	3	2	2	4	1	4	1	3	4	0	1	1	1	2	6	4	3	18	15	4	11	1	1	5	6	3	1	1	1	4	0	0	2	5	10	18	21	12	2	13	8	10	Chloroflexi	KD4-96
OTU51	3	0	1	0	0	1	1	1	0	2	4	4	6	13	13	6	8	3	5	8	13	7	8	12	18	0	13	1	25	6	31	33	18	24	16	15	1	1	3	3	2	2	0	2	1	Acidobacteria	Acidobacteria	Subgroup 4	Unknown Family
OTU1385	1	0	0	1	0	0	0	0	0	0	1	0	1	0	2	0	0	2	0	0	0	0	0	0	1	0	0	0	6	5	3	0	1	1	2	0	0	0	0	0	1	0	0	0	4	Actinobacteria	Actinobacteria	Pseudonocardiales	Pseudonocardiaceae
OTU617	2	2	6	4	9	4	7	4	1	1	3	2	0	0	1	0	3	1	0	0	0	0	0	1	0	1	0	0	0	0	0	0	0	0	0	0	2	1	5	1	3	1	0	0	0	Proteobacteria	Deltaproteobacteria	Myxococcales	BIrii41
OTU1048	4	4	5	4	0	0	3	2	0	0	0	0	0	0	0	0	0	0	1	0	0	0	0	0	0	0	0	0	0	0	0	0	0	0	0	0	0	0	0	0	0	0	0	0	0	Proteobacteria	Deltaproteobacteria	Desulfobacterales	Nitrospinaceae
OTU1452	2	2	0	1	0	1	3	2	2	3	3	3	1	1	1	0	0	1	1	0	0	0	0	0	0	0	0	0	0	0	0	0	0	0	0	0	1	0	0	0	0	1	0	0	0	Proteobacteria	Betaproteobacteria	Rhodocyclales	Rhodocyclaceae
OTU200	12	18	6	8	4	2	2	3	3	3	3	6	3	1	2	1	5	4	4	1	2	2	0	0	2	0	2	1	6	17	13	25	3	16	60	29	66	0	1	0	1	6	3	0	3	Actinobacteria	Actinobacteria	Micromonosporales	Micromonosporaceae
OTU1120	0	4	4	5	6	4	2	2	1	0	5	2	16	9	13	30	4	8	12	6	1	1	2	2	0	2	2	4	4	1	3	4	4	11	7	2	7	2	0	5	0	3	1	3	6	Acidobacteria	Holophagae	Subgroup 7	uncultured bacterium
OTU1508	4	4	4	1	5	12	12	3	6	5	7	5	5	2	2	3	11	8	15	13	2	23	1	7	0	1	6	8	0	0	1	0	1	1	1	3	1	10	1	2	1	1	0	0	1	Proteobacteria	Alphaproteobacteria	Sphingomonadales	Erythrobacteraceae
OTU780	1	1	5	0	2	0	4	0	1	0	2	1	0	0	0	3	0	0	1	0	0	0	0	1	1	0	1	7	1	2	2	2	1	3	7	1	6	0	3	0	2	3	4	3	3	Acidobacteria	Acidobacteria	Subgroup 4	44889
OTU78	4	3	2	3	7	14	9	7	7	8	11	15	11	11	28	28	13	37	16	17	7	19	12	16	2	1	20	16	3	6	0	2	5	4	5	3	33	55	19	20	17	3	1	2	3	Proteobacteria	Alphaproteobacteria	Sphingomonadales	Sphingomonadaceae
OTU1366	2	0	2	0	0	0	0	0	0	0	0	0	0	0	0	0	0	0	0	0	1	1	1	1	0	0	2	0	0	0	0	0	0	0	0	0	1	0	3	3	4	1	3	1	1	Proteobacteria	Gammaproteobacteria	KI89A clade	uncultured bacterium
OTU241	15	27	15	30	33	49	68	15	69	54	32	30	4	0	4	1	2	0	3	1	21	9	4	5	2	0	25	16	4	5	12	12	5	23	18	27	18	10	16	20	36	13	10	5	11	Acidobacteria	Acidobacteria	Subgroup 4	RB41
OTU1269	11	7	2	3	5	0	4	4	14	10	2	3	0	0	0	0	0	1	0	0	0	0	1	1	0	0	0	0	0	0	0	1	1	2	0	0	0	1	0	0	0	0	0	0	0	Bacteroidetes	Sphingobacteriia	Sphingobacteriales	Chitinophagaceae
OTU387	6	15	16	12	20	6	15	7	13	7	5	8	10	10	9	12	3	4	3	3	5	9	3	2	1	2	1	1	14	18	10	9	11	5	11	9	24	7	7	17	26	9	14	18	18	Actinobacteria	Thermoleophilia	Gaiellales	uncultured
OTU30	16	10	17	31	11	21	13	17	8	9	7	12	16	6	21	13	21	14	14	16	27	30	26	28	25	7	28	44	31	26	23	16	30	7	10	7	14	34	36	18	27	8	12	14	10	Proteobacteria	Alphaproteobacteria	Rhodospirillales	Rhodospirillales Incertae Sedis
OTU936	4	3	6	2	0	4	0	2	0	0	4	0	2	2	3	1	5	2	6	8	2	2	13	1	9	8	9	2	8	0	1	3	4	2	2	0	1	2	5	2	0	1	1	2	2	Proteobacteria	Alphaproteobacteria	Rhodospirillales	Rhodospirillaceae
OTU596	11	1	3	0	1	3	3	6	2	2	5	6	3	3	5	3	4	4	3	0	6	0	0	0	1	0	1	5	2	2	1	3	2	5	1	4	2	5	8	4	1	12	6	1	2	Proteobacteria	Deltaproteobacteria	Myxococcales
OTU221	4	3	11	4	3	6	4	33	3	9	10	8	37	29	25	26	38	28	37	30	2	4	6	3	3	7	7	4	20	20	34	20	26	24	10	29	5	5	9	5	11	15	10	12	17	Verrucomicrobia	Opitutae	Opitutales	Opitutaceae
OTU124	17	57	23	4	15	42	17	14	61	32	19	32	1	2	4	2	1	0	1	1	0	1	3	2	0	0	1	2	2	1	1	1	0	0	1	0	3	2	0	0	2	6	3	4	6	Actinobacteria	Thermoleophilia	Solirubrobacterales
OTU39	5	13	2	10	3	3	7	6	8	8	5	5	31	54	32	65	3	6	5	6	2	5	6	2	4	2	18	7	21	62	73	98	11	86	58	52	6	5	2	4	4	4	5	6	1	Acidobacteria	Acidobacteria	Subgroup 4	RB41
OTU224	26	38	18	57	18	2	11	6	2	7	6	6	11	15	18	28	9	9	9	6	5	5	5	8	18	5	8	8	4	10	10	8	7	3	12	9	1	2	2	1	6	5	1	3	0	Actinobacteria	Actinobacteria	Micromonosporales	Micromonosporaceae
OTU388	9	22	19	17	23	9	12	12	15	11	4	11	0	0	0	1	1	2	0	1	0	0	0	1	0	1	2	3	2	3	2	6	1	2	2	3	12	1	5	6	15	4	13	7	8	Actinobacteria	Acidimicrobiia	Acidimicrobiales	uncultured
OTU283	17	17	11	14	15	3	35	34	12	18	22	8	1	7	4	3	0	3	1	1	0	3	0	0	0	0	0	0	0	2	2	0	1	0	1	2	1	2	6	4	6	2	0	1	0	Chloroflexi	Anaerolineae	Anaerolineales	Anaerolineaceae
OTU2162	6	2	2	3	1	0	0	0	0	0	0	0	0	0	0	0	0	0	0	0	0	0	0	0	0	0	0	0	0	0	0	1	0	2	2	0	2	32	12	11	5	1	1	2	1	Proteobacteria	Betaproteobacteria	SC-I-84	uncultured bacterium
OTU1820	2	1	2	2	0	0	1	0	1	4	0	1	1	2	2	1	2	0	0	1	0	0	0	0	0	0	0	2	0	0	0	0	0	1	2	2	1	2	1	2	2	1	1	2	1	Nitrospirae	Nitrospira	Nitrospirales	0319-6A21
OTU357	1	1	0	1	2	1	0	3	0	1	3	0	5	1	2	1	3	8	5	2	0	0	0	2	0	0	0	1	0	1	0	0	0	0	1	0	27	35	16	7	6	1	1	6	4	Actinobacteria	Actinobacteria	Micrococcales	Microbacteriaceae
OTU126	25	61	34	38	43	31	36	19	27	26	22	34	39	17	33	28	15	19	23	19	6	8	6	16	2	3	10	10	19	6	14	13	11	10	12	10	16	8	15	15	33	35	28	37	53	Actinobacteria	Thermoleophilia	Solirubrobacterales	Solirubrobacteraceae
OTU41	14	10	21	18	13	15	31	26	15	18	6	20	45	46	37	51	27	40	24	52	25	42	15	25	19	3	19	5	48	91	48	23	57	33	22	56	33	28	31	40	64	39	60	67	80	Chloroflexi	KD4-96
OTU3658	2	1	4	2	1	0	2	0	2	0	3	0	0	0	1	0	0	1	0	0	2	0	0	1	1	0	0	0	0	0	1	0	0	0	0	0	0	1	1	2	1	0	0	0	0	Proteobacteria	Deltaproteobacteria	Myxococcales	KD3-10
OTU2582	2	0	0	0	0	0	0	0	0	0	0	0	0	0	0	0	0	0	0	0	0	0	0	0	0	0	0	0	0	0	0	0	0	0	0	0	0	0	0	0	0	0	0	0	0	Chloroflexi	Anaerolineae	Anaerolineales	Anaerolineaceae
OTU2385	0	0	4	0	4	2	2	3	1	1	2	1	1	0	1	2	0	2	1	1	1	0	2	0	0	0	5	1	0	1	0	0	0	0	0	0	1	0	0	2	1	0	0	0	0	Proteobacteria	Deltaproteobacteria	Myxococcales	Sandaracinaceae
OTU201	2	0	1	1	0	0	1	2	0	0	0	0	3	7	6	3	2	2	6	4	0	2	1	1	0	0	1	1	2	2	4	3	2	3	7	8	0	0	2	1	2	5	6	3	3	Actinobacteria	Actinobacteria	Propionibacteriales	Nocardioidaceae
OTU2375	3	0	0	0	0	0	0	0	0	0	0	0	1	2	1	0	0	0	0	0	0	0	1	1	0	0	2	0	0	0	1	1	0	0	0	0	1	1	2	1	1	1	0	0	0	Proteobacteria	Deltaproteobacteria	Myxococcales	Haliangiaceae
OTU159	3	4	0	5	2	2	2	2	4	4	5	6	14	9	23	13	15	15	17	13	3	2	1	2	0	0	1	2	14	16	12	17	20	30	24	22	2	1	1	2	0	3	9	6	7	Proteobacteria	Betaproteobacteria	Burkholderiales	Comamonadaceae
OTU1420	4	6	4	1	5	1	4	3	0	1	0	3	0	0	0	0	0	0	0	0	0	0	0	0	0	0	0	0	0	0	0	0	0	0	0	0	0	1	1	0	0	0	0	0	0	Actinobacteria	Acidimicrobiia	Acidimicrobiales	Acidimicrobiaceae
OTU267	5	5	8	6	5	9	8	10	3	7	2	4	3	1	0	2	2	2	5	0	1	1	1	0	1	0	2	9	0	0	0	0	0	1	0	0	0	4	4	2	4	0	0	1	0	Proteobacteria	Deltaproteobacteria	Myxococcales	BIrii41
OTU361	5	2	1	0	6	10	6	7	5	3	7	7	46	26	36	45	24	18	30	13	3	2	3	3	2	4	1	0	31	61	27	30	20	29	19	36	3	2	1	1	1	26	33	18	20	Proteobacteria	Betaproteobacteria	Nitrosomonadales	Nitrosomonadaceae
OTU110	34	21	29	29	46	21	38	27	16	9	20	30	7	15	17	15	9	14	12	7	9	2	10	5	4	1	9	22	9	25	19	30	7	7	58	55	18	5	6	6	14	8	6	5	10	Actinobacteria	Actinobacteria	Micromonosporales	Micromonosporaceae
OTU477	7	8	11	16	3	10	5	8	9	10	18	6	5	3	8	7	8	14	7	12	0	1	1	6	1	0	4	0	3	2	2	0	0	3	3	0	1	1	1	1	0	1	2	1	2	Proteobacteria	Alphaproteobacteria	Rhizobiales
OTU1749	2	2	7	11	1	15	0	1	3	2	5	3	0	0	0	1	0	1	1	0	2	0	1	1	0	0	2	0	0	0	0	0	0	0	0	0	0	0	0	0	0	0	0	0	0	Proteobacteria	Alphaproteobacteria	Rhizobiales
OTU59	27	5	7	4	13	9	17	33	10	26	35	27	27	26	17	9	75	79	111	68	6	1	0	1	1	1	5	5	0	3	3	3	4	2	3	1	4	13	6	11	2	0	0	1	0	Gemmatimonadetes	Gemmatimonadetes	Gemmatimonadales	Gemmatimonadaceae
OTU231	23	14	18	33	20	6	17	20	0	5	10	3	5	0	5	2	13	9	4	4	0	0	0	4	0	0	0	0	0	0	0	0	0	0	0	0	0	7	4	2	2	1	0	2	2	Bacteroidetes	Cytophagia	Cytophagales	Cytophagaceae
OTU1554	9	4	8	10	1	1	2	0	2	1	0	3	0	0	0	0	0	0	0	0	3	2	0	0	0	0	2	0	0	0	1	0	0	0	0	0	2	1	4	4	9	3	2	4	3	Acidobacteria	Acidobacteria	Subgroup 25	uncultured bacterium
OTU2662	1	1	1	2	0	6	0	6	1	11	2	5	0	0	0	0	0	0	0	2	0	0	0	0	0	0	0	0	0	0	0	0	0	0	0	0	0	0	0	0	0	0	0	0	0	Proteobacteria	Deltaproteobacteria	Desulfobacterales	Nitrospinaceae
OTU534	10	7	6	9	21	44	19	13	23	40	23	50	4	11	5	5	21	18	11	16	2	3	0	1	0	0	3	2	0	1	6	7	0	2	1	2	6	1	1	0	0	0	0	0	2	Acidobacteria	Acidobacteria	Subgroup 6
OTU482	17	25	18	17	19	6	19	10	19	12	7	4	0	1	6	5	1	4	0	3	1	4	3	2	1	0	0	0	4	7	1	2	2	2	10	3	18	15	18	30	22	12	17	10	14	Actinobacteria	Thermoleophilia	Gaiellales	uncultured
OTU135	2	1	2	0	10	3	0	7	1	0	20	4	3	4	0	1	89	55	56	83	0	3	0	2	0	0	3	7	0	1	1	0	0	1	0	1	8	18	2	5	6	0	0	0	2	Bacteroidetes	Sphingobacteriia	Sphingobacteriales	Saprospiraceae
OTU3675	3	8	3	0	0	0	0	0	0	0	0	0	0	0	0	0	0	0	0	0	0	0	0	0	0	0	0	0	0	0	0	0	0	0	0	0	0	0	0	0	0	0	0	0	0	Actinobacteria	Actinobacteria	Streptosporangiales	Streptosporangiaceae
OTU2638	3	2	3	4	1	0	0	2	0	0	1	0	0	0	0	0	2	0	2	0	0	0	1	0	0	0	1	1	0	1	0	0	0	0	0	0	1	0	0	0	0	0	0	0	0	Acidobacteria	Acidobacteria	Subgroup 25	uncultured bacterium
OTU647	8	1	5	4	6	12	0	10	1	2	16	4	4	9	3	3	25	15	22	18	14	33	18	37	7	2	58	33	1	3	9	3	3	6	2	5	16	13	18	7	4	7	4	12	5	Proteobacteria	Alphaproteobacteria	Caulobacterales	Hyphomonadaceae
OTU711	10	11	13	9	4	4	1	7	0	3	2	0	1	0	0	0	1	0	1	2	4	2	2	4	0	0	4	2	0	0	1	0	0	0	1	1	6	40	22	15	11	1	2	3	8	Proteobacteria	Deltaproteobacteria	Syntrophobacterales
OTU443	20	17	21	25	25	29	14	26	24	19	13	11	12	12	0	9	15	14	11	9	19	6	7	14	2	0	13	13	1	0	1	3	1	0	1	1	11	3	4	5	4	3	1	2	2	Acidobacteria	Acidobacteria	Subgroup 6	uncultured bacterium
OTU468	4	5	6	5	5	2	0	4	7	3	0	3	8	5	7	10	2	2	0	3	16	9	9	10	3	3	7	6	3	16	14	6	4	6	14	11	5	2	3	12	11	5	5	7	9	Proteobacteria	Alphaproteobacteria	Rhizobiales
OTU838	13	6	6	4	0	0	0	0	0	2	0	0	1	0	2	0	1	0	0	0	1	0	2	1	8	8	0	0	1	0	0	2	4	0	1	1	0	0	0	0	0	0	0	0	0	Proteobacteria	Alphaproteobacteria	Caulobacterales	Caulobacteraceae
OTU1118	2	1	1	1	1	1	1	0	3	0	0	0	2	2	0	0	1	0	1	0	3	11	0	4	2	0	4	2	1	2	3	2	3	2	4	3	2	0	0	0	0	2	0	0	0	Proteobacteria	Alphaproteobacteria	Caulobacterales	Hyphomonadaceae
OTU299	10	7	4	3	19	6	6	7	11	10	2	8	27	39	9	1	9	9	9	15	0	1	3	3	1	0	2	3	4	0	1	1	0	1	0	1	2	1	4	1	2	2	3	2	2	Acidobacteria	Acidobacteria	Subgroup 6	uncultured bacterium
OTU1012	6	2	1	0	0	1	0	0	2	2	2	1	0	0	0	0	2	1	0	1	0	1	1	0	0	0	1	2	0	0	0	0	0	0	0	0	0	2	0	1	0	0	0	0	0	Planctomycetes	Phycisphaerae	Phycisphaerales	Phycisphaeraceae
OTU578	6	1	0	7	4	8	1	0	6	3	14	10	2	9	5	5	0	3	5	2	0	0	4	1	2	0	0	1	1	2	0	0	4	1	4	3	0	1	1	2	1	0	1	0	1	Actinobacteria	Actinobacteria	Pseudonocardiales	Pseudonocardiaceae
OTU1201	4	2	10	8	11	6	8	3	5	1	12	1	0	0	0	0	1	0	0	0	1	0	2	1	0	0	1	6	0	0	1	0	0	0	0	0	4	4	1	3	3	0	1	1	0	Proteobacteria	Alphaproteobacteria	Rhizobiales
OTU322	6	3	4	0	0	4	1	2	2	3	1	7	8	12	5	6	16	10	9	11	2	3	3	0	1	2	2	5	6	4	7	5	4	3	10	9	26	26	23	34	17	17	13	13	17	Proteobacteria	Betaproteobacteria	Burkholderiales	Comamonadaceae
OTU1080	12	8	11	7	1	0	1	0	0	3	1	0	0	0	0	0	0	0	0	1	0	0	0	0	0	0	0	0	0	0	0	0	0	0	0	0	3	1	0	1	0	0	0	0	0	Proteobacteria	Alphaproteobacteria	Caulobacterales	Hyphomonadaceae
OTU205	17	15	12	7	12	6	18	16	18	8	5	9	20	28	25	48	14	22	10	8	3	4	4	1	5	3	2	6	19	16	13	8	9	6	10	13	5	2	3	2	7	6	8	11	6	Actinobacteria	Actinobacteria	Pseudonocardiales	Pseudonocardiaceae
OTU1535	1	0	2	0	1	4	0	1	0	1	0	0	0	1	0	0	1	1	5	1	0	0	0	0	0	0	0	0	0	0	0	1	0	0	0	0	0	0	0	0	0	0	0	0	0	Verrucomicrobia	S-BQ2-57 soil group	uncultured bacterium	uncultured bacterium
OTU145	4	14	12	13	10	8	13	10	10	6	4	9	28	30	31	28	47	14	20	11	6	5	9	9	1	6	3	2	4	13	6	4	11	10	9	10	21	2	22	13	25	9	10	7	4	Actinobacteria	Actinobacteria	Streptomycetales	Streptomycetaceae
OTU696	4	2	3	0	2	0	1	4	1	0	0	1	1	0	0	0	0	1	0	0	0	4	2	0	0	0	3	2	0	0	0	2	0	3	1	0	6	45	27	16	9	3	0	1	1	Bacteroidetes	Sphingobacteriia	Sphingobacteriales	Chitinophagaceae
OTU573	3	3	1	1	4	3	1	3	2	4	3	7	4	8	2	3	1	8	6	4	1	0	1	1	0	0	1	5	1	0	1	0	1	0	0	0	4	2	1	2	0	0	0	1	0	Acidobacteria	Acidobacteria	Subgroup 4	44889
OTU811	2	3	1	0	2	2	1	2	3	1	1	3	1	2	2	2	3	2	2	3	0	2	1	2	1	1	1	3	10	15	11	2	9	3	3	3	0	2	4	2	2	2	3	1	2	Proteobacteria	Deltaproteobacteria	Myxococcales	Blfdi19
OTU3714	2	0	1	1	0	2	0	0	0	0	0	0	0	0	0	0	0	2	3	1	0	1	3	1	0	0	1	3	0	0	0	0	0	0	0	0	0	2	2	0	0	0	0	0	0	Planctomycetes	OM190	uncultured bacterium	uncultured bacterium
OTU34	19	7	16	20	9	18	8	7	9	6	11	7	13	7	8	7	15	10	18	15	38	45	34	39	19	3	25	24	0	11	12	3	10	11	6	7	23	12	20	14	29	6	5	8	6	Proteobacteria	Alphaproteobacteria	Rhizobiales
OTU278	11	19	14	17	14	20	15	13	17	15	1	15	18	21	15	19	9	12	11	13	6	1	0	2	0	3	9	4	2	1	0	2	4	1	6	2	1	2	0	1	0	0	2	4	3	Acidobacteria	Acidobacteria	Subgroup 6	uncultured bacterium
OTU75	35	74	15	27	57	44	78	69	69	89	72	75	1	1	0	0	1	3	1	0	2	0	1	1	0	0	7	2	1	0	0	0	2	0	1	0	10	37	29	32	25	7	3	12	6	Proteobacteria	Betaproteobacteria	Burkholderiales	Alcaligenaceae
OTU546	7	8	4	14	15	1	6	7	5	5	5	4	11	11	18	30	14	6	10	8	22	6	14	4	72	11	11	5	17	19	8	10	20	10	20	11	7	2	4	7	17	4	5	4	8	Actinobacteria	Actinobacteria	Micromonosporales	Micromonosporaceae
OTU146	10	7	13	14	11	16	11	12	2	7	9	3	2	4	5	2	7	5	12	5	33	42	27	43	5	3	31	26	2	2	3	2	3	2	1	5	3	3	3	3	2	1	0	0	3	Proteobacteria	Alphaproteobacteria	Rhizobiales
OTU1487	4	2	3	1	3	2	0	1	3	1	2	5	1	0	0	1	1	1	2	0	0	0	1	0	0	0	0	0	0	0	0	0	0	1	0	0	0	0	0	0	0	0	0	0	0	Bacteroidetes	Sphingobacteriia	Sphingobacteriales	Chitinophagaceae
OTU109	0	2	0	0	0	0	0	1	2	0	1	1	1	0	0	0	0	0	0	0	0	0	0	0	0	0	0	0	0	0	0	0	1	0	0	0	18	6	95	78	25	1	0	0	0	Firmicutes	Bacilli	Bacillales	Bacillaceae
OTU4080	3	0	0	0	0	0	0	0	0	0	0	0	0	0	13	0	0	1	0	0	0	0	1	1	0	0	0	2	0	0	0	0	0	0	0	0	0	0	0	0	0	0	0	0	0	Bacteroidetes	Sphingobacteriia	Sphingobacteriales	Sphingobacteriaceae
OTU527	2	9	12	6	8	0	12	4	0	1	7	2	0	0	0	1	0	0	0	0	3	3	1	0	2	0	1	1	1	0	0	0	1	0	2	0	0	0	0	5	3	1	0	1	0	Firmicutes	Bacilli	Bacillales	Bacillaceae
OTU2600	0	0	0	0	0	0	1	0	0	0	0	0	1	0	0	1	0	1	0	0	0	0	0	0	1	1	2	0	0	0	1	0	0	0	2	0	0	1	0	2	0	1	0	2	2	Elusimicrobia	Elusimicrobia	Lineage IIb	uncultured bacterium
OTU3512	3	1	1	1	0	0	1	3	6	9	0	7	0	8	2	3	2	10	1	2	0	0	0	0	1	0	1	0	0	0	0	0	0	1	2	1	0	0	0	0	0	2	0	0	0	Acidobacteria	Holophagae	Subgroup 7	uncultured bacterium
OTU2279	1	1	0	0	0	0	0	0	2	0	0	0	0	0	0	0	0	0	0	1	1	1	0	0	0	0	1	0	0	0	0	0	0	1	0	1	3	4	3	5	8	1	2	0	0	Planctomycetes	OM190	uncultured bacterium	uncultured bacterium
OTU271	2	0	0	1	4	1	2	1	0	1	4	0	3	4	5	5	1	6	4	1	0	1	5	1	1	1	1	7	21	7	4	3	29	1	3	2	2	0	0	1	0	2	2	1	2	Acidobacteria	Acidobacteria	Subgroup 3	Unknown Family
OTU338	21	3	6	3	11	1	10	18	0	5	6	6	2	3	5	0	37	29	42	34	14	10	6	12	1	5	27	6	3	5	3	7	5	4	8	7	63	84	55	88	58	21	38	37	37	Proteobacteria	Betaproteobacteria	TRA3-20	uncultured bacterium
OTU270	28	26	8	11	41	11	37	48	9	7	22	28	1	1	2	1	0	1	0	0	1	0	0	0	0	0	1	0	1	0	0	0	0	1	2	4	0	2	0	4	1	0	1	0	1	Bacteroidetes	Sphingobacteriia	Sphingobacteriales	Chitinophagaceae
OTU3208	2	0	0	0	23	6	7	1	8	2	0	7	0	0	1	0	1	0	0	0	0	0	0	0	0	0	0	0	1	0	0	0	0	0	0	1	1	0	0	0	1	1	0	0	0	Actinobacteria
OTU476	0	1	0	0	0	0	1	2	5	2	1	2	1	0	0	1	0	0	0	2	0	0	2	1	0	0	0	0	1	2	0	2	0	1	7	2	1	0	2	3	3	4	7	5	1	Gemmatimonadetes	Gemmatimonadetes	Gemmatimonadales	Gemmatimonadaceae
OTU28	20	21	34	40	15	27	17	10	15	15	28	11	49	35	31	29	23	24	23	15	76	140	91	120	19	8	197	65	40	29	38	35	53	32	46	36	28	31	30	36	28	45	40	23	33	Proteobacteria	Alphaproteobacteria	Rhizobiales	Hyphomicrobiaceae
OTU112	8	80	21	4	34	0	32	40	2	3	0	2	0	0	0	0	0	0	0	0	0	0	0	0	0	0	0	0	0	0	0	0	0	0	0	0	0	0	0	0	0	0	0	0	0	Gemmatimonadetes	Gemmatimonadetes	Gemmatimonadales	Gemmatimonadaceae
OTU2252	1	0	1	2	1	2	0	1	0	0	3	1	0	0	0	0	0	0	1	0	0	0	0	0	0	0	0	0	0	0	0	0	0	0	0	0	1	0	0	0	0	0	0	0	0	Chloroflexi	Anaerolineae	Anaerolineales	Anaerolineaceae
OTU2212	14	5	9	3	0	1	4	2	7	5	7	2	0	0	2	0	2	1	1	1	1	1	0	2	2	1	1	2	3	0	3	1	1	0	0	2	1	1	6	6	2	0	1	2	0	Firmicutes	Bacilli	Bacillales	Bacillaceae
OTU628	1	1	1	1	0	1	0	1	0	0	0	0	0	0	0	0	1	1	0	0	0	0	0	0	0	0	1	0	0	0	1	0	0	0	0	0	6	10	2	6	7	4	4	8	2	Acidobacteria	Acidobacteria	Subgroup 17	uncultured bacterium
OTU700	3	2	4	2	1	0	3	1	4	1	4	0	0	0	0	1	1	0	0	0	7	7	6	8	56	2	6	13	0	0	1	1	1	1	2	0	3	13	3	6	4	2	1	1	1	Proteobacteria	Deltaproteobacteria	GR-WP33-30	uncultured bacterium
OTU667	2	0	3	4	9	1	2	6	5	2	1	5	2	1	0	0	1	1	1	0	0	0	1	0	0	0	0	0	0	1	0	0	0	0	0	0	1	0	0	0	0	3	0	0	2	Chloroflexi	Thermomicrobia	JG30-KF-CM45	uncultured bacterium
OTU147	23	11	11	17	10	49	19	26	16	19	31	26	9	34	13	3	22	41	26	51	23	30	10	16	0	1	29	13	3	1	2	2	2	3	1	4	29	17	11	12	17	9	8	9	6	Acidobacteria	Acidobacteria	Subgroup 6
OTU3060	6	25	15	2	2	3	3	5	9	3	6	2	0	0	0	0	0	0	0	0	0	0	0	0	0	0	0	0	0	0	0	0	0	0	0	0	0	0	0	0	0	0	0	0	0	Proteobacteria	Deltaproteobacteria	GR-WP33-30	uncultured bacterium
OTU225	4	35	6	1	0	6	1	7	9	12	9	4	2	8	6	3	1	0	0	3	0	0	1	2	0	3	0	1	7	1	7	8	14	11	16	7	2	3	1	0	1	8	12	14	16	Acidobacteria	Acidobacteria	Subgroup 4	Unknown Family
OTU2850	3	8	3	2	9	3	2	4	0	0	0	0	10	5	5	4	4	0	5	3	1	1	1	0	1	0	3	2	4	3	2	1	5	2	4	3	2	0	0	7	8	10	13	7	10	Actinobacteria	Thermoleophilia	Solirubrobacterales	Solirubrobacteraceae
OTU753	6	2	2	2	5	4	3	3	3	5	5	4	5	3	5	7	2	1	5	0	2	2	0	2	1	0	1	1	0	0	0	2	1	3	3	2	8	8	3	7	8	4	1	1	0	Chloroflexi	TK10	uncultured bacterium	uncultured bacterium
OTU1017	18	26	48	26	23	9	15	6	5	8	4	4	1	1	0	2	2	0	2	1	1	2	0	0	0	1	1	1	0	0	2	1	0	0	5	7	6	11	13	10	12	3	1	4	2	Proteobacteria	Deltaproteobacteria	Desulfobacterales	Nitrospinaceae
OTU274	3	3	0	1	0	0	1	7	0	3	4	1	0	0	1	2	0	2	1	2	1	1	1	1	5	2	1	0	34	36	23	8	30	3	5	4	13	13	32	29	21	10	6	7	6	Verrucomicrobia	OPB35 soil group	uncultured bacterium	uncultured bacterium
OTU729	9	2	3	11	2	3	3	2	3	7	2	5	12	9	5	3	21	13	21	18	0	4	4	10	2	1	14	6	8	1	3	3	14	4	3	3	8	7	7	7	12	9	12	11	18	Acidobacteria	Acidobacteria	Subgroup 6	uncultured bacterium
OTU87	10	2	5	4	3	2	3	9	1	1	1	0	1	1	3	0	30	18	34	18	5	5	4	0	1	1	7	10	1	0	6	1	3	1	4	8	11	54	18	24	8	11	6	7	6	Proteobacteria	Gammaproteobacteria	Xanthomonadales	uncultured
OTU3246	2	1	1	1	0	0	0	0	0	0	0	0	0	0	0	0	0	0	0	0	0	0	1	5	0	0	5	6	0	0	0	0	0	0	0	0	0	0	0	0	0	0	1	0	0	Proteobacteria	Alphaproteobacteria	Rhodospirillales
OTU519	5	18	11	7	4	16	8	9	7	7	11	8	2	2	0	0	4	9	8	4	2	2	2	2	3	0	0	2	0	0	0	0	0	0	0	0	4	7	2	0	1	1	0	0	1	Chloroflexi	S085
OTU1262	2	2	1	2	0	2	1	0	0	0	3	0	0	2	0	1	3	1	1	1	0	1	0	3	0	0	0	2	0	0	0	0	0	2	0	0	1	0	1	2	1	3	3	5	0	Chloroflexi	Anaerolineae	Anaerolineales	Anaerolineaceae
OTU90	5	1	6	7	2	5	4	5	1	3	5	7	9	9	5	6	8	10	10	11	26	26	61	145	9	22	42	22	5	6	3	7	3	3	6	0	21	9	18	13	12	5	7	11	5	Proteobacteria	Alphaproteobacteria	Rhizobiales	Rhizobiaceae
OTU503	11	19	6	5	7	32	3	10	13	14	20	16	8	5	3	4	15	13	13	14	22	43	35	89	1	1	34	59	3	1	5	2	6	2	8	2	0	5	7	7	3	2	0	3	3	Proteobacteria	Alphaproteobacteria	Sphingomonadales	Sphingomonadaceae
OTU325	6	7	5	7	10	5	8	6	9	12	7	7	6	3	0	2	11	16	13	14	3	4	1	4	0	0	3	10	3	0	0	0	2	2	2	1	5	3	3	2	2	0	0	0	1	Acidobacteria	Acidobacteria	Subgroup 6	uncultured bacterium
OTU186	6	2	13	8	13	17	3	12	3	2	6	5	27	8	9	7	40	20	34	20	12	24	20	56	0	2	54	38	4	5	9	6	5	3	13	3	27	38	33	28	26	9	8	8	14	Proteobacteria	Gammaproteobacteria	Xanthomonadales	Xanthomonadales Incertae Sedis
OTU707	3	2	4	10	2	5	5	6	2	2	5	4	2	2	6	1	12	3	4	3	0	0	0	0	0	0	0	0	0	0	0	0	0	0	0	0	1	0	0	1	0	1	0	0	0	Proteobacteria	Gammaproteobacteria	Xanthomonadales	Xanthomonadaceae
OTU2364	0	0	0	0	1	0	0	0	0	0	0	0	0	0	0	0	2	0	0	1	0	0	0	0	0	0	0	0	0	0	0	0	0	0	0	0	0	0	0	0	0	0	0	0	0	Planctomycetes	Phycisphaerae	WD2101 soil group	uncultured bacterium
OTU227	5	11	3	2	8	6	11	11	6	12	6	13	25	25	27	43	29	27	16	22	9	7	2	3	3	2	2	6	15	12	11	9	11	8	6	5	1	0	1	1	0	0	1	0	0	Actinobacteria	Acidimicrobiia	Acidimicrobiales	uncultured
OTU43	13	8	8	10	15	3	8	14	9	10	15	9	14	22	37	35	26	20	21	10	5	9	3	7	6	0	4	5	15	15	14	29	14	22	32	41	36	10	24	28	27	49	42	37	36	Proteobacteria	Betaproteobacteria	Nitrosomonadales	Nitrosomonadaceae
OTU1102	7	8	5	11	10	11	5	15	16	14	31	21	9	5	9	1	13	20	20	21	6	2	3	7	0	1	7	11	2	1	2	2	0	1	4	1	29	37	21	17	10	0	3	6	4	Acidobacteria	Acidobacteria	Subgroup 6	uncultured bacterium
OTU61	7	11	8	5	1	29	1	15	112	90	29	75	12	5	7	7	2	6	1	1	0	0	0	1	2	0	1	0	0	0	0	0	2	1	0	0	1	0	0	0	0	1	1	1	4	Gemmatimonadetes	Gemmatimonadetes	Gemmatimonadales	Gemmatimonadaceae
OTU3682	1	0	0	1	0	1	0	1	0	1	1	3	6	3	5	7	5	2	3	2	0	3	0	0	0	0	0	0	2	0	0	5	0	8	3	2	0	0	0	0	1	1	0	0	0	Gemmatimonadetes	Gemmatimonadetes	Gemmatimonadales	Gemmatimonadaceae
OTU144	8	7	17	5	3	3	9	4	6	1	4	6	3	1	2	0	3	3	2	4	0	0	2	7	0	0	4	4	0	1	1	1	0	5	4	3	17	17	24	24	32	13	10	14	12	Actinobacteria	Acidimicrobiia	Acidimicrobiales	Acidimicrobiaceae
OTU2652	1	0	1	0	1	0	1	1	0	1	2	1	1	4	0	1	1	1	1	0	0	0	0	0	0	0	0	1	1	0	0	0	0	0	0	0	0	1	2	0	0	0	0	0	0	Chloroflexi	Chloroflexia	Chloroflexales	Roseiflexaceae
OTU1288	0	4	0	5	2	1	2	0	2	1	2	1	3	3	5	4	3	3	1	4	3	2	0	0	1	0	0	1	3	4	2	0	0	1	1	2	1	0	0	0	0	1	0	0	0	Proteobacteria	Alphaproteobacteria	Rhodospirillales	DA111
OTU1072	4	3	1	3	2	1	1	4	1	3	1	7	0	0	0	0	1	0	0	0	0	0	0	1	0	0	0	0	0	0	0	0	0	0	0	0	0	1	0	0	1	9	3	4	5	Acidobacteria	Acidobacteria	Subgroup 4	Unknown Family
OTU530	2	9	6	1	8	2	9	8	17	7	5	11	2	0	0	0	0	2	1	2	0	0	0	0	0	0	0	1	0	0	0	0	0	0	3	0	1	0	0	0	0	0	0	0	0	Proteobacteria	Gammaproteobacteria	Xanthomonadales	Xanthomonadaceae
OTU337	10	2	10	12	11	4	9	10	5	3	6	10	2	4	3	1	2	4	2	5	6	21	3	11	6	2	8	3	5	1	5	6	6	9	7	10	17	17	19	20	18	8	10	4	5	Proteobacteria	Alphaproteobacteria	Rhizobiales	Hyphomicrobiaceae
OTU2531	1	0	2	1	0	0	0	1	0	0	0	0	0	0	0	1	1	0	1	0	0	0	0	0	0	0	1	6	0	1	0	0	0	0	0	0	1	0	0	0	0	0	0	1	0	Actinobacteria	Actinobacteria	Micromonosporales	Micromonosporaceae
OTU1400	1	0	0	0	0	3	1	0	0	2	1	1	0	1	0	0	1	2	1	1	2	0	2	1	2	1	3	2	1	1	1	1	0	0	0	0	0	1	0	2	1	0	0	0	0	Proteobacteria	Deltaproteobacteria	Bdellovibrionales	Bdellovibrionaceae
OTU633	9	9	8	11	5	4	7	2	0	3	3	1	2	2	0	3	1	10	1	1	3	1	1	5	0	1	9	13	0	0	1	1	2	0	2	0	7	9	18	13	23	5	5	4	3	Verrucomicrobia	Spartobacteria	Chthoniobacterales	DA101 soil group
OTU644	3	2	0	0	11	1	2	4	21	12	6	6	0	0	0	0	3	1	1	1	1	0	0	0	0	0	0	0	0	0	0	0	0	1	0	0	0	1	0	0	0	0	0	0	0	Actinobacteria	Thermoleophilia	Gaiellales	uncultured
OTU3180	1	1	0	0	3	0	0	1	1	0	0	0	5	1	3	0	1	1	1	0	0	0	0	1	0	0	2	0	0	0	0	0	0	0	1	0	0	1	0	0	0	1	0	0	0	Planctomycetes	OM190
OTU431	5	0	4	3	0	0	0	4	2	3	3	1	1	0	0	0	0	1	1	1	13	11	6	8	2	0	2	7	1	2	2	1	1	4	3	7	1	5	5	4	3	16	12	16	24	Acidobacteria	Holophagae	Subgroup 7	uncultured bacterium
OTU2399	3	1	3	2	0	2	0	1	0	0	0	1	1	1	0	0	4	5	4	1	3	1	2	1	0	0	2	2	0	0	0	1	1	0	0	0	2	9	2	1	0	0	0	0	0	Proteobacteria	Deltaproteobacteria	GR-WP33-30	uncultured bacterium
OTU1056	10	6	9	7	19	1	21	6	6	3	6	3	6	2	2	5	4	2	1	2	3	0	1	1	1	0	2	8	2	3	0	2	2	0	5	2	14	3	2	2	6	1	1	0	2	Actinobacteria	Actinobacteria	Micromonosporales	Micromonosporaceae
OTU728	9	1	3	1	1	10	0	2	3	1	11	4	2	0	2	0	0	0	0	0	0	1	0	1	0	0	3	1	0	2	0	0	0	2	0	1	5	22	24	23	16	1	1	0	2	Acidobacteria	Acidobacteria	Subgroup 5	uncultured bacterium
OTU993	2	0	0	2	2	0	0	1	0	0	2	0	2	0	1	0	3	3	2	5	1	0	3	0	1	0	10	13	0	0	0	2	0	1	2	0	42	17	19	10	9	23	6	3	8	Bacteroidetes	Cytophagia	Cytophagales	Cytophagaceae
OTU2532	3	0	1	0	1	0	1	0	0	1	0	2	0	0	0	0	0	1	1	0	0	1	1	3	1	1	4	2	0	1	0	2	1	0	2	0	0	1	1	0	0	0	0	0	0	Acidobacteria	Acidobacteria	Subgroup 4	Unknown Family
OTU991	4	5	1	1	1	15	8	8	8	12	17	18	1	0	1	1	6	17	15	21	0	0	0	0	0	0	0	1	0	0	0	0	0	0	1	1	0	0	0	0	0	0	0	0	0	Bacteroidetes	Sphingobacteriia	Sphingobacteriales	Saprospiraceae
OTU211	7	15	12	10	11	11	10	20	0	1	14	2	1	2	0	0	5	6	4	3	0	0	4	5	0	0	7	7	0	0	1	0	0	0	0	1	5	30	28	19	6	0	0	1	2	Bacteroidetes	Cytophagia	Cytophagales	Cytophagaceae
OTU2316	1	3	1	0	0	2	0	1	3	0	0	0	0	0	0	0	0	0	0	0	0	0	0	0	0	0	0	0	0	0	0	0	0	0	0	0	1	2	0	0	0	0	0	0	0	Latescibacteria	uncultured bacterium	uncultured bacterium	uncultured bacterium
OTU422	14	2	13	16	56	0	31	4	1	1	1	0	0	0	2	3	0	2	1	0	0	0	0	0	0	0	0	0	0	0	0	0	0	0	0	2	0	0	0	0	0	0	0	0	0	Actinobacteria	Actinobacteria	Micromonosporales	Micromonosporaceae
OTU1054	1	1	0	0	1	0	2	0	0	0	0	0	2	1	0	3	1	0	1	0	1	0	0	0	0	0	0	0	0	1	0	0	0	2	1	0	0	0	0	0	1	1	2	0	2	Chloroflexi	Anaerolineae	Anaerolineales	Anaerolineaceae
OTU421	4	1	2	2	0	0	4	0	2	2	0	3	18	20	14	24	1	3	2	3	1	1	2	0	3	0	0	2	2	4	3	9	4	14	11	5	6	1	2	1	2	8	6	4	2	Proteobacteria	Deltaproteobacteria	Myxococcales	Haliangiaceae
OTU488	5	6	1	7	10	12	4	7	7	11	4	15	17	16	7	5	13	20	6	8	0	1	0	1	0	1	2	0	0	1	1	0	1	0	0	0	0	0	1	0	0	0	0	0	1	Acidobacteria	Acidobacteria	Subgroup 6	uncultured bacterium
OTU53	3	0	3	4	2	1	4	4	3	2	3	7	5	1	10	12	4	0	6	10	16	78	2	10	0	2	2	0	6	15	20	33	9	111	124	132	1	6	3	3	2	10	8	8	10	Gemmatimonadetes	Gemmatimonadetes	Gemmatimonadales	Gemmatimonadaceae
OTU1119	1	1	2	1	1	0	0	1	1	1	0	0	3	2	2	2	1	0	0	3	1	0	0	0	0	0	0	2	0	2	0	0	0	5	5	2	3	2	2	1	0	2	1	0	3	Proteobacteria	Deltaproteobacteria	Myxococcales	Haliangiaceae
OTU3152	3	1	4	1	2	1	4	4	7	2	3	5	0	0	0	0	0	0	0	0	0	0	0	0	0	0	0	0	0	0	0	0	0	0	0	0	0	0	0	0	0	0	0	0	0	Actinobacteria	MB-A2-108	uncultured bacterium	uncultured bacterium
OTU1592	2	2	0	1	1	1	1	2	0	1	1	0	3	5	1	1	4	1	3	3	1	1	3	4	0	0	1	2	0	0	0	0	0	0	1	0	7	15	7	4	7	1	1	0	1	Acidobacteria	Acidobacteria	Subgroup 5	uncultured bacterium
OTU268	1	0	0	0	1	0	0	0	0	0	0	0	3	9	6	3	3	0	4	6	5	4	0	3	1	0	1	0	11	4	4	6	13	5	6	0	0	0	1	0	0	0	1	1	1	Verrucomicrobia	Spartobacteria	Chthoniobacterales	DA101 soil group
OTU1615	2	1	2	2	2	3	1	2	3	4	3	3	7	5	5	8	3	3	4	3	5	5	2	7	2	2	3	2	5	6	6	5	8	5	12	4	32	8	6	5	8	6	7	11	8	Proteobacteria	Betaproteobacteria	Burkholderiales	Comamonadaceae
OTU3222	1	3	0	1	0	1	0	0	0	0	0	3	1	0	0	0	0	2	1	1	0	2	1	2	0	0	1	1	0	0	0	0	0	0	0	0	0	0	0	0	0	0	0	0	0	Proteobacteria	Deltaproteobacteria	Myxococcales	BIrii41
OTU839	11	12	7	14	14	2	6	0	3	2	4	3	3	2	3	2	2	0	3	3	0	0	2	0	0	0	0	2	0	0	1	1	0	1	2	2	1	0	0	0	0	0	0	0	0	Actinobacteria	Actinobacteria	Corynebacteriales	uncultured
OTU1084	3	1	3	3	1	1	1	0	0	0	1	2	0	2	1	0	2	4	3	4	4	0	0	4	0	0	1	2	1	0	3	1	2	1	3	0	26	3	6	2	1	8	9	6	5	Proteobacteria	Betaproteobacteria	Burkholderiales	Comamonadaceae
OTU273	7	1	2	4	2	3	1	2	3	8	5	7	4	5	7	1	2	3	4	3	5	5	0	1	0	1	4	0	0	0	0	3	0	1	5	6	1	5	4	4	4	0	0	0	0	Proteobacteria	Gammaproteobacteria	Xanthomonadales
OTU646	12	3	6	4	13	0	2	4	1	2	5	3	0	0	0	0	0	0	0	0	0	0	0	0	0	0	0	0	0	0	0	0	0	0	0	1	0	0	0	0	0	1	0	0	0	Bacteroidetes	Cytophagia	Cytophagales	Cytophagaceae
OTU63	20	64	36	10	54	12	39	29	49	35	37	21	2	3	4	2	9	20	12	7	0	0	0	0	1	0	0	1	0	0	0	3	1	1	2	1	4	0	0	0	1	5	8	7	8	Actinobacteria	MB-A2-108	uncultured bacterium	uncultured bacterium
OTU13	8	0	3	5	13	25	13	18	15	16	28	19	43	50	59	56	51	61	58	92	6	8	12	4	0	2	17	19	33	10	19	20	28	20	29	11	4	5	7	11	6	9	2	7	3	Bacteroidetes	Sphingobacteriia	Sphingobacteriales	Chitinophagaceae
OTU521	6	1	0	0	0	0	0	0	0	0	3	0	0	0	0	0	0	0	0	0	1	2	0	1	0	0	2	0	0	0	0	0	0	0	0	0	3	12	23	26	20	0	2	0	1	Planctomycetes	Phycisphaerae	Phycisphaerales	Phycisphaeraceae
OTU500	1	0	0	0	0	0	1	1	2	0	2	0	0	0	0	2	0	1	0	0	1	0	0	0	0	0	1	0	0	1	2	2	0	3	4	10	1	3	3	4	4	5	5	11	7	Proteobacteria	Betaproteobacteria	SC-I-84
OTU779	9	1	5	1	4	3	1	5	2	10	8	4	5	1	2	0	4	8	1	0	0	0	0	0	0	0	1	0	1	0	0	0	0	0	0	0	0	0	0	0	0	2	0	2	2	Acidobacteria	Acidobacteria	Subgroup 6	uncultured bacterium
OTU143	14	15	15	13	20	38	39	56	27	23	36	48	12	7	1	0	38	50	42	24	2	2	3	2	0	0	1	8	0	0	0	1	0	0	2	1	2	8	1	3	0	1	1	1	5	Bacteroidetes	Sphingobacteriia	Sphingobacteriales	Chitinophagaceae
OTU82	7	4	2	8	17	6	8	33	25	10	17	30	17	13	16	15	52	51	54	22	1	0	1	3	0	1	2	0	3	3	3	4	6	7	5	4	1	2	0	1	2	2	1	4	2	Proteobacteria	Betaproteobacteria	Nitrosomonadales	Nitrosomonadaceae
OTU1106	8	1	4	13	15	9	8	13	13	10	11	20	6	9	3	4	2	6	2	5	1	0	0	0	0	0	3	0	1	1	0	0	0	0	0	0	2	1	0	0	0	0	0	0	0	Other
OTU183	1	1	2	0	1	0	1	1	1	0	0	0	12	14	18	23	11	3	7	5	4	1	0	1	2	2	1	0	9	19	17	15	15	5	11	10	3	2	0	5	3	9	5	10	5	Actinobacteria	Thermoleophilia	Gaiellales	uncultured
OTU2462	3	6	2	5	4	2	1	0	5	5	4	1	3	1	1	0	1	0	0	0	6	2	0	2	0	0	4	2	0	0	1	1	0	1	2	2	0	2	0	1	6	1	0	0	1	Proteobacteria	Deltaproteobacteria	GR-WP33-30	uncultured bacterium
OTU790	5	5	3	7	1	1	3	12	3	1	17	3	2	0	0	0	2	0	0	0	0	0	0	0	0	0	0	0	0	0	0	0	0	0	0	0	0	0	0	0	0	0	0	0	0	Chloroflexi	Anaerolineae	Anaerolineales	Anaerolineaceae
OTU157	18	5	7	12	11	3	13	17	24	3	2	8	26	8	56	21	24	17	24	32	1	1	1	6	2	1	4	2	2	6	3	1	6	3	13	7	4	21	6	11	2	4	3	6	4	Proteobacteria	Gammaproteobacteria	Xanthomonadales	Xanthomonadaceae
OTU933	8	6	2	2	10	2	8	10	8	7	5	1	9	7	5	15	2	2	4	1	4	3	2	2	2	0	2	3	0	2	5	1	1	9	3	6	12	3	11	8	7	11	9	9	7	Proteobacteria	Deltaproteobacteria	Myxococcales	Haliangiaceae
OTU675	14	21	12	19	37	58	33	41	72	49	27	51	11	9	5	5	22	22	24	23	4	7	3	1	0	0	6	1	2	0	2	1	0	1	2	1	4	7	9	7	8	3	4	2	4	Acidobacteria	Acidobacteria	Subgroup 6	uncultured bacterium
OTU712	1	13	3	1	3	5	21	6	9	10	9	3	2	2	2	2	0	1	0	0	0	2	1	1	1	0	0	0	0	0	1	0	1	3	0	0	9	2	3	7	4	3	10	8	4	Acidobacteria	Acidobacteria	Subgroup 4	44889
OTU1042	6	18	25	10	2	0	3	4	0	0	0	0	0	1	0	0	0	0	0	0	2	0	0	1	0	0	4	8	0	0	0	0	0	0	0	0	4	6	9	2	2	1	1	1	0	Gemmatimonadetes	Gemmatimonadetes	S0134 terrestrial group	uncultured bacterium
OTU3568	8	8	5	10	15	0	5	2	2	1	3	0	8	1	1	4	1	11	10	2	0	0	0	0	0	0	2	1	0	0	1	1	1	0	0	0	1	0	0	0	0	0	0	0	0	Actinobacteria	Actinobacteria	Micromonosporales	Micromonosporaceae
OTU1485	2	4	1	0	1	0	1	7	5	1	4	0	0	1	0	0	0	0	1	0	0	1	0	0	0	0	0	0	1	2	0	0	0	0	0	0	15	0	3	1	2	0	0	0	0	Chloroflexi	S085	uncultured bacterium	uncultured bacterium
OTU398	2	2	1	2	2	0	0	0	0	2	0	2	3	8	10	13	0	0	1	2	0	0	0	0	0	0	0	0	0	1	0	1	0	1	2	0	0	0	0	0	0	0	0	0	0	Gemmatimonadetes	Gemmatimonadetes	Gemmatimonadales	Gemmatimonadaceae
OTU113	25	60	58	70	65	26	75	71	44	31	27	32	2	9	10	12	1	2	3	0	2	0	1	0	0	1	0	0	7	1	3	1	2	0	0	3	1	0	1	0	2	0	0	0	0	Actinobacteria	Actinobacteria	Frankiales
OTU1319	3	0	1	4	0	0	0	0	1	1	0	1	0	1	2	1	1	1	0	0	3	3	0	1	17	2	1	62	1	3	0	7	0	1	1	0	5	3	6	2	4	1	2	1	2	Acidobacteria	Acidobacteria	Subgroup 4	44889
OTU1035	2	1	1	4	5	4	7	3	0	0	2	2	5	2	1	2	4	3	1	2	1	2	1	2	1	0	2	2	2	1	2	4	1	3	2	1	2	7	9	9	6	6	6	6	2	Acidobacteria	Acidobacteria	Subgroup 17	uncultured bacterium
OTU566	4	2	9	14	13	2	8	15	3	1	2	1	2	0	1	3	2	0	0	3	0	1	0	0	0	1	0	0	0	0	0	0	0	0	0	0	0	0	0	0	0	0	1	0	0	Actinobacteria	Actinobacteria	Streptosporangiales	Thermomonosporaceae
OTU3529	1	0	0	0	0	0	0	0	0	2	1	0	1	1	5	1	1	1	3	2	0	0	0	2	0	0	0	1	0	0	0	0	1	0	0	1	3	2	2	2	1	0	0	0	0	Actinobacteria	Acidimicrobiia	Acidimicrobiales	uncultured
OTU2300	5	3	0	2	1	1	0	1	0	0	1	1	1	1	0	5	0	2	0	0	1	0	0	0	0	0	0	0	1	0	1	1	0	0	0	1	0	0	0	0	0	0	0	0	0	Actinobacteria	Actinobacteria	Streptosporangiales	Streptosporangiaceae
OTU1020	5	14	14	10	6	1	7	1	3	0	2	2	0	0	0	0	0	0	0	0	0	0	0	0	0	0	0	0	0	0	0	0	0	0	0	0	0	0	0	0	1	0	0	0	0	Proteobacteria	Deltaproteobacteria	GR-WP33-30	uncultured bacterium
OTU1651	3	2	2	4	0	0	3	2	2	1	1	2	2	2	2	0	1	0	4	2	1	0	0	0	2	0	0	0	1	0	0	0	1	0	1	2	1	0	1	0	0	1	0	0	0	Actinobacteria	Actinobacteria	Pseudonocardiales	Pseudonocardiaceae
OTU682	12	3	4	3	0	0	0	0	0	1	0	0	0	1	0	1	7	13	2	4	1	0	2	3	1	1	1	1	2	13	2	1	2	2	7	3	6	1	2	0	2	3	7	21	7	Proteobacteria	Betaproteobacteria
OTU1946	3	4	1	1	3	2	2	3	4	1	1	1	3	0	1	1	3	2	1	2	4	3	5	1	0	0	0	0	1	0	0	0	1	1	0	0	1	2	6	2	1	1	3	3	4	Chloroflexi	KD4-96
OTU2687	2	5	0	1	1	2	3	4	4	3	2	0	0	0	0	0	0	0	0	0	0	0	0	0	0	0	0	0	0	0	0	0	0	0	0	0	0	0	0	0	0	0	0	0	0	Proteobacteria	Alphaproteobacteria	Rhodospirillales	MSB-1E8
OTU162	16	15	17	25	18	14	24	11	17	11	21	17	21	26	18	20	27	24	25	32	3	4	0	1	4	0	4	15	3	4	3	3	3	7	2	2	11	17	11	10	7	8	10	5	12	Acidobacteria	Acidobacteria	Subgroup 6
OTU3178	2	0	1	1	0	0	0	0	0	1	2	0	0	0	0	0	0	0	0	0	0	0	0	0	0	0	0	0	1	1	0	0	1	1	1	0	0	1	2	1	1	0	0	0	0	Proteobacteria	Betaproteobacteria	Rhodocyclales	Rhodocyclaceae
OTU999	2	4	1	0	0	0	6	3	2	1	2	3	2	1	1	3	1	2	2	1	4	2	0	2	1	0	1	2	0	1	2	0	0	0	0	1	2	2	4	5	1	2	6	2	4	Chloroflexi	Gitt-GS-136
OTU3048	1	0	0	1	0	0	1	0	0	0	0	0	0	0	0	0	2	0	0	2	0	0	0	0	0	0	0	0	0	0	0	0	0	0	0	0	1	0	0	1	3	1	0	0	0	Proteobacteria	Deltaproteobacteria	Myxococcales	Sandaracinaceae
OTU3718	1	0	2	2	2	0	0	0	1	0	0	1	0	0	0	0	0	0	1	1	0	0	0	0	0	0	0	0	0	0	0	0	0	0	0	0	0	0	1	0	0	1	1	1	3	Verrucomicrobia	Opitutae
OTU1562	3	0	0	1	0	2	0	2	1	1	2	1	1	0	1	0	2	2	8	1	1	1	2	4	13	0	1	2	2	1	1	2	0	6	4	2	4	1	5	1	1	5	4	2	5	Proteobacteria	Deltaproteobacteria	Myxococcales	BIrii41
OTU1502	5	5	3	10	4	0	5	2	10	4	11	3	0	0	0	0	0	0	0	0	0	2	0	0	0	0	4	1	0	0	0	0	0	0	0	0	5	1	1	3	0	0	1	1	0	Acidobacteria	Acidobacteria	Subgroup 18	uncultured bacterium
OTU1150	1	1	0	0	0	0	0	2	0	1	1	2	0	0	0	0	0	0	0	0	0	1	2	1	0	0	10	9	0	0	0	0	1	0	0	0	8	14	11	16	8	20	15	16	20	Bacteroidetes	Flavobacteriia	Flavobacteriales	Flavobacteriaceae
OTU1274	1	1	1	0	0	0	2	2	8	2	2	0	0	0	0	0	0	0	0	0	0	0	0	1	0	0	0	0	0	0	0	0	0	0	0	0	2	2	0	1	0	0	0	1	0	Chloroflexi	Gitt-GS-136
OTU481	2	0	4	3	1	2	2	2	1	5	1	4	12	7	6	8	7	9	6	3	0	0	0	0	0	0	0	2	2	1	0	1	5	3	0	1	1	1	1	0	0	2	1	1	2	Acidobacteria	Acidobacteria	Subgroup 6	uncultured bacterium
OTU230	8	3	7	2	3	6	8	3	8	4	5	5	6	5	3	8	0	2	3	1	1	1	1	0	0	3	1	2	0	0	0	0	0	0	2	1	1	2	2	2	0	0	0	1	0	Actinobacteria	Acidimicrobiia	Acidimicrobiales	uncultured
OTU599	7	2	11	13	9	13	9	5	7	6	8	9	23	2	7	3	5	14	8	7	1	1	2	1	2	0	0	0	14	6	18	9	7	3	2	6	5	1	1	1	7	5	4	10	9	Chloroflexi	TK10	uncultured bacterium	uncultured bacterium
OTU1287	0	2	3	3	1	4	3	2	7	7	2	4	1	0	1	0	4	0	2	1	1	0	0	0	0	1	0	1	0	0	0	0	0	0	1	0	0	0	0	0	0	0	0	0	0	Acidobacteria	Acidobacteria	Subgroup 6	uncultured bacterium
OTU709	15	2	15	15	13	1	25	1	3	2	4	2	1	2	2	1	0	0	1	0	0	1	0	0	0	0	1	1	0	1	1	0	0	0	2	3	3	0	4	4	13	2	3	1	2	Actinobacteria	Actinobacteria
OTU782	3	0	2	8	0	1	0	1	0	0	1	0	3	7	3	2	4	9	9	8	5	2	5	2	0	1	7	28	2	3	0	3	5	0	1	0	11	4	2	1	3	5	2	2	0	Saccharibacteria	uncultured bacterium	uncultured bacterium	uncultured bacterium
OTU97	2	0	1	0	0	0	0	0	1	0	1	1	1	1	1	0	0	1	0	0	0	0	0	1	0	0	0	6	0	4	2	3	0	2	7	7	7	140	61	45	31	9	6	3	4	Nitrospirae	Nitrospira	Nitrospirales	Nitrospiraceae
OTU698	1	0	0	0	1	0	1	0	0	3	1	0	0	0	0	0	0	0	0	0	0	0	0	0	0	0	0	0	0	0	0	0	0	0	0	3	2	7	3	13	6	16	20	20	10	Proteobacteria	Deltaproteobacteria	Myxococcales
OTU670	9	31	7	17	6	12	2	3	7	4	10	1	1	0	0	0	0	1	0	0	0	0	0	0	0	0	0	0	0	0	0	0	0	0	0	0	0	0	1	0	0	0	0	0	0	Bacteroidetes	Sphingobacteriia	Sphingobacteriales	Chitinophagaceae
OTU22	29	36	48	42	23	40	25	14	24	12	18	21	16	15	15	23	17	17	18	20	29	54	41	63	35	12	26	12	21	26	21	20	21	14	19	17	25	20	13	10	7	10	10	9	17	Proteobacteria	Alphaproteobacteria	Rhizobiales	Xanthobacteraceae
OTU466	12	10	12	17	3	2	11	11	1	7	2	3	0	0	0	0	0	2	2	0	1	0	0	1	0	0	0	0	0	0	0	1	0	0	0	0	0	0	0	0	0	0	0	0	0	Other
OTU829	24	27	13	32	16	3	4	2	3	0	0	1	7	5	5	1	1	3	2	2	0	0	2	0	0	0	2	3	1	3	0	0	1	1	3	5	9	0	0	0	0	0	2	0	1	Actinobacteria	Actinobacteria	Corynebacteriales	uncultured
OTU66	10	16	15	9	11	1	6	38	3	8	6	8	14	9	5	8	10	19	12	8	1	2	2	0	3	0	4	0	4	13	11	10	7	6	9	5	11	26	21	29	16	23	6	8	11	Verrucomicrobia	OPB35 soil group	uncultured bacterium	uncultured bacterium
OTU229	7	23	11	9	6	32	9	12	13	16	20	30	21	14	9	10	13	20	11	12	0	3	1	4	1	0	7	6	0	1	0	3	1	0	0	0	0	1	0	0	1	0	0	0	0	Acidobacteria	Acidobacteria	Subgroup 4	Unknown Family
OTU3345	19	26	19	20	10	8	9	20	11	5	11	6	0	0	0	0	0	0	0	0	0	0	0	0	0	0	1	0	0	0	0	0	0	0	0	0	0	1	0	0	0	0	0	0	0	Proteobacteria	Deltaproteobacteria	Desulfobacterales	Nitrospinaceae
OTU405	4	0	1	1	4	11	3	4	5	4	12	6	0	4	3	3	7	6	8	5	19	27	43	36	2	0	29	24	6	2	4	1	2	7	4	4	6	15	8	18	7	18	6	6	4	Proteobacteria	Alphaproteobacteria	Sphingomonadales	Sphingomonadaceae
OTU1292	1	0	0	1	1	1	0	1	1	3	1	2	1	3	0	1	3	3	1	2	1	0	0	2	0	0	2	1	0	0	0	0	0	0	0	0	0	1	0	0	0	1	0	1	0	Gemmatimonadetes	Gemmatimonadetes	Gemmatimonadales	Gemmatimonadaceae
OTU1325	6	0	6	1	4	3	0	1	1	1	4	5	2	0	0	0	1	2	6	2	3	3	1	6	1	0	5	3	2	0	2	2	0	2	0	1	2	3	0	4	0	0	1	1	1	Proteobacteria	Alphaproteobacteria	Rhizobiales
OTU1516	1	1	1	1	2	0	1	1	2	0	0	0	0	0	0	0	0	0	0	1	30	7	13	1	32	6	2	1	1	4	2	1	4	6	4	3	1	1	1	1	2	0	0	0	0	Acidobacteria	Acidobacteria	Subgroup 2	uncultured bacterium
OTU74	17	13	22	22	13	0	7	8	12	6	4	4	3	1	2	2	2	3	5	2	1	3	4	0	0	0	0	3	2	2	3	4	7	0	7	6	65	10	27	41	63	35	36	15	22	Actinobacteria	MB-A2-108	uncultured bacterium	uncultured bacterium
OTU770	4	1	3	3	8	1	5	0	6	5	5	2	1	0	5	2	0	1	2	1	27	15	3	8	24	1	3	16	1	2	3	1	2	4	5	7	7	18	40	20	48	6	4	2	2	Nitrospirae	Nitrospira	Nitrospirales	0319-6A21
OTU1348	3	3	2	3	0	0	3	6	2	0	0	2	0	2	2	0	0	0	1	0	0	0	0	0	0	0	0	0	0	0	0	0	0	0	0	0	0	0	0	0	0	3	0	0	0	Acidobacteria	Acidobacteria	Subgroup 17
OTU1108	3	1	0	2	1	0	1	1	0	1	0	3	1	0	0	0	1	0	0	0	0	0	0	0	0	0	2	4	0	0	0	1	0	0	0	0	2	2	1	0	1	0	0	0	0	Planctomycetes	Planctomycetacia	Planctomycetales	Planctomycetaceae
OTU154	1	0	0	0	0	0	0	0	0	0	0	0	0	1	1	0	1	1	96	8	0	0	0	1	0	0	0	2	0	0	0	0	1	1	0	0	0	0	0	0	0	0	0	0	0	Bacteroidetes	Sphingobacteriia	Sphingobacteriales	KD3-93
OTU3632	2	1	1	1	2	0	0	0	0	1	0	0	1	0	0	0	0	0	2	1	6	0	3	0	14	2	0	0	3	1	0	0	2	0	3	4	1	0	3	2	0	3	4	4	5	Actinobacteria	Actinobacteria	Micromonosporales	Micromonosporaceae
OTU1007	5	39	3	2	4	32	6	7	50	36	33	19	1	1	2	0	1	0	3	10	1	1	1	1	0	1	2	3	0	0	0	0	1	1	1	0	4	27	5	9	12	2	0	0	1	Acidobacteria	Acidobacteria	Subgroup 4	Unknown Family
OTU193	4	3	3	1	2	3	3	3	0	2	7	0	2	0	2	0	1	3	3	2	17	4	3	7	23	0	11	12	1	4	1	1	2	2	6	4	42	9	29	9	32	4	13	7	3	Proteobacteria	Alphaproteobacteria	Rhodospirillales
OTU1226	10	3	7	4	6	3	0	10	3	2	5	2	0	1	1	0	4	6	1	2	1	1	2	1	1	0	5	1	0	0	1	2	0	1	2	5	13	28	8	15	5	4	1	1	1	Acidobacteria	Acidobacteria	Subgroup 5	uncultured bacterium
OTU105	19	30	50	19	5	5	11	4	4	10	2	1	3	1	3	4	2	0	0	0	95	59	44	21	30	7	86	152	4	19	17	40	7	21	13	13	33	20	62	63	60	22	32	19	46	Verrucomicrobia	Spartobacteria	Chthoniobacterales	DA101 soil group
OTU72	7	1	5	7	8	6	13	18	6	1	13	4	1	4	5	5	8	8	7	2	7	6	2	6	1	0	0	1	3	3	4	5	5	7	6	5	6	6	5	3	3	11	7	6	7	Other
OTU190	2	14	6	4	27	6	16	23	25	16	13	9	1	0	0	2	3	3	3	0	4	1	0	2	0	0	0	1	1	0	0	0	0	1	0	0	1	1	0	0	1	1	3	4	1	Gemmatimonadetes	Gemmatimonadetes	Gemmatimonadales	Gemmatimonadaceae
OTU898	6	18	3	7	2	3	5	1	19	11	2	11	4	3	2	3	0	1	2	1	27	2	10	8	68	11	12	18	3	8	6	11	6	18	5	7	12	5	33	16	22	16	25	11	17	Verrucomicrobia	Spartobacteria	Chthoniobacterales	DA101 soil group
OTU1563	1	1	0	0	0	1	0	0	0	0	1	0	3	9	0	1	1	1	1	0	0	4	1	1	0	1	3	3	0	0	0	3	0	2	1	2	16	3	2	1	0	0	1	0	1	Acidobacteria	Acidobacteria	Subgroup 6	uncultured bacterium
OTU2697	3	2	0	0	0	0	2	1	1	3	0	0	2	3	1	7	0	1	0	2	0	1	0	0	1	0	3	1	3	8	9	6	2	4	4	8	2	2	0	1	4	3	2	4	5	Acidobacteria	Acidobacteria	Subgroup 6	uncultured bacterium
OTU359	3	4	8	4	0	11	1	5	3	3	3	3	2	5	5	8	1	2	1	2	9	9	1	1	8	0	6	7	7	1	10	15	7	21	24	10	3	3	3	1	4	0	3	0	1	Acidobacteria	Acidobacteria	Subgroup 4	Unknown Family
OTU4079	2	0	1	0	1	0	0	1	0	1	0	1	0	0	0	0	0	0	0	0	0	0	0	0	0	0	0	0	0	0	0	0	0	0	0	0	0	0	0	0	0	0	0	0	0	Planctomycetes	Phycisphaerae	WD2101 soil group	uncultured bacterium
OTU2144	0	0	0	1	0	1	0	0	0	0	0	0	0	0	0	0	0	0	1	0	1	4	0	0	0	0	2	0	0	0	1	0	0	0	1	0	0	0	0	0	0	0	0	0	0	Proteobacteria	Deltaproteobacteria	GR-WP33-30	uncultured bacterium
OTU116	18	26	14	11	11	30	17	43	4	3	22	14	40	35	35	33	42	44	51	42	9	14	14	29	2	1	42	96	18	10	15	22	15	42	20	14	29	63	44	52	24	41	14	39	21	Bacteroidetes	Sphingobacteriia	Sphingobacteriales	Chitinophagaceae
OTU280	8	7	4	8	7	4	4	6	6	12	6	7	16	12	16	27	13	15	14	23	8	20	14	19	17	5	19	21	29	35	23	18	46	37	43	27	45	28	39	26	37	37	48	41	55	Proteobacteria	Betaproteobacteria	Burkholderiales	Comamonadaceae
OTU3097	0	0	0	0	0	0	0	0	0	0	0	0	0	0	0	1	0	0	0	0	0	0	0	0	0	0	0	0	0	0	0	0	0	1	1	0	0	0	0	0	0	0	0	1	0	Gemmatimonadetes	Gemmatimonadetes	AT425-EubC11 terrestrial group	uncultured bacterium
OTU1684	3	1	1	3	0	0	1	2	0	1	0	2	1	0	0	0	0	1	0	0	0	0	0	0	0	0	0	0	1	0	0	0	0	0	0	0	0	0	0	0	0	0	0	0	0	Chloroflexi	Anaerolineae	Anaerolineales	Anaerolineaceae
OTU170	4	11	3	1	5	5	7	8	75	33	16	17	0	1	1	1	2	5	0	1	0	0	1	2	0	0	1	0	3	0	1	3	0	7	4	3	2	0	0	1	1	1	0	0	4	Acidobacteria	Acidobacteria	Subgroup 25	uncultured bacterium
OTU452	6	7	10	10	3	10	5	7	2	4	5	6	7	5	6	3	8	8	5	4	6	4	31	72	2	2	29	17	7	5	4	4	8	3	4	2	13	6	2	5	5	4	5	9	8	Proteobacteria	Alphaproteobacteria	Rhizobiales	Rhizobiaceae
OTU701	3	0	1	0	0	0	3	0	0	0	2	0	1	0	0	0	5	0	3	1	0	1	0	1	0	0	1	2	0	1	0	5	0	9	8	8	0	6	0	3	3	1	1	1	3	Proteobacteria	Betaproteobacteria	SC-I-84	uncultured bacterium
OTU1999	2	13	2	10	2	11	4	1	3	3	5	4	0	0	0	0	1	3	2	0	1	0	0	2	1	1	1	2	0	0	0	0	1	0	0	0	0	0	1	0	0	0	0	0	0	Proteobacteria	Alphaproteobacteria	Sphingomonadales	Sphingomonadaceae
OTU3370	0	0	0	0	1	0	0	3	1	2	3	0	0	0	0	0	1	0	0	1	0	0	0	3	0	0	2	0	1	0	0	0	0	0	0	0	1	1	0	0	1	0	0	0	0	Proteobacteria	Alphaproteobacteria	Rhodospirillales	I-10
OTU122	6	2	0	1	13	10	11	16	16	10	24	13	6	10	2	2	11	15	12	13	0	1	1	0	0	0	0	1	4	0	0	0	2	1	1	1	3	1	1	1	2	2	1	2	2	Gemmatimonadetes	Gemmatimonadetes	Gemmatimonadales	Gemmatimonadaceae
OTU437	1	0	2	4	0	0	0	0	0	0	2	1	3	2	0	1	3	1	0	3	1	1	1	1	1	0	0	3	1	0	3	1	3	1	2	2	1	0	1	1	2	5	17	18	36	Acidobacteria	Acidobacteria	Subgroup 6
OTU1337	2	2	2	0	0	2	0	0	0	0	0	0	0	0	0	0	0	0	0	0	0	0	2	0	0	0	0	0	0	0	0	1	0	0	0	0	5	12	7	9	8	2	1	0	1	Proteobacteria	Deltaproteobacteria	Sh765B-TzT-29	uncultured bacterium
OTU942	5	1	0	1	0	4	2	1	2	0	3	1	7	1	6	2	0	1	0	1	5	0	1	0	2	0	0	0	0	0	0	1	0	0	1	2	3	1	1	1	4	0	0	0	0	Proteobacteria	Alphaproteobacteria	Rhodospirillales	MNC12
OTU94	15	19	13	19	9	11	2	6	3	5	10	6	6	4	13	15	8	9	12	17	21	40	45	30	30	178	23	16	4	1	4	2	7	4	7	5	13	9	19	11	23	10	12	13	14	Proteobacteria	Alphaproteobacteria	Caulobacterales	Caulobacteraceae
OTU1787	1	0	3	1	0	0	0	1	0	0	0	0	0	0	0	0	4	2	1	2	1	0	0	1	0	0	1	0	0	0	0	0	0	0	0	0	2	1	3	0	0	1	0	7	6	Planctomycetes	Phycisphaerae	Phycisphaerales	Phycisphaeraceae
OTU277	29	25	39	32	20	28	19	22	21	24	35	21	5	2	2	4	6	11	19	8	14	29	10	7	7	2	16	31	6	11	6	8	3	10	11	6	23	48	30	38	22	2	12	5	5	Proteobacteria	Alphaproteobacteria	Rhizobiales	Hyphomicrobiaceae
OTU263	4	0	4	1	0	0	0	6	0	0	3	0	1	2	3	6	14	10	16	14	1	1	1	5	1	1	1	0	0	0	0	0	1	0	1	1	2	2	0	1	0	0	0	0	0	Acidobacteria	Acidobacteria	Subgroup 3	Unknown Family
OTU3109	1	0	0	0	3	0	0	0	0	0	0	0	0	0	0	0	0	1	1	1	0	0	0	0	0	0	0	0	0	0	0	0	0	0	0	0	0	0	0	0	0	0	0	0	0	Proteobacteria	Gammaproteobacteria	Legionellales	Coxiellaceae
OTU153	3	0	0	0	0	1	0	2	0	1	0	0	1	0	1	0	17	17	28	31	4	2	2	4	0	0	0	2	0	1	2	0	2	1	3	1	4	5	6	6	6	13	9	11	14	Gemmatimonadetes	Gemmatimonadetes	Gemmatimonadales	Gemmatimonadaceae
OTU1139	6	6	21	6	4	2	0	0	0	1	2	0	1	0	1	0	0	0	0	1	5	7	2	7	1	1	12	5	0	0	0	0	0	0	0	0	0	0	0	0	0	0	1	2	0	Proteobacteria	Alphaproteobacteria	Rhizobiales	A0839
OTU394	8	0	0	1	3	1	3	2	0	0	1	0	10	16	9	6	1	2	2	9	0	0	1	3	2	1	0	1	0	2	4	2	2	1	0	0	0	0	0	0	0	2	2	0	3	Proteobacteria
OTU1360	8	10	1	4	2	2	2	8	1	5	5	4	0	1	0	0	0	0	1	0	0	0	0	0	0	0	0	0	0	0	1	0	0	0	0	0	0	1	0	0	0	0	0	0	0	Proteobacteria	Deltaproteobacteria	Myxococcales	Haliangiaceae
OTU3915	3	0	1	1	3	1	0	3	0	0	0	0	1	1	3	2	1	0	0	0	0	0	0	0	0	0	0	0	4	2	2	4	6	3	8	2	0	0	0	0	0	0	2	0	0	Gemmatimonadetes	Gemmatimonadetes	Gemmatimonadales	Gemmatimonadaceae
OTU281	7	1	3	5	4	3	7	2	5	6	5	2	23	27	28	14	17	25	30	32	1	9	3	9	0	1	4	1	5	4	4	11	10	9	12	7	28	12	16	10	7	9	10	11	17	Acidobacteria	Acidobacteria	Subgroup 6	uncultured bacterium
OTU3978	1	0	0	0	0	0	0	0	0	0	0	0	0	0	0	0	0	0	0	0	0	0	1	1	0	0	2	0	0	0	0	1	2	0	0	0	2	4	2	2	0	0	0	0	1	Acidobacteria	Acidobacteria	Subgroup 6	uncultured bacterium
OTU1374	1	3	4	1	2	2	2	0	1	1	2	0	3	2	0	3	0	2	2	1	1	0	0	0	0	0	0	0	0	1	0	0	0	0	2	0	0	3	3	6	5	5	9	7	4	Proteobacteria	Deltaproteobacteria	Myxococcales
OTU882	2	4	2	5	1	0	3	1	1	0	0	1	0	0	0	0	0	0	0	1	0	0	0	0	1	0	1	0	0	0	0	0	0	0	0	1	1	3	3	3	6	8	9	7	6	Actinobacteria	Acidimicrobiia	Acidimicrobiales	uncultured
OTU67	0	2	0	0	16	0	10	6	14	4	0	5	67	47	72	75	4	7	6	6	1	4	1	2	4	1	2	1	2	2	1	2	0	1	6	0	0	0	0	0	0	0	0	0	0	Proteobacteria	Deltaproteobacteria	Myxococcales	KD3-10
OTU2860	0	0	1	0	0	2	0	0	1	0	0	0	1	0	1	1	0	0	2	0	0	1	0	1	0	0	0	4	1	0	0	1	0	2	0	1	0	0	0	0	1	0	1	0	0	Bacteroidetes	Sphingobacteriia	Sphingobacteriales	Chitinophagaceae
OTU188	1	1	0	2	4	4	2	2	43	18	4	18	2	5	5	2	9	7	6	3	5	6	5	3	2	0	2	3	0	1	0	1	1	2	8	3	19	10	33	17	41	28	20	29	19	Proteobacteria	Deltaproteobacteria	GR-WP33-30	uncultured bacterium
OTU629	2	2	0	0	1	1	2	2	2	1	3	0	2	0	4	4	3	0	0	1	1	0	0	0	0	0	0	0	0	1	0	3	0	0	1	2	1	2	0	1	0	1	0	0	0	Gemmatimonadetes	Gemmatimonadetes	Gemmatimonadales	Gemmatimonadaceae
OTU416	18	38	23	31	14	43	9	20	20	24	19	30	9	14	10	17	12	15	9	5	52	121	37	19	7	0	56	41	18	14	15	20	12	18	6	16	20	14	36	19	38	5	14	7	16	Acidobacteria	Acidobacteria	Subgroup 4	RB41
OTU167	4	8	5	3	6	5	5	4	21	10	2	8	6	5	10	15	2	1	1	0	7	6	6	2	3	3	1	2	14	25	22	15	10	12	12	15	15	2	2	4	4	6	3	8	11	Actinobacteria	Thermoleophilia	Gaiellales	uncultured
OTU220	1	2	2	2	2	1	5	6	2	4	4	3	5	4	5	2	8	7	0	4	0	1	1	0	0	0	1	0	1	2	1	1	1	2	1	2	2	3	0	0	3	23	27	28	38	Acidobacteria	Acidobacteria	Subgroup 6	uncultured bacterium
OTU1659	2	6	9	6	1	0	4	5	2	7	3	2	0	0	1	0	0	0	0	0	0	0	0	0	0	0	0	0	0	0	0	0	0	0	0	0	3	0	0	0	1	0	0	0	0	Chloroflexi	Thermomicrobia	JG30-KF-CM45	uncultured bacterium
OTU501	3	22	5	4	15	2	7	13	11	15	22	2	0	0	0	1	2	0	1	2	6	3	0	1	0	0	1	1	2	0	1	0	0	1	1	0	6	1	0	1	1	1	0	2	0	Gemmatimonadetes	Gemmatimonadetes	Gemmatimonadales	Gemmatimonadaceae
OTU2641	3	1	3	0	1	1	3	1	0	0	1	1	0	0	0	0	0	0	0	0	0	0	0	0	0	0	0	0	0	0	0	0	0	0	0	0	0	0	0	0	0	0	0	0	0	Proteobacteria	Deltaproteobacteria	Desulfobacterales	Nitrospinaceae
OTU2122	1	1	2	2	0	1	1	4	2	1	2	1	1	0	1	0	0	0	1	0	0	0	0	0	0	0	0	0	0	0	0	0	0	0	0	0	1	0	0	0	0	0	0	0	0	Verrucomicrobia	S-BQ2-57 soil group	uncultured bacterium	uncultured bacterium
OTU366	8	4	9	11	6	4	2	4	5	1	4	1	18	3	5	10	3	12	6	6	2	7	6	2	0	0	6	9	3	9	5	7	3	0	2	4	16	1	5	5	5	11	7	1	6	Actinobacteria	Actinobacteria	Propionibacteriales	Nocardioidaceae
OTU257	6	2	3	2	7	0	3	4	3	4	5	0	0	3	2	0	1	1	1	1	0	0	1	0	1	0	1	0	2	1	5	6	0	12	14	19	15	4	12	13	2	4	4	5	7	Latescibacteria	uncultured bacterium	uncultured bacterium	uncultured bacterium
OTU593	9	5	4	12	3	1	1	6	1	1	0	1	0	0	0	0	0	0	0	0	0	0	0	0	0	0	1	0	0	0	0	0	0	0	0	2	0	1	0	0	0	0	0	0	1	Bacteroidetes	Sphingobacteriia	Sphingobacteriales	Chitinophagaceae
OTU203	5	4	7	7	8	6	7	8	4	8	7	5	17	19	16	21	22	19	26	21	7	8	5	13	17	7	12	7	16	20	29	19	27	17	34	37	7	12	30	14	26	44	65	47	30	Proteobacteria	Deltaproteobacteria	Myxococcales	Haliangiaceae
OTU909	4	3	3	9	0	6	1	5	4	6	9	5	4	1	4	4	6	6	7	11	8	15	16	24	30	7	15	8	2	2	3	8	0	4	4	5	4	4	5	1	4	2	9	2	1	Proteobacteria	Alphaproteobacteria	Rhizobiales	Xanthobacteraceae
OTU1728	3	4	2	4	1	0	1	6	2	1	5	1	0	2	3	0	0	0	0	0	0	1	1	0	0	0	2	1	0	0	0	0	0	0	1	1	1	11	2	2	1	0	0	0	0	Proteobacteria	Deltaproteobacteria	GR-WP33-30	uncultured bacterium
OTU260	3	3	4	3	3	5	4	4	2	1	1	1	8	2	0	0	0	0	1	0	1	1	3	0	5	60	1	0	1	2	0	2	0	2	1	0	4	0	1	0	1	0	1	0	2	Verrucomicrobia	Spartobacteria	Chthoniobacterales	Chthoniobacteraceae
OTU136	1	0	1	0	0	3	0	1	1	2	1	2	0	0	0	0	5	4	1	4	4	17	12	49	1	5	31	18	3	1	1	0	1	1	3	2	28	9	27	17	21	18	15	11	8	Proteobacteria	Alphaproteobacteria	Rhizobiales
OTU627	8	2	1	3	3	0	3	4	4	11	4	8	2	1	3	0	2	0	0	2	0	0	0	0	0	0	0	0	0	0	0	2	0	0	0	0	0	0	0	0	0	0	0	0	0	Chloroflexi	Chloroflexia	Chloroflexales	Roseiflexaceae
OTU2386	0	0	0	2	1	0	0	5	0	0	1	0	0	0	0	0	0	0	0	0	0	0	0	0	0	0	0	1	0	0	0	0	0	0	0	0	0	1	0	0	1	0	0	0	0	Bacteroidetes	Sphingobacteriia	Sphingobacteriales	PHOS-HE51
OTU2753	2	0	0	0	1	0	1	0	0	0	0	0	0	0	0	0	0	0	0	0	0	0	0	0	0	0	0	0	0	0	0	0	0	0	0	0	0	0	0	0	0	0	0	0	0	Proteobacteria	Deltaproteobacteria	Desulfobacterales	Nitrospinaceae
OTU1023	5	2	4	1	1	0	0	3	1	6	1	2	0	1	0	1	0	0	0	0	6	5	2	0	1	0	3	1	0	2	0	2	1	1	2	1	5	15	8	9	8	2	1	2	8	Proteobacteria	Deltaproteobacteria	GR-WP33-30
OTU314	2	3	4	8	9	5	9	5	18	12	4	9	1	1	0	0	11	6	6	4	0	0	0	0	0	0	0	0	0	0	0	1	0	0	0	0	0	1	0	1	0	0	0	0	0	Acidobacteria	Acidobacteria	Subgroup 6	uncultured bacterium
OTU1403	1	0	1	0	0	0	0	0	0	0	1	0	0	0	0	0	1	0	0	2	2	2	2	0	17	0	0	0	6	7	5	1	3	2	1	1	0	0	3	1	2	0	0	0	0	Proteobacteria	Alphaproteobacteria	Rickettsiales	SM2D12
OTU2590	2	0	0	0	0	0	0	0	0	0	0	0	0	0	0	0	0	0	0	0	0	0	0	0	0	0	0	0	0	0	0	0	0	0	0	0	0	0	0	0	0	0	0	0	0	Omnitrophica	NPL-UPA2	uncultured bacterium	uncultured bacterium
OTU2493	2	2	3	2	2	0	1	5	2	2	1	2	0	0	0	0	0	2	0	0	0	0	0	0	0	0	0	0	0	1	0	0	0	0	0	0	5	14	13	11	6	0	2	2	1	Proteobacteria	Deltaproteobacteria	Sh765B-TzT-29	uncultured bacterium
OTU141	10	12	9	22	5	52	17	9	15	50	20	51	5	7	1	4	11	31	12	14	2	1	0	0	0	0	3	0	0	0	1	3	1	0	0	1	0	0	0	0	0	0	1	0	1	Acidobacteria	Acidobacteria	Subgroup 4	RB41
OTU801	3	0	0	0	1	1	0	3	1	1	3	0	0	0	0	0	0	0	0	0	0	0	0	0	0	0	0	0	0	0	0	5	0	5	1	6	1	2	9	1	3	5	6	0	4	Chloroflexi	Anaerolineae	Anaerolineales	Anaerolineaceae
OTU708	4	4	4	4	7	3	14	6	8	6	8	5	1	0	0	4	1	1	0	0	1	3	0	1	0	0	1	0	0	2	0	1	1	0	0	2	0	5	2	6	3	0	0	0	0	Acidobacteria	Acidobacteria	Subgroup 4	44889
OTU386	8	10	16	15	13	2	4	7	0	2	5	6	3	8	7	8	0	7	3	2	3	3	1	3	1	0	6	3	6	2	1	2	10	2	2	3	9	7	7	7	4	6	3	3	7	Proteobacteria	Betaproteobacteria	Burkholderiales	Comamonadaceae
OTU622	1	1	4	0	1	2	7	3	3	2	4	8	8	10	11	14	2	2	1	2	1	2	0	0	1	1	2	0	1	2	0	0	2	2	3	3	0	0	0	0	0	1	0	0	0	Actinobacteria	Acidimicrobiia	Acidimicrobiales	uncultured
OTU1174	10	0	3	0	2	0	0	7	0	2	3	0	0	0	0	0	0	0	2	0	0	0	0	0	0	0	0	0	0	0	0	0	0	0	0	0	0	1	0	0	0	0	0	0	0	Planctomycetes	Phycisphaerae	Phycisphaerales	Phycisphaeraceae
OTU835	4	32	7	13	34	4	37	6	9	12	11	7	1	1	0	0	0	1	1	0	0	0	0	1	0	0	0	0	0	2	0	0	0	0	2	0	3	1	1	1	0	1	0	1	2	Actinobacteria	Thermoleophilia	Gaiellales	uncultured
OTU2774	7	0	9	3	1	0	1	1	1	0	0	0	0	0	0	0	1	1	0	0	0	0	0	1	0	0	0	0	2	4	10	7	3	6	6	9	1	0	1	1	4	24	12	17	19	Acidobacteria	Holophagae	Subgroup 7	uncultured bacterium
OTU246	7	5	5	0	4	0	10	12	1	1	3	6	24	25	21	14	5	4	6	8	0	2	0	0	1	0	2	0	2	6	17	5	4	5	2	11	1	0	0	1	1	28	22	21	25	Latescibacteria	uncultured bacterium	uncultured bacterium	uncultured bacterium
OTU1869	6	1	5	6	0	2	0	1	3	1	0	0	0	0	1	0	0	0	0	0	7	11	8	5	1	0	7	7	2	0	2	3	1	0	1	0	23	18	7	12	4	0	1	0	4	Acidobacteria	Acidobacteria	Subgroup 6	uncultured bacterium
OTU2829	2	4	0	3	4	5	3	4	2	7	3	1	5	3	2	4	3	2	4	1	0	0	2	3	0	0	0	1	2	1	0	4	0	1	2	1	7	2	6	5	5	2	3	2	2	Proteobacteria	Deltaproteobacteria	Desulfurellales	Desulfurellaceae
OTU306	8	4	6	8	4	1	12	12	3	10	14	9	21	10	10	3	38	51	25	18	0	1	2	0	1	0	1	2	0	0	0	1	1	2	0	1	23	17	21	9	8	32	15	23	30	Chloroflexi	Anaerolineae	Anaerolineales	Anaerolineaceae
OTU1305	2	1	1	2	1	4	1	3	1	1	0	3	0	2	2	0	1	1	0	1	2	1	2	0	0	3	0	1	4	0	1	1	1	2	1	0	1	0	2	0	0	0	0	0	0	Actinobacteria	Actinobacteria	Pseudonocardiales	Pseudonocardiaceae
OTU308	4	12	8	5	4	6	7	2	51	30	19	20	1	1	2	1	1	2	2	0	1	1	1	2	0	0	1	0	2	1	5	0	0	2	0	3	14	1	3	3	4	3	3	3	11	Acidobacteria	Holophagae	Subgroup 7	uncultured bacterium
OTU1821	1	1	2	0	2	0	0	1	3	0	1	0	0	0	0	0	0	2	2	0	0	0	0	0	0	0	0	0	0	0	0	0	0	0	0	0	0	0	0	0	0	0	0	0	0	Bacteroidetes	Cytophagia	Cytophagales	Cytophagaceae
OTU2257	1	0	1	0	0	0	0	0	0	0	1	0	0	0	0	0	0	0	0	0	0	0	0	0	0	0	0	0	0	0	0	0	0	0	0	0	0	0	0	0	0	0	0	0	0	Gemmatimonadetes	Gemmatimonadetes	S0134 terrestrial group	uncultured bacterium
OTU774	6	3	11	2	5	12	4	7	6	8	5	10	4	0	1	7	0	0	2	0	0	0	0	0	0	0	1	0	1	0	0	1	1	5	2	1	0	1	2	2	0	0	3	1	3	Proteobacteria	Deltaproteobacteria	Myxococcales	Haliangiaceae
OTU760	0	1	1	1	2	2	4	1	1	0	1	0	1	0	1	3	0	0	0	0	2	1	0	1	2	0	0	0	0	0	0	1	1	0	1	0	0	0	0	1	0	0	0	0	1	Acidobacteria	Acidobacteria	Subgroup 5	uncultured bacterium
OTU3323	1	1	0	3	0	0	0	0	0	0	0	0	0	0	2	0	1	1	0	0	6	4	6	33	2	1	26	20	0	0	0	1	2	0	3	0	2	5	1	7	1	0	0	2	1	Acidobacteria	Acidobacteria	Subgroup 4	RB41
OTU910	3	2	1	2	0	4	1	2	1	1	2	3	3	5	0	0	8	10	8	4	3	0	0	0	0	0	0	1	1	0	0	0	0	0	0	0	2	0	0	0	0	0	0	0	0	Acidobacteria	Acidobacteria	Subgroup 6	uncultured bacterium
OTU276	4	3	5	2	6	4	3	6	2	3	5	2	9	10	6	9	10	6	10	9	3	5	1	1	1	0	4	2	2	1	5	3	5	1	1	8	0	1	5	2	4	5	7	3	4	Gemmatimonadetes	Gemmatimonadetes	Gemmatimonadales	Gemmatimonadaceae
OTU3669	3	1	0	0	2	2	0	2	1	0	5	2	5	4	8	7	0	0	3	2	0	1	1	0	1	1	1	1	0	0	0	0	1	1	3	2	7	0	4	3	2	19	14	16	13	Bacteroidetes	Sphingobacteriia	Sphingobacteriales	Chitinophagaceae
OTU842	3	1	1	0	4	0	1	3	1	2	0	0	6	6	6	7	1	2	5	1	1	0	1	1	0	1	1	1	1	3	0	5	3	3	3	1	1	1	3	1	3	1	4	1	3	Acidobacteria	Holophagae	Subgroup 10	Sva0725
OTU217	6	0	5	0	0	0	0	2	1	1	0	1	0	0	0	0	2	0	2	2	1	1	0	2	0	0	2	2	14	42	20	3	16	2	3	0	7	2	7	4	8	3	0	2	1	Verrucomicrobia	OPB35 soil group	uncultured bacterium	uncultured bacterium
OTU1309	2	0	0	0	0	4	0	3	0	1	0	1	0	0	0	0	0	3	1	1	2	0	0	0	0	0	3	4	0	0	0	0	0	0	0	0	2	5	7	6	2	0	0	0	0	Planctomycetes	Phycisphaerae	Phycisphaerales	Phycisphaeraceae
OTU870	5	0	2	2	2	5	1	2	0	2	2	3	0	2	0	0	0	0	1	1	3	6	2	1	4	1	3	1	0	0	0	0	0	6	5	2	1	1	0	0	0	0	1	0	1	Acidobacteria	Acidobacteria	Subgroup 4	Unknown Family
OTU956	2	10	2	10	9	1	5	1	1	0	0	0	1	5	6	10	1	5	1	1	1	1	0	0	0	1	2	0	0	0	0	0	0	0	0	1	0	1	1	0	1	0	1	0	3	Actinobacteria	Actinobacteria	Micromonosporales	Micromonosporaceae
OTU1776	1	1	0	0	0	0	2	1	0	1	2	0	0	0	0	0	1	0	0	0	0	0	0	0	0	0	0	0	0	0	0	0	0	0	0	0	2	0	2	0	3	1	0	2	2	Chloroflexi	Anaerolineae	Anaerolineales	Anaerolineaceae
OTU312	4	1	1	0	2	1	4	2	1	2	2	1	17	11	9	11	5	13	5	2	2	5	2	7	25	2	5	8	7	17	5	10	9	7	9	7	6	4	11	7	6	15	13	14	9	Proteobacteria	Deltaproteobacteria	Myxococcales	Phaselicystidaceae
OTU642	5	1	3	1	2	1	0	1	0	1	0	0	2	0	2	3	2	2	2	2	2	1	1	4	0	0	1	0	3	2	2	0	1	1	0	1	8	2	3	1	3	4	2	4	5	Proteobacteria	Alphaproteobacteria	Rhodospirillales
OTU1362	0	0	0	1	0	0	0	0	0	0	0	0	0	0	0	0	0	0	0	0	0	0	0	0	1	0	1	0	0	0	0	0	0	0	0	0	0	8	11	7	14	0	0	0	0	Verrucomicrobia	Spartobacteria	Chthoniobacterales	DA101 soil group
OTU653	2	0	0	1	1	0	2	3	1	0	0	0	7	4	2	6	2	1	0	0	0	1	1	0	0	0	0	0	3	7	3	4	7	2	2	4	0	1	1	1	2	0	0	3	0	Chloroflexi	P2-11E	uncultured bacterium	uncultured bacterium
OTU1500	3	2	1	2	4	4	5	3	3	7	1	3	5	7	10	7	2	5	2	4	0	0	0	0	0	0	0	0	1	3	0	2	0	1	3	3	2	0	4	1	10	4	5	3	4	Chloroflexi	Chloroflexia	Chloroflexales	Roseiflexaceae
OTU389	4	5	7	2	3	4	2	2	6	0	5	8	8	4	10	9	5	0	0	4	1	1	1	3	0	0	1	2	0	1	0	0	0	0	0	0	6	4	1	4	1	0	0	0	0	Proteobacteria	Deltaproteobacteria	Myxococcales	Sandaracinaceae
OTU1258	4	9	5	1	6	0	2	18	2	0	0	0	1	0	0	0	0	2	0	1	0	0	0	0	0	0	2	0	0	0	0	0	0	0	0	1	1	2	2	0	0	0	0	0	0	Verrucomicrobia	OPB35 soil group	uncultured bacterium	uncultured bacterium
OTU261	2	1	1	0	2	13	2	1	3	9	7	11	8	10	12	9	7	11	9	8	0	0	0	0	0	2	0	0	39	8	14	7	32	2	3	0	0	0	0	2	0	2	0	0	1	Bacteroidetes	Sphingobacteriia	Sphingobacteriales	Chitinophagaceae
OTU348	7	10	11	10	9	21	11	12	21	21	26	34	34	33	21	25	33	27	18	18	4	21	11	4	1	1	11	9	2	4	3	5	9	8	13	7	2	8	2	0	1	6	7	8	8	Proteobacteria	Betaproteobacteria	TRA3-20
OTU336	7	1	2	2	3	0	3	7	3	3	4	1	15	20	11	13	31	12	19	27	42	43	103	88	198	206	105	55	37	21	28	21	34	19	26	12	12	11	10	12	8	16	14	11	12	Proteobacteria	Alphaproteobacteria	Rhizobiales	Rhizobiales Incertae Sedis
OTU1531	1	2	1	3	0	1	0	0	0	3	3	2	2	2	1	0	1	1	0	0	2	0	0	1	0	0	1	3	1	0	0	0	0	0	0	1	0	0	1	0	1	0	0	0	0	Chloroflexi	Anaerolineae	Anaerolineales	Anaerolineaceae
OTU837	0	0	0	0	0	0	0	0	0	0	0	0	0	0	0	0	0	1	1	0	0	0	0	1	0	0	0	0	0	0	0	0	0	0	0	1	3	3	1	6	13	5	10	8	10	Actinobacteria	Acidimicrobiia	Acidimicrobiales	uncultured
OTU1215	5	4	0	1	5	4	2	2	1	2	2	2	6	11	3	3	8	4	9	6	1	1	4	4	0	0	2	5	0	1	1	1	1	1	2	2	1	3	0	0	0	0	0	0	1	Proteobacteria	Gammaproteobacteria	Xanthomonadales	Xanthomonadales Incertae Sedis
OTU1460	3	0	0	0	35	1	8	2	1	1	7	0	0	0	0	1	1	0	2	1	0	1	0	0	0	0	1	0	0	0	0	0	0	0	0	0	0	0	0	0	0	0	0	0	0	Proteobacteria	Deltaproteobacteria	GR-WP33-30	uncultured bacterium
OTU1606	2	0	0	2	3	3	1	2	1	2	2	2	0	0	1	0	0	1	0	0	0	2	0	0	0	0	0	0	0	0	0	0	0	0	0	0	1	2	1	0	2	5	2	1	1	Chloroflexi	S085	uncultured bacterium	uncultured bacterium
OTU83	2	0	5	3	1	0	1	0	1	0	1	1	2	4	3	5	3	4	6	8	1	1	1	2	2	1	0	4	28	37	74	55	67	39	34	41	6	0	0	1	1	6	7	16	7	Proteobacteria	Betaproteobacteria	SC-I-84	uncultured bacterium
OTU1755	1	0	4	1	0	2	4	0	0	1	2	0	0	0	0	0	1	1	0	0	0	0	2	0	5	0	1	5	0	0	0	0	0	0	0	0	1	2	0	1	1	2	0	1	1	Proteobacteria	Alphaproteobacteria	Rhodospirillales
OTU1857	1	1	1	1	5	13	3	3	11	12	9	10	1	4	3	6	0	3	0	1	0	0	1	0	0	0	0	0	1	0	0	2	2	0	0	0	0	0	1	0	1	1	0	2	3	Actinobacteria	Rubrobacteria	Rubrobacterales	Rubrobacteriaceae
OTU734	3	3	0	3	1	2	1	11	5	6	1	2	1	0	0	0	2	2	0	0	1	2	1	1	0	0	1	0	1	0	0	0	0	0	0	0	2	1	2	2	2	0	0	2	0	Chloroflexi	S085
OTU3251	1	0	1	0	0	0	1	0	0	1	0	0	0	0	0	0	0	0	0	0	0	0	0	0	0	0	0	0	0	0	0	0	0	0	0	0	0	0	0	0	0	0	0	0	1	Proteobacteria	Alphaproteobacteria	Rhodospirillales	Rhodospirillales Incertae Sedis
OTU967	3	0	0	2	1	1	0	1	1	1	1	1	4	6	7	7	3	9	3	1	0	1	1	2	0	0	0	0	3	0	3	2	2	2	1	2	0	1	0	0	0	0	1	1	0	Actinobacteria	Acidimicrobiia	Acidimicrobiales	uncultured
OTU1470	2	1	0	0	0	3	1	4	6	1	2	4	1	1	1	1	0	0	0	0	0	1	1	1	1	0	1	0	0	0	0	0	0	1	0	0	0	2	0	0	0	0	1	0	0	Actinobacteria	Acidimicrobiia	Acidimicrobiales	uncultured
OTU1618	1	1	2	2	4	0	2	2	1	0	1	1	0	1	1	0	1	0	1	0	1	1	1	0	2	2	1	0	0	1	0	2	0	1	1	0	0	2	1	0	2	6	1	1	1	Proteobacteria	Betaproteobacteria	SC-I-84	uncultured bacterium
OTU3840	7	5	3	4	2	8	6	4	3	0	2	2	0	3	3	0	2	1	3	5	0	1	0	1	0	0	2	0	1	1	0	1	0	0	0	1	3	3	4	1	6	1	3	0	5	Actinobacteria	Thermoleophilia	Solirubrobacterales	480-2
OTU430	3	1	0	2	1	0	0	0	1	0	3	1	4	1	4	4	2	3	2	4	0	2	4	1	1	6	2	6	6	2	2	1	2	4	4	6	1	0	0	3	1	9	9	3	1	Proteobacteria	Deltaproteobacteria	Myxococcales	KD3-10
OTU121	4	2	2	0	5	1	4	6	6	1	3	1	15	11	33	9	24	17	13	21	6	7	6	18	2	3	4	2	10	11	11	8	8	17	33	13	8	5	11	1	3	4	3	1	3	Proteobacteria	Betaproteobacteria	Burkholderiales	Oxalobacteraceae
OTU3260	2	0	0	1	0	0	0	0	0	0	0	0	0	3	2	0	0	3	1	1	1	0	1	0	0	0	0	0	1	0	1	0	0	0	1	2	0	0	1	0	0	2	0	0	1	Proteobacteria	Gammaproteobacteria	Xanthomonadales
OTU1028	4	1	4	2	0	1	0	5	1	5	2	0	0	0	0	0	0	0	1	0	1	0	0	2	0	1	0	1	0	0	0	0	0	0	0	0	4	13	3	3	2	0	0	0	0	Planctomycetes	Phycisphaerae	Phycisphaerales	Phycisphaeraceae
OTU1482	6	3	3	0	0	0	3	0	0	2	3	4	3	2	3	6	0	1	3	1	3	0	0	0	5	3	1	0	9	8	17	6	8	5	7	6	1	0	0	0	0	0	0	0	0	Actinobacteria	Actinobacteria	Micromonosporales	Micromonosporaceae
OTU621	5	0	1	0	1	3	0	1	5	0	0	0	1	3	2	3	1	1	4	0	3	5	9	16	0	0	20	5	1	4	0	0	2	2	3	0	10	11	10	7	9	1	2	1	0	Proteobacteria	Alphaproteobacteria	Rhizobiales	Phyllobacteriaceae
OTU125	3	4	1	1	2	1	1	0	1	4	0	0	1	4	1	0	6	0	3	0	24	10	15	2	15	5	2	1	26	34	26	10	25	15	8	8	1	1	1	0	0	2	1	1	2	Acidobacteria	Acidobacteria	Acidobacteriales	Acidobacteriaceae (Subgroup 1)
OTU1159	5	2	2	0	1	8	1	3	8	6	5	13	2	2	1	3	8	9	10	4	0	0	2	0	0	0	0	1	1	1	1	1	3	3	10	11	2	3	2	2	2	2	1	4	3	Actinobacteria	Actinobacteria	Frankiales	Geodermatophilaceae
OTU968	2	3	4	8	1	12	2	5	1	1	6	1	5	4	1	0	3	1	2	1	8	15	9	19	5	2	25	15	2	0	2	2	3	3	3	0	45	6	8	12	9	2	5	10	8	Verrucomicrobia	Spartobacteria	Chthoniobacterales	Chthoniobacteraceae
OTU339	7	13	20	10	8	8	11	9	7	6	8	9	11	4	6	7	7	12	6	6	1	5	2	0	0	0	4	4	4	3	2	3	4	1	2	4	43	23	19	20	35	45	39	30	30	Actinobacteria	Acidimicrobiia	Acidimicrobiales	Acidimicrobiaceae
OTU3432	3	0	4	1	0	1	5	2	0	0	1	2	1	1	0	1	0	0	1	0	0	0	0	0	0	0	0	0	0	0	0	0	0	0	0	0	0	0	0	0	0	0	0	0	0	Unassigned
OTU624	2	4	3	4	8	2	6	5	6	1	2	0	6	5	10	8	2	3	4	1	1	0	2	1	5	0	1	3	5	11	11	10	3	10	4	6	0	5	3	12	6	8	5	8	6	Proteobacteria	Deltaproteobacteria	Myxococcales	Haliangiaceae
OTU3724	2	0	2	0	0	0	0	0	0	0	0	0	0	0	1	0	1	2	0	1	0	0	0	0	2	1	1	1	2	0	0	0	1	0	0	1	0	1	0	0	0	0	1	0	0	Firmicutes	Bacilli	Bacillales	Bacillaceae
OTU1153	0	3	1	1	1	1	1	0	2	1	1	1	4	3	0	4	2	1	2	1	1	1	1	0	0	1	1	1	2	2	0	1	0	2	1	0	0	1	2	0	1	3	3	1	2	Proteobacteria	Deltaproteobacteria	Myxococcales	KD3-10
OTU1456	1	0	1	1	1	2	2	0	0	1	2	1	1	0	1	2	0	2	1	3	0	1	0	1	0	4	1	2	1	0	0	0	0	0	2	0	0	0	0	0	0	1	0	0	0	Actinobacteria	Actinobacteria	Pseudonocardiales	Pseudonocardiaceae
OTU3519	4	0	3	0	0	1	6	6	1	0	5	1	0	0	0	0	1	0	0	1	1	0	0	0	0	0	0	1	0	0	0	0	0	0	0	0	1	1	4	2	0	0	0	1	0	Chloroflexi	Anaerolineae	Anaerolineales	Anaerolineaceae
OTU1131	0	0	0	1	0	0	1	1	0	0	0	0	0	3	1	0	0	0	0	0	0	0	0	0	0	0	0	0	0	1	2	1	0	2	1	2	0	0	0	1	0	3	1	5	4	Gemmatimonadetes	Gemmatimonadetes	Gemmatimonadales	Gemmatimonadaceae
OTU1276	2	21	3	1	9	2	8	0	11	8	10	5	0	0	0	0	0	0	0	0	0	0	0	0	0	0	0	0	0	0	0	0	0	0	0	0	0	0	0	0	0	1	0	0	0	Actinobacteria	Actinobacteria	Frankiales
OTU3776	4	2	1	0	0	1	0	3	1	0	0	0	2	0	0	2	3	1	3	3	0	0	1	0	0	1	3	3	2	1	0	3	0	3	1	0	5	1	8	0	3	2	7	3	1	Proteobacteria	Betaproteobacteria	Burkholderiales	Comamonadaceae
OTU3105	1	0	1	0	0	0	0	0	0	0	0	0	0	0	0	0	0	0	1	1	0	0	1	0	0	0	0	0	0	0	0	0	0	2	0	0	0	0	0	0	0	2	0	0	1	Acidobacteria	Acidobacteria	AT-s3-28
OTU974	1	0	0	1	0	0	0	0	0	0	1	0	0	0	0	0	0	0	0	1	2	0	12	3	0	1	0	0	0	0	0	1	0	0	0	1	0	0	0	0	0	0	0	0	0	Acidobacteria	Acidobacteria	Acidobacteriales	Acidobacteriaceae (Subgroup 1)
OTU3027	1	0	1	0	2	1	0	3	0	2	0	3	0	0	0	0	0	0	0	0	1	0	0	0	0	0	0	0	0	0	0	0	0	0	0	0	0	0	0	0	0	0	0	0	0	Proteobacteria	Deltaproteobacteria	Desulfurellales	Desulfurellaceae
OTU743	2	2	2	1	0	2	1	1	2	2	5	4	2	1	8	3	1	1	5	0	1	1	2	3	3	0	4	1	4	2	3	5	5	3	1	0	3	0	0	0	0	1	1	2	0	Proteobacteria	Alphaproteobacteria
OTU187	9	21	13	10	12	2	13	10	15	14	14	20	3	4	2	5	2	4	2	0	23	12	8	4	13	1	3	8	1	4	5	8	2	8	4	11	54	29	23	50	57	8	6	5	4	Nitrospirae	Nitrospira	Nitrospirales	0319-6A21
OTU3218	2	0	0	0	0	0	0	0	0	0	0	0	0	0	0	0	0	0	0	0	0	0	0	0	0	0	0	0	0	0	0	0	0	0	0	0	0	0	0	0	0	0	0	0	0	Acidobacteria	Acidobacteria	Subgroup 3	Unknown Family
OTU3444	1	0	0	0	0	1	0	1	0	0	1	0	1	1	1	2	0	0	0	0	0	0	0	0	0	0	1	0	0	0	3	0	0	0	1	2	1	0	0	1	3	1	2	2	0	Actinobacteria	Actinobacteria	Streptosporangiales	Thermomonosporaceae
OTU536	3	0	1	0	0	0	2	1	0	1	1	2	2	3	3	2	1	1	1	3	0	1	0	0	0	0	0	9	1	0	0	2	0	3	3	3	6	4	4	4	3	1	0	0	2	Acidobacteria	Acidobacteria	Subgroup 5	uncultured bacterium
OTU3289	2	0	1	0	1	0	1	0	0	0	1	2	2	1	1	2	5	0	0	0	11	10	4	6	11	0	0	2	3	3	7	6	7	3	9	6	4	1	1	2	6	1	0	2	3	Actinobacteria	Thermoleophilia	Gaiellales	uncultured
OTU494	2	4	0	3	0	3	1	4	0	3	9	2	4	3	0	0	4	4	7	3	0	0	0	1	0	0	0	0	0	0	0	0	0	0	0	1	4	3	3	1	16	0	2	1	0	Chloroflexi	Anaerolineae	Anaerolineales	Anaerolineaceae
OTU3907	2	0	0	0	0	0	0	0	0	0	0	0	0	0	0	0	1	0	0	0	0	0	0	0	1	0	0	0	2	0	0	0	0	0	0	0	0	0	1	1	0	0	0	0	0	Proteobacteria	Gammaproteobacteria	Legionellales	Coxiellaceae
OTU3230	0	1	0	0	0	0	0	0	0	0	0	0	0	0	0	0	0	0	0	0	2	0	0	8	0	0	1	0	0	0	0	0	0	0	0	0	2	0	3	0	1	1	0	0	1	Proteobacteria	Alphaproteobacteria	Rhodospirillales	Rhodospirillaceae
OTU3845	1	0	1	1	1	1	0	1	1	1	0	4	0	0	0	0	0	0	4	1	0	0	0	0	1	0	1	0	0	0	0	0	0	0	0	0	0	0	0	0	0	0	0	1	0	Proteobacteria	Alphaproteobacteria	Rhodospirillales	Rhodospirillales Incertae Sedis
OTU2585	1	0	0	0	0	0	0	0	0	0	0	0	0	0	0	0	0	0	0	0	0	0	0	0	0	0	0	0	0	0	0	1	1	0	0	0	0	0	0	0	0	0	0	0	0	Unassigned
OTU1741	3	0	0	0	1	4	0	1	3	1	1	1	0	0	0	0	0	0	0	0	0	0	0	0	0	0	0	0	0	0	0	0	0	4	0	0	0	0	0	0	0	0	1	0	1	Bacteroidetes	Sphingobacteriia	Sphingobacteriales	env.OPS 17
OTU44	9	19	10	19	31	31	16	10	26	66	44	58	104	80	86	126	10	28	14	9	0	0	0	1	1	0	4	1	7	5	7	9	7	11	4	4	2	0	0	0	1	6	7	3	4	Actinobacteria	Rubrobacteria	Rubrobacterales	Rubrobacteriaceae
OTU689	2	3	11	0	14	0	6	2	1	0	0	1	0	0	0	0	0	0	0	0	0	0	0	1	0	0	0	0	0	1	0	0	0	1	0	1	0	0	0	0	0	0	0	0	0	Acidobacteria	Acidobacteria	Subgroup 25	uncultured bacterium
OTU1171	3	2	4	0	6	2	3	2	2	1	2	3	3	1	2	0	2	0	1	0	3	1	1	0	1	0	2	3	0	0	1	0	1	1	0	1	1	5	0	3	4	2	0	0	0	Nitrospirae	Nitrospira	Nitrospirales	0319-6A21
OTU1543	2	0	1	0	0	1	0	0	0	2	0	2	0	0	0	0	0	0	0	1	0	4	0	0	0	0	10	7	0	0	0	0	0	0	1	0	0	8	3	5	4	0	0	0	0	Bacteroidetes	Sphingobacteriia	Sphingobacteriales	PHOS-HE51
OTU2262	2	0	0	0	0	0	0	0	0	0	0	0	0	0	0	0	0	0	0	0	1	0	0	0	0	0	2	1	0	0	0	1	0	0	1	0	0	0	0	0	0	0	0	0	0	Proteobacteria	Alphaproteobacteria	Rhodospirillales	Rhodospirillaceae
OTU2826	1	1	0	4	2	2	1	1	0	0	5	2	1	0	2	4	6	1	7	2	1	0	0	2	0	0	0	1	0	1	0	1	0	0	2	2	1	1	0	0	0	0	0	0	0	Acidobacteria	Holophagae	Subgroup 7	uncultured bacterium
OTU442	1	0	0	1	1	1	1	3	0	1	3	0	0	4	9	10	3	3	3	5	2	1	5	1	3	0	1	1	5	5	7	2	6	7	1	2	0	0	0	0	0	0	0	0	1	Actinobacteria	Actinobacteria	Frankiales
OTU1846	2	0	0	0	0	1	0	1	1	0	0	1	0	0	0	0	0	0	0	0	0	0	0	0	0	0	0	0	0	0	0	0	0	0	0	0	0	0	0	0	0	0	0	0	0	Planctomycetes	Phycisphaerae	WD2101 soil group	uncultured bacterium
OTU164	6	1	4	3	4	2	6	11	10	5	3	3	8	3	7	7	10	18	7	8	4	4	1	1	0	0	1	1	2	1	2	3	6	1	8	1	4	7	6	0	7	8	11	11	12	Actinobacteria	MB-A2-108	uncultured bacterium	uncultured bacterium
OTU1947	1	0	0	0	1	4	0	2	0	0	0	1	0	1	2	1	1	0	1	0	0	0	0	0	0	0	0	1	0	0	0	0	0	0	0	0	0	0	0	0	0	0	0	0	0	Proteobacteria	Deltaproteobacteria	Myxococcales
OTU2705	0	0	0	1	0	0	0	0	2	0	0	1	0	2	0	0	0	0	0	0	0	0	0	0	0	0	0	0	0	1	1	1	1	1	1	0	1	1	0	0	1	2	0	2	1	Actinobacteria	MB-A2-108	uncultured bacterium	uncultured bacterium
OTU1936	3	9	5	1	4	1	0	0	2	2	5	1	0	0	0	1	0	0	0	0	1	0	0	0	0	0	0	0	0	0	0	0	0	0	0	0	0	0	1	0	0	0	0	0	0	Proteobacteria	Alphaproteobacteria	Rhodospirillales	Rhodospirillales Incertae Sedis
OTU1164	2	1	1	1	4	0	2	1	2	0	0	0	1	0	0	0	0	2	3	1	0	2	1	3	0	0	2	2	0	0	0	0	0	0	0	0	4	3	1	2	4	0	1	0	0	Acidobacteria	Acidobacteria	Subgroup 17
OTU382	7	3	15	11	8	23	2	3	8	6	15	11	2	1	2	2	3	3	3	1	8	1	0	4	5	1	2	3	1	1	1	1	3	0	0	1	0	1	1	0	0	2	2	0	0	Proteobacteria	Alphaproteobacteria	Rhizobiales
OTU1411	2	2	1	0	3	0	0	0	2	0	1	0	0	1	0	0	0	0	1	0	15	1	1	2	4	2	1	5	0	3	4	3	1	3	9	1	0	5	16	14	13	21	18	6	9	Acidobacteria	Acidobacteria	Subgroup 3	Unknown Family
OTU46	2	1	0	1	2	2	2	1	2	0	1	3	62	64	101	134	7	10	8	2	4	2	2	2	3	2	0	8	28	41	27	29	31	14	34	35	2	1	0	0	4	10	5	2	5	Actinobacteria	Actinobacteria	Corynebacteriales	uncultured
OTU508	7	6	10	4	6	15	4	15	4	5	17	14	0	1	1	1	11	8	14	9	3	1	2	2	4	1	3	2	0	0	0	0	2	0	0	0	2	19	5	2	1	1	2	1	2	Proteobacteria	Alphaproteobacteria	Rhizobiales
OTU100	0	0	0	0	0	0	0	1	0	0	0	2	11	20	22	22	5	8	4	6	4	4	0	0	0	0	0	1	9	12	11	11	6	12	12	15	0	1	0	1	2	1	3	2	2	Chloroflexi	Anaerolineae	Anaerolineales	Anaerolineaceae
OTU899	2	0	1	1	0	1	0	1	1	0	0	0	1	3	2	1	8	5	4	2	1	2	1	5	0	0	2	4	1	1	3	6	3	0	0	2	0	0	1	0	0	0	0	0	0	Actinobacteria	Acidimicrobiia	Acidimicrobiales	uncultured
OTU119	2	10	9	13	9	25	10	15	7	9	15	11	8	10	5	3	27	21	26	30	7	7	8	21	0	2	10	13	8	14	8	3	8	1	3	4	35	27	23	14	15	8	9	10	9	Proteobacteria
OTU1327	2	0	1	0	0	0	0	0	0	0	0	0	0	0	0	1	0	0	0	1	0	0	0	0	0	0	0	0	0	3	1	2	1	1	2	2	0	0	0	0	0	0	0	0	0	Gemmatimonadetes	Gemmatimonadetes	Gemmatimonadales	Gemmatimonadaceae
OTU2782	0	1	0	0	0	0	0	1	1	1	1	0	3	0	2	0	0	0	2	0	5	0	0	0	4	3	0	0	0	0	1	0	1	0	0	0	0	0	0	0	0	0	0	1	0	Proteobacteria	Deltaproteobacteria	Myxococcales	Blfdi19
OTU2767	1	1	2	0	2	0	4	2	1	1	2	0	0	2	1	1	1	0	1	1	0	1	0	0	0	0	0	0	0	0	0	0	0	0	2	0	1	2	5	3	2	3	4	2	0	Proteobacteria	Deltaproteobacteria	Myxococcales	BIrii41
OTU454	1	0	0	0	0	1	0	2	1	17	8	14	0	0	0	0	1	1	2	0	0	0	0	0	0	0	1	0	0	0	0	0	0	0	0	0	0	0	0	0	0	0	0	0	0	Gemmatimonadetes	Gemmatimonadetes	S0134 terrestrial group	uncultured bacterium
OTU358	2	1	4	5	2	6	7	3	3	2	3	7	2	1	2	0	8	6	4	5	2	0	0	1	0	0	1	0	1	0	0	0	0	0	0	0	2	0	1	3	5	0	1	0	0	Chloroflexi	Gitt-GS-136
OTU47	2	1	1	5	2	1	1	3	1	1	4	3	7	7	21	12	2	2	9	4	4	6	2	2	1	0	5	7	20	44	25	37	23	75	79	85	16	16	12	25	20	74	55	87	70	Proteobacteria	Betaproteobacteria	SC-I-84
OTU2265	4	1	1	0	0	0	0	2	0	1	0	0	0	0	0	0	1	3	2	0	0	0	0	0	0	0	0	0	0	0	0	0	0	0	0	0	0	0	0	0	0	0	0	0	0	Proteobacteria	Deltaproteobacteria	Myxococcales	Blfdi19
OTU807	5	7	4	46	3	1	6	15	6	3	0	1	0	0	0	0	0	0	0	0	0	0	0	0	0	0	0	0	0	0	0	0	0	0	0	0	0	0	0	0	0	0	0	0	0	Actinobacteria	Actinobacteria	Micromonosporales	Micromonosporaceae
OTU236	2	0	0	1	2	3	1	3	1	3	2	0	3	9	78	4	10	5	3	11	7	6	4	43	9	2	13	27	13	8	3	8	6	6	8	6	18	5	11	6	6	2	48	9	4	Proteobacteria	Gammaproteobacteria	Pseudomonadales	Pseudomonadaceae
OTU379	1	1	0	1	2	0	0	0	0	0	2	1	15	12	8	5	8	1	4	2	1	3	1	0	1	0	2	3	0	1	0	2	0	3	8	6	16	2	13	10	13	17	22	13	20	Verrucomicrobia	OPB35 soil group
OTU425	0	0	2	2	5	0	1	2	1	1	0	4	16	15	12	5	8	11	3	4	1	1	1	4	0	1	0	1	4	4	5	2	1	4	5	2	3	7	7	3	3	8	6	4	8	Verrucomicrobia	OPB35 soil group	uncultured Verrucomicrobia bacterium	uncultured Verrucomicrobia bacterium
OTU168	12	6	10	7	4	7	11	12	17	4	18	8	24	16	20	17	22	14	14	18	5	10	4	11	6	0	6	31	10	15	12	13	13	14	7	17	6	15	7	12	10	12	6	3	9	Proteobacteria	Deltaproteobacteria	Myxococcales	Haliangiaceae
OTU400	5	2	1	2	3	2	2	1	5	0	1	1	12	7	11	13	3	4	0	2	1	1	2	0	0	1	1	0	1	3	3	7	3	5	8	17	1	4	3	7	11	16	13	17	14	Actinobacteria	Thermoleophilia	Gaiellales	uncultured
OTU1436	2	0	0	1	1	0	0	0	2	0	1	1	0	0	1	0	0	0	0	0	0	0	0	0	0	0	0	0	0	0	0	0	0	0	0	1	1	3	1	1	1	0	1	0	0	Proteobacteria	Deltaproteobacteria	Myxococcales	Blfdi19
OTU1978	0	0	0	2	0	0	1	1	0	1	1	0	0	1	0	0	1	3	1	0	0	3	1	4	0	0	4	0	1	0	2	1	1	2	0	2	0	2	0	1	2	2	2	1	1	Verrucomicrobia	OPB35 soil group
OTU2237	0	0	0	1	0	0	0	0	0	0	0	0	0	0	0	1	0	0	0	0	0	1	0	0	3	0	2	1	0	0	0	0	0	0	2	1	0	0	1	0	0	0	1	0	1	Proteobacteria	Deltaproteobacteria	Bdellovibrionales	Bdellovibrionaceae
OTU858	3	1	0	0	1	2	0	0	1	0	3	0	0	0	0	0	0	0	0	0	1	0	0	0	0	0	0	0	0	0	0	0	0	0	0	0	2	9	3	4	0	1	0	0	0	Planctomycetes	Phycisphaerae	Phycisphaerales	Phycisphaeraceae
OTU771	6	3	4	2	21	8	7	5	16	12	9	15	2	0	3	1	0	0	2	2	5	1	1	2	0	0	2	3	0	0	0	1	0	0	0	0	1	0	1	1	1	1	0	1	0	Actinobacteria
OTU1204	0	3	3	2	3	1	2	13	2	4	1	3	3	4	0	0	4	4	6	4	1	0	0	0	0	0	0	1	2	0	0	1	0	0	0	0	9	0	1	1	3	1	0	1	0	Chloroflexi	Ardenticatenia	uncultured	uncultured bacterium
OTU750	3	5	5	5	4	1	5	0	1	2	2	2	0	0	0	0	0	0	1	0	0	0	0	2	0	0	0	0	1	0	1	0	0	0	3	2	7	0	1	0	2	5	7	1	5	Actinobacteria	Thermoleophilia	Solirubrobacterales	0319-6M6
OTU2694	2	1	1	0	2	0	3	0	0	0	0	0	1	1	0	0	0	1	0	0	0	0	0	0	0	0	0	0	0	1	0	0	0	0	0	0	0	0	0	0	0	0	0	0	1	Actinobacteria	Actinobacteria	Pseudonocardiales	Pseudonocardiaceae
OTU723	3	6	0	3	1	0	4	3	0	1	3	4	1	0	0	0	1	0	0	0	0	0	0	0	0	0	0	0	0	0	0	0	0	0	0	0	0	0	0	0	0	0	0	0	0	Chloroflexi	Anaerolineae	Anaerolineales	Anaerolineaceae
OTU2623	1	0	0	0	0	0	1	0	0	0	0	0	0	0	0	0	0	2	0	0	0	0	0	1	0	0	0	0	0	0	0	0	0	0	0	0	6	0	2	1	2	5	0	1	1	Chloroflexi	Anaerolineae	Anaerolineales	Anaerolineaceae
OTU3793	1	0	1	0	0	0	0	0	2	2	1	2	0	1	0	0	1	1	1	1	1	0	0	0	0	0	1	0	0	0	0	0	0	0	0	0	1	0	0	0	0	0	0	0	0	Actinobacteria	Acidimicrobiia	Acidimicrobiales	uncultured
OTU904	5	0	3	1	5	3	1	2	1	1	9	1	0	0	0	0	4	0	1	0	0	0	0	0	0	0	2	1	0	0	0	0	0	0	0	0	0	2	5	4	4	1	0	1	1	Bacteroidetes	Flavobacteriia	Flavobacteriales	NS9 marine group
OTU3717	3	0	0	0	0	0	0	0	0	0	0	1	0	0	0	0	0	0	0	0	0	0	0	0	0	0	2	0	0	0	0	0	0	0	0	0	1	3	3	0	0	0	0	0	0	Proteobacteria	Gammaproteobacteria	Xanthomonadales	Xanthomonadaceae
OTU378	3	3	5	3	9	6	6	10	3	4	8	11	33	20	28	31	20	7	11	13	3	8	5	4	11	2	11	5	24	24	35	32	34	10	21	16	5	2	10	6	11	40	32	24	30	Proteobacteria	Betaproteobacteria	Nitrosomonadales	Nitrosomonadaceae
OTU591	2	2	1	5	3	1	1	3	0	1	5	1	2	4	4	4	10	6	6	6	5	4	0	8	1	1	4	1	1	1	2	2	1	1	2	1	3	1	1	1	1	3	3	2	3	Proteobacteria	Alphaproteobacteria	Rhizobiales	Hyphomicrobiaceae
OTU185	5	6	2	4	5	23	10	12	16	40	21	30	0	4	0	0	0	2	1	0	0	0	1	0	0	0	0	0	0	1	0	0	0	0	0	1	0	0	0	0	0	1	0	0	0	Actinobacteria	Rubrobacteria	Rubrobacterales	Rubrobacteriaceae
OTU3176	1	0	0	0	0	0	0	0	0	0	0	0	0	0	0	0	0	2	0	0	0	0	0	0	0	0	1	0	1	0	0	0	0	0	0	0	0	0	1	0	0	1	0	0	0	Elusimicrobia	Elusimicrobia	MVP-88	uncultured bacterium
OTU3856	1	0	0	1	0	0	0	0	0	0	0	0	1	0	0	0	0	1	0	2	0	1	2	1	0	0	2	1	0	0	0	0	0	0	0	0	0	0	0	1	0	0	0	0	0	Proteobacteria	Alphaproteobacteria	DB1-14	uncultured bacterium
OTU1561	0	0	0	1	2	2	0	0	0	0	4	1	2	0	1	1	1	0	0	1	0	0	0	0	0	0	0	3	5	2	3	2	2	1	0	0	0	0	0	1	2	0	0	0	0	Elusimicrobia	Elusimicrobia	Lineage IIb	uncultured bacterium
OTU1686	3	4	5	2	12	0	6	2	2	1	0	0	0	2	0	1	1	0	1	1	3	0	0	1	1	1	1	5	1	3	2	0	1	1	3	2	7	4	5	5	3	0	4	4	1	Actinobacteria	Actinobacteria	Micromonosporales	Micromonosporaceae
OTU367	4	4	5	1	4	0	2	2	1	1	1	1	0	0	0	0	0	0	0	0	2	0	2	0	0	0	0	2	0	0	0	0	0	0	0	1	37	67	43	30	16	0	1	0	3	Proteobacteria	Betaproteobacteria	Nitrosomonadales	Nitrosomonadaceae
OTU2777	2	0	0	3	0	2	0	1	1	2	0	6	0	0	0	0	1	0	1	0	0	0	0	0	0	0	0	0	0	1	3	2	0	1	2	2	0	0	0	0	1	0	0	0	0	Chloroflexi	TK10	uncultured bacterium	uncultured bacterium
OTU1934	3	0	1	0	0	1	0	0	3	1	1	0	0	0	0	0	0	1	0	0	0	2	4	1	5	0	0	2	0	0	0	1	0	0	0	2	2	1	3	0	0	0	0	0	0	Acidobacteria	Acidobacteria	Subgroup 6	uncultured bacterium
OTU149	1	1	4	1	4	7	4	5	3	3	6	6	2	4	2	4	4	12	3	9	1	0	1	0	0	1	1	0	0	1	2	5	2	6	6	7	6	2	8	5	4	2	2	6	3	Proteobacteria	Alphaproteobacteria	Rhodospirillales	Rhodospirillaceae
OTU132	1	0	3	2	0	0	0	3	0	0	3	0	5	2	1	0	3	13	10	5	1	4	10	16	0	0	36	26	0	0	0	0	0	2	7	1	84	121	110	57	45	9	17	5	19	Bacteroidetes	Cytophagia	Cytophagales	Cytophagaceae
OTU640	2	0	1	1	3	0	11	5	1	1	0	0	2	5	9	10	0	1	3	3	1	1	0	0	0	0	0	1	0	0	2	1	0	0	1	0	1	1	0	0	0	0	0	1	0	Armatimonadetes	Chthonomonadetes	Chthonomonadales	uncultured bacterium
OTU1304	3	3	0	2	1	0	1	1	1	1	0	3	4	2	2	2	3	1	2	1	1	3	0	2	1	0	1	1	6	3	2	4	2	4	2	0	2	2	0	1	2	1	2	1	2	Chloroflexi	TK10	uncultured bacterium	uncultured bacterium
OTU582	9	3	15	15	13	3	17	3	1	3	1	4	15	4	14	10	4	4	6	4	4	0	2	0	0	0	0	1	4	6	3	1	1	2	2	2	5	1	1	0	5	3	3	4	6	Actinobacteria	Thermoleophilia	Gaiellales	uncultured
OTU1571	2	2	1	1	1	3	5	1	1	5	5	3	0	2	1	1	1	0	1	2	0	0	0	0	0	0	0	0	0	0	0	0	0	0	0	0	0	0	1	0	0	0	0	2	0	Chloroflexi	Thermomicrobia	JG30-KF-CM45	uncultured bacterium
OTU288	0	0	0	0	0	0	0	0	0	0	0	0	0	1	0	0	0	0	0	0	1	1	7	2	15	8	2	0	8	3	8	6	8	4	3	1	0	0	1	0	0	0	1	2	0	Acidobacteria	Acidobacteria	Subgroup 3	Unknown Family
OTU48	3	2	2	2	3	1	9	7	6	6	6	3	2	7	6	8	4	5	3	5	11	15	8	39	3	2	20	84	29	21	18	9	21	15	39	16	96	44	29	24	38	35	322	75	24	Proteobacteria	Gammaproteobacteria	Pseudomonadales	Pseudomonadaceae
OTU3668	1	0	2	2	0	0	0	0	0	0	0	0	0	0	0	0	0	0	0	0	0	0	0	0	0	0	0	0	0	0	0	0	0	0	0	0	0	0	0	0	0	0	0	0	0	Proteobacteria	Gammaproteobacteria	KI89A clade	uncultured bacterium
OTU2013	2	0	0	0	0	2	0	0	0	0	1	0	2	4	1	0	0	1	0	1	0	0	0	0	0	0	0	0	5	1	1	0	0	0	0	0	1	0	0	0	1	0	3	9	0	Bacteroidetes	Flavobacteriia	Flavobacteriales	Flavobacteriaceae
OTU3051	1	0	1	0	0	1	1	0	2	3	2	5	1	1	0	2	1	1	1	2	0	0	0	0	0	0	0	0	0	0	0	0	0	0	0	0	0	0	0	0	0	0	3	1	1	Actinobacteria	Thermoleophilia	Solirubrobacterales
OTU659	0	0	0	0	0	0	0	0	0	1	0	0	0	0	1	0	0	0	0	1	0	0	0	1	0	0	1	1	0	0	2	0	0	0	2	0	8	32	24	22	8	2	1	1	0	Proteobacteria	Deltaproteobacteria	Sh765B-TzT-29	uncultured bacterium
OTU1291	1	3	2	2	2	2	4	0	4	1	3	0	2	0	0	0	0	0	3	1	8	10	3	1	1	0	9	5	2	2	2	2	1	8	8	10	9	7	12	14	18	3	1	1	2	Acidobacteria	Acidobacteria	Subgroup 4	44889
OTU541	4	3	2	3	6	4	0	3	4	7	6	5	9	5	7	10	5	4	4	0	4	2	1	0	0	0	0	1	1	1	1	1	0	0	1	1	0	1	5	6	0	1	3	1	2	Chloroflexi	KD4-96
OTU1944	2	1	3	0	0	0	0	0	2	4	1	2	5	1	1	0	0	1	1	0	1	0	0	0	4	1	1	0	0	1	1	1	0	0	0	0	2	1	0	0	1	1	1	0	0	Proteobacteria
OTU238	8	6	10	10	3	36	10	11	10	19	22	17	2	3	1	1	2	9	4	1	18	0	1	0	1	2	38	10	1	1	0	1	2	1	0	0	1	3	1	1	1	0	1	1	0	Acidobacteria	Acidobacteria	Subgroup 4	Unknown Family
OTU737	4	4	5	4	8	1	18	4	14	4	6	7	1	1	4	2	3	1	3	1	4	4	0	1	5	3	0	2	5	10	2	2	5	2	3	3	1	5	4	3	5	2	3	7	3	Chloroflexi	JG37-AG-4	uncultured bacterium	uncultured bacterium
OTU345	8	2	5	3	4	2	2	7	2	2	3	5	0	0	0	0	2	3	1	1	0	0	0	0	0	0	0	1	0	0	0	1	0	0	0	0	0	0	0	0	0	0	0	0	0	Planctomycetes	Phycisphaerae	Phycisphaerales	Phycisphaeraceae
OTU19	3	1	2	1	0	2	1	0	1	2	1	0	21	25	22	34	22	6	8	2	12	13	17	7	4	7	4	12	178	296	180	67	212	25	19	7	4	2	5	3	2	14	21	16	11	Acidobacteria	Acidobacteria	Acidobacteriales	Acidobacteriaceae (Subgroup 1)
OTU678	1	1	0	0	5	2	2	10	2	1	4	1	13	3	0	0	6	3	6	2	0	0	1	0	1	0	4	4	0	1	0	0	0	1	1	2	3	3	1	0	0	5	0	1	0	Proteobacteria	Gammaproteobacteria	Xanthomonadales	Xanthomonadaceae
OTU600	4	0	1	2	0	3	0	10	1	1	3	0	5	4	2	1	37	27	29	20	3	0	2	2	0	0	0	1	0	4	2	2	0	0	2	0	23	21	10	6	6	1	3	4	0	Proteobacteria	Betaproteobacteria
OTU533	8	1	0	0	2	0	1	8	3	7	11	10	0	0	0	0	0	0	0	0	0	0	0	0	0	0	0	0	0	0	0	1	0	3	0	2	0	0	0	0	1	0	0	0	0	Bacteroidetes	Sphingobacteriia	Sphingobacteriales	Chitinophagaceae
OTU2557	1	0	0	1	0	0	0	0	0	1	0	2	0	0	0	0	1	0	0	1	0	0	0	0	1	0	0	0	0	1	0	3	0	2	0	0	0	2	0	0	0	2	1	0	1	Elusimicrobia	Elusimicrobia	Lineage IIb	uncultured bacterium
OTU1044	3	0	0	0	1	4	0	1	0	2	5	2	2	10	0	0	5	4	1	8	5	0	1	1	0	0	4	1	0	0	1	1	0	0	0	0	8	9	5	2	1	0	1	0	0	Acidobacteria	Acidobacteria	Subgroup 6	uncultured bacterium
OTU158	10	15	20	16	9	8	10	11	16	15	11	16	17	18	34	42	22	26	14	34	71	60	23	18	25	1	37	32	17	24	48	43	13	43	44	40	63	46	66	64	107	28	46	25	45	Acidobacteria	Acidobacteria	Subgroup 6	uncultured bacterium
OTU714	1	2	6	5	1	1	1	2	2	0	0	2	4	4	5	3	5	7	3	8	1	1	4	2	0	0	5	1	4	3	3	2	10	3	7	4	8	15	9	10	11	14	6	6	12	Verrucomicrobia	OPB35 soil group	uncultured bacterium	uncultured bacterium
OTU3959	4	0	1	2	0	0	0	1	1	5	1	3	0	1	1	1	9	5	9	10	0	0	0	0	0	0	1	0	0	5	2	0	3	3	0	0	3	0	0	2	0	1	0	1	2	Acidobacteria	Acidobacteria	Subgroup 6	uncultured bacterium
OTU163	4	4	4	2	0	3	4	6	8	3	3	5	18	21	10	23	10	13	11	10	2	9	2	3	4	0	2	0	5	8	8	5	5	3	2	5	3	1	5	6	3	3	6	2	4	Chloroflexi	KD4-96
OTU81	8	12	17	12	8	16	15	8	1	7	11	6	12	10	13	7	16	13	12	13	22	41	42	96	10	2	88	41	10	10	13	9	9	2	12	8	18	22	18	12	20	13	10	13	10	Proteobacteria	Alphaproteobacteria	Rhizobiales	Phyllobacteriaceae
OTU1613	2	7	1	3	6	1	5	3	0	2	2	4	0	0	0	0	0	0	0	0	0	0	0	0	0	0	0	0	0	0	0	0	0	0	0	0	0	0	0	0	0	0	0	0	0	Acidobacteria	Acidobacteria	Subgroup 4	RB41
OTU2201	0	2	2	0	0	0	0	1	6	2	0	0	0	0	0	0	0	0	0	1	0	0	0	0	0	0	0	0	0	0	0	1	0	0	0	0	1	0	0	1	0	0	0	0	0	Firmicutes	Bacilli	Bacillales	Bacillaceae
OTU742	1	1	0	0	0	0	2	0	0	1	2	2	1	0	2	0	3	2	2	2	0	1	0	0	1	0	0	0	1	0	0	3	0	5	5	3	0	0	1	0	2	3	2	3	7	Verrucomicrobia	Spartobacteria	Chthoniobacterales	Chthoniobacteraceae
OTU356	1	1	4	1	6	2	6	8	12	3	5	3	2	3	3	3	6	0	4	2	1	6	1	0	0	0	0	4	5	10	9	6	7	9	7	17	15	2	3	2	8	8	3	7	6	Latescibacteria	uncultured bacterium	uncultured bacterium	uncultured bacterium
OTU930	9	6	3	2	5	8	9	7	5	8	2	5	3	1	5	11	2	2	1	2	3	9	4	3	0	2	3	0	4	5	5	6	3	10	4	8	9	1	8	7	9	4	3	2	3	Acidobacteria	Acidobacteria	Subgroup 17	uncultured bacterium
OTU623	2	0	0	2	2	0	3	2	1	1	0	3	1	1	2	1	0	0	3	1	33	16	11	5	8	1	3	3	3	11	1	2	10	15	8	4	1	1	2	1	3	1	0	3	2	Proteobacteria	TA18
OTU2747	1	1	4	1	0	8	0	1	4	9	5	9	5	2	10	3	6	2	9	5	1	0	0	0	0	1	2	0	0	2	2	2	2	2	2	0	1	1	0	0	0	0	0	1	1	Proteobacteria	Betaproteobacteria	TRA3-20	uncultured bacterium
OTU458	1	0	0	3	5	2	6	1	2	7	2	4	13	4	3	8	1	2	3	0	2	0	2	1	1	0	1	1	3	8	6	7	4	1	2	2	1	2	3	1	1	0	0	0	0	Chloroflexi	TK10	uncultured bacterium	uncultured bacterium
OTU3041	1	0	0	0	0	0	0	0	0	0	0	0	0	0	0	0	0	0	0	0	0	0	0	0	0	0	0	0	0	0	0	0	0	0	0	0	0	0	0	0	0	0	0	0	0	Unassigned
OTU885	0	1	3	4	3	0	7	1	0	0	0	0	0	0	0	0	0	0	0	0	1	0	0	0	2	0	0	6	0	1	0	0	0	0	0	0	0	0	1	0	0	0	0	0	0	Planctomycetes	Planctomycetacia	Planctomycetales	Planctomycetaceae
OTU2072	2	0	0	0	0	1	0	0	1	2	0	3	4	3	3	1	1	2	1	0	0	1	0	0	0	0	0	0	1	0	0	0	1	0	0	1	1	0	0	0	0	0	0	0	0	Actinobacteria	Thermoleophilia	Solirubrobacterales	FFCH13075
OTU1718	0	1	1	0	2	0	2	0	0	0	1	4	3	6	6	8	4	5	5	4	0	0	1	0	0	0	0	1	2	0	0	0	1	1	0	0	0	0	0	0	0	0	0	0	0	Bacteroidetes	Sphingobacteriia	Sphingobacteriales	Chitinophagaceae
OTU233	4	2	2	5	14	2	3	2	4	2	7	2	2	2	0	0	1	0	1	0	19	14	6	6	1	4	16	42	3	4	1	7	2	8	16	18	2	1	1	0	2	5	9	1	4	Acidobacteria	Acidobacteria	Acidobacteriales	Acidobacteriaceae (Subgroup 1)
OTU196	1	1	5	4	4	1	5	16	0	0	8	2	22	5	12	6	24	30	22	24	1	1	2	4	0	0	7	1	0	0	2	3	0	3	1	4	47	9	24	4	4	45	25	36	26	Chloroflexi	Anaerolineae	Anaerolineales	Anaerolineaceae
OTU3479	1	0	0	0	1	0	0	1	0	1	0	0	0	3	0	1	0	0	0	0	0	0	1	0	0	0	0	0	2	0	0	0	0	0	0	0	2	0	0	0	2	1	0	0	0	Planctomycetes	BD7-11	uncultured bacterium	uncultured bacterium
OTU493	4	3	5	2	4	12	5	3	3	2	9	5	0	1	0	0	4	3	4	1	6	6	5	13	0	1	7	3	0	0	0	0	0	0	0	0	0	0	0	0	1	0	0	0	0	Proteobacteria	Alphaproteobacteria	Rhizobiales
OTU1092	12	6	12	18	5	6	0	6	4	6	5	0	5	6	7	7	8	6	12	6	23	20	55	19	5	4	19	13	9	3	4	3	2	5	6	5	5	6	11	5	6	1	3	6	0	Proteobacteria	Alphaproteobacteria	Sphingomonadales	Sphingomonadaceae
OTU3514	0	0	0	0	0	1	0	0	0	0	1	0	0	0	0	0	0	2	0	2	0	0	0	0	0	0	0	0	0	0	0	0	0	0	0	0	0	0	0	0	0	0	0	0	0	Gemmatimonadetes	Gemmatimonadetes	Gemmatimonadales	Gemmatimonadaceae
OTU1051	1	3	1	2	3	7	3	1	7	5	2	4	1	0	1	0	0	0	0	1	0	0	1	1	0	0	0	0	0	0	0	0	0	0	1	0	1	0	0	0	0	0	0	2	0	Proteobacteria	Alphaproteobacteria	Rhizobiales	Xanthobacteraceae
OTU1315	1	1	0	0	0	0	0	0	1	1	1	0	4	4	4	6	3	0	0	2	0	0	0	1	0	0	0	0	1	1	0	2	2	2	2	1	0	0	0	0	0	1	0	2	0	Gemmatimonadetes	Gemmatimonadetes	Gemmatimonadales	Gemmatimonadaceae
OTU291	2	0	1	1	2	0	3	4	0	4	0	2	8	6	5	8	3	1	1	10	1	1	2	3	1	0	1	2	26	15	13	18	19	33	24	7	2	1	3	5	4	9	6	7	9	Bacteroidetes	Sphingobacteriia	Sphingobacteriales	Chitinophagaceae
OTU351	7	3	2	6	4	12	0	1	3	5	6	8	1	2	0	0	10	14	12	6	1	3	1	6	0	0	6	1	0	0	0	0	0	0	0	1	5	2	1	0	0	0	0	0	0	Chloroflexi	Anaerolineae	Anaerolineales	Anaerolineaceae
OTU2823	0	0	1	1	4	1	3	2	0	1	1	2	1	0	1	0	3	2	5	11	0	1	9	4	0	0	3	5	0	0	0	1	1	1	10	2	2	4	2	7	2	1	1	2	1	Proteobacteria	Gammaproteobacteria	Xanthomonadales	Xanthomonadaceae
OTU2612	6	0	1	3	2	0	2	4	0	1	0	0	0	0	0	0	0	1	0	0	0	0	0	0	0	0	0	0	0	0	1	0	0	0	0	0	0	0	0	0	0	0	0	0	1	Chloroflexi	Anaerolineae	Anaerolineales	Anaerolineaceae
OTU3093	3	2	3	4	4	2	0	9	4	3	3	7	1	0	0	0	3	3	3	1	0	1	0	0	0	1	0	0	0	0	0	0	0	0	0	0	0	0	0	0	0	1	0	0	0	Acidobacteria	Acidobacteria	Subgroup 6	uncultured bacterium
OTU3157	6	1	2	1	0	0	0	0	0	0	3	0	0	0	0	0	0	0	0	0	0	0	0	1	0	0	0	0	0	0	0	0	0	0	0	0	0	1	0	0	0	0	0	0	0	Proteobacteria	Alphaproteobacteria	Sphingomonadales	Erythrobacteraceae
OTU111	7	3	1	2	5	0	15	24	8	4	17	3	12	6	10	9	7	4	2	1	0	6	1	4	3	1	6	13	23	14	13	44	18	78	33	24	20	51	49	64	42	68	29	40	54	Bacteroidetes	Sphingobacteriia	Sphingobacteriales	Chitinophagaceae
OTU1303	2	11	8	5	5	8	6	1	14	3	1	4	1	0	0	1	0	0	0	0	0	0	0	0	0	0	0	0	0	0	0	1	0	1	1	0	1	0	1	0	1	0	2	0	1	Actinobacteria	Thermoleophilia	Solirubrobacterales	480-2
OTU3310	1	0	0	0	0	4	0	1	1	1	2	1	0	0	0	0	0	0	0	0	0	0	0	0	0	0	0	0	0	0	0	0	0	0	0	0	0	2	0	0	0	0	1	0	0	Chlorobi	Chlorobia	Chlorobiales	SJA-28
OTU428	4	7	9	10	10	0	11	4	5	8	4	4	3	5	11	3	4	1	3	1	6	5	5	2	12	1	6	4	3	8	7	16	1	20	18	12	12	21	29	21	17	23	31	25	27	Acidobacteria	Acidobacteria	Subgroup 5	uncultured bacterium
OTU3371	1	0	1	0	2	1	0	1	0	1	1	1	1	0	0	0	1	0	0	0	0	1	0	0	0	0	0	0	0	0	0	0	0	1	0	0	1	0	0	0	0	0	0	0	0	Actinobacteria	Acidimicrobiia	Acidimicrobiales	uncultured
OTU1094	1	3	3	1	3	3	2	3	6	5	1	5	0	0	0	0	0	0	0	2	0	0	0	1	0	0	1	0	0	0	0	0	1	0	0	0	21	13	2	11	2	2	3	0	4	Actinobacteria	Thermoleophilia	Gaiellales	uncultured
OTU1652	2	1	0	1	0	0	0	0	0	0	0	0	0	0	0	0	0	0	0	0	0	1	0	0	0	0	0	0	0	0	0	0	0	0	0	0	0	0	0	0	0	0	0	0	0	Proteobacteria	Gammaproteobacteria	NKB5	uncultured bacterium
OTU806	3	1	6	3	4	5	1	3	5	8	2	10	5	2	2	2	3	4	5	1	2	3	2	2	0	0	4	6	1	0	0	1	0	0	2	0	1	1	0	0	0	0	1	1	0	Acidobacteria	Acidobacteria	Subgroup 6
OTU235	2	1	5	2	4	5	4	3	0	1	5	2	10	7	14	2	8	21	15	15	1	5	4	9	0	2	2	5	12	5	2	3	10	3	1	3	14	11	8	15	6	1	2	4	0	Actinobacteria	Acidimicrobiia	Acidimicrobiales	Iamiaceae
OTU2446	2	0	0	0	0	0	0	0	0	0	0	1	0	0	1	0	0	1	0	1	0	0	0	0	0	0	2	0	1	3	2	9	1	6	3	3	3	1	2	0	4	0	1	1	2	Chloroflexi	Chloroflexia	Chloroflexales	Roseiflexaceae
OTU3064	1	2	1	1	0	1	3	1	0	2	0	0	0	0	0	0	0	0	0	0	0	0	0	1	0	0	0	0	0	0	0	0	0	0	0	0	0	0	0	1	0	0	0	1	0	Thermotogae	Thermotogae	Thermotogales	Thermotogaceae
OTU464	3	6	20	24	6	7	2	19	34	23	4	26	1	2	5	3	13	9	15	10	1	2	0	0	1	0	0	0	0	0	1	2	0	0	1	1	0	0	0	0	0	0	1	0	0	Gemmatimonadetes	Gemmatimonadetes	Gemmatimonadales	Gemmatimonadaceae
OTU253	3	25	14	16	28	2	19	7	9	9	6	7	5	7	4	5	2	0	4	1	2	2	0	0	0	0	4	2	4	4	4	2	0	6	9	7	45	5	9	11	29	18	34	20	29	Actinobacteria	Thermoleophilia	Gaiellales	uncultured
OTU1449	2	0	1	0	0	2	1	0	0	0	0	0	0	0	1	1	2	0	2	2	4	1	0	4	1	0	0	3	4	6	4	0	1	7	7	1	0	0	0	0	2	0	0	0	0	Proteobacteria	Alphaproteobacteria	Rhizobiales	Rhizobiales Incertae Sedis
OTU918	1	1	0	0	0	1	1	1	0	1	1	1	5	1	1	3	2	1	1	5	0	1	0	2	0	0	2	1	0	0	0	0	2	2	2	1	3	0	1	1	1	5	6	4	5	Proteobacteria	Deltaproteobacteria	Myxococcales	Haliangiaceae
OTU3837	6	2	1	2	2	1	1	3	1	4	0	1	3	2	2	1	1	5	1	4	0	0	0	0	0	0	0	0	0	2	0	1	1	1	2	0	0	0	0	0	0	0	1	0	2	Chloroflexi	Chloroflexia	Chloroflexales	Roseiflexaceae
OTU601	1	1	1	2	0	3	0	0	1	0	2	2	8	3	2	0	9	2	3	3	0	1	0	0	1	0	1	3	0	0	0	1	0	0	1	0	3	0	1	2	1	0	0	3	1	Bacteroidetes	Sphingobacteriia	Sphingobacteriales	env.OPS 17
OTU826	1	6	2	0	1	1	0	6	7	6	2	5	0	0	0	0	0	0	0	0	0	0	0	0	0	0	0	0	1	1	1	2	0	1	1	3	1	0	0	0	3	1	6	7	5	Acidobacteria	Acidobacteria	Subgroup 25	uncultured bacterium
OTU328	1	0	0	0	0	1	1	1	2	0	1	0	2	3	3	5	2	5	6	3	0	1	2	4	0	0	6	7	1	0	0	1	1	2	5	0	12	7	10	4	4	3	7	2	8	Verrucomicrobia	Spartobacteria	Chthoniobacterales	Chthoniobacteraceae
OTU2219	1	0	6	0	3	2	0	1	0	1	4	0	5	4	2	2	7	14	13	12	1	1	4	3	0	0	3	9	0	0	0	1	1	0	1	1	1	5	4	0	1	0	0	0	2	Proteobacteria
OTU1025	0	2	0	1	1	0	1	5	3	0	1	0	0	3	0	2	2	1	0	1	1	0	0	1	0	0	0	0	0	0	0	0	0	0	1	0	2	1	4	0	1	0	0	0	0	Proteobacteria	Deltaproteobacteria	Myxococcales	Haliangiaceae
OTU1081	4	7	4	7	7	2	10	5	4	5	3	7	6	1	4	4	1	1	2	0	0	0	0	0	0	0	1	0	0	2	0	1	1	1	0	1	1	0	0	0	0	3	5	6	5	Actinobacteria	Thermoleophilia	Solirubrobacterales	0319-6M6
OTU992	4	2	2	2	0	1	1	1	1	1	1	2	1	1	0	2	5	6	5	2	4	1	1	5	0	0	3	0	1	0	0	0	0	0	0	0	6	2	4	3	2	4	2	4	1	Chloroflexi	Anaerolineae	Anaerolineales	Anaerolineaceae
OTU473	10	24	8	9	27	13	9	6	28	11	8	4	0	0	0	0	1	0	0	0	0	0	0	0	0	0	0	0	0	0	0	0	1	0	0	0	15	13	9	5	4	1	1	3	1	Actinobacteria	Thermoleophilia	Gaiellales	uncultured
OTU2560	2	1	1	2	0	0	0	0	0	0	0	0	1	0	0	0	1	0	0	0	0	0	0	0	0	0	0	0	0	0	1	0	0	0	1	0	0	1	0	0	0	0	1	1	0	Planctomycetes	Planctomycetacia	Planctomycetales	Planctomycetaceae
OTU403	0	2	1	0	2	2	0	0	1	1	0	1	10	13	20	14	5	5	7	3	0	0	1	0	0	2	0	1	3	2	3	1	4	0	1	0	0	1	0	0	1	0	0	1	3	Proteobacteria	Betaproteobacteria	Burkholderiales	Comamonadaceae
OTU446	6	1	2	0	1	2	5	3	1	1	3	2	1	10	4	2	7	8	5	8	2	3	2	5	0	0	2	4	6	6	5	5	5	8	4	5	6	3	4	1	3	3	3	11	4	Acidobacteria	Acidobacteria	Subgroup 4	44889
OTU3532	1	0	0	0	0	0	0	0	1	0	0	0	0	0	0	1	0	2	0	1	0	0	0	0	0	0	0	0	0	0	1	1	2	0	0	0	0	1	0	0	0	0	0	0	0	Acidobacteria	Acidobacteria	Subgroup 3	Unknown Family
OTU561	1	0	0	1	1	0	4	3	0	2	1	2	1	4	3	7	2	0	1	4	0	1	1	1	1	0	1	1	0	0	0	0	0	1	0	1	2	2	1	0	0	0	0	0	0	Verrucomicrobia	OPB35 soil group	uncultured bacterium	uncultured bacterium
OTU2247	3	2	2	1	7	8	0	2	1	4	4	8	1	3	1	2	3	4	2	5	7	8	17	16	1	1	6	4	6	3	4	2	5	1	3	4	1	1	3	4	5	4	3	4	1	Proteobacteria	Alphaproteobacteria	Caulobacterales	Caulobacteraceae
OTU2447	1	0	0	0	3	0	0	1	0	0	0	0	0	0	0	0	0	0	0	0	0	0	0	0	0	0	0	0	0	0	0	0	0	0	0	0	0	0	0	0	0	0	0	0	0	Unassigned
OTU2260	1	0	0	0	0	0	0	0	0	0	0	0	0	0	0	0	0	0	0	0	0	0	0	1	0	0	0	1	0	0	0	0	0	0	0	0	1	2	2	3	3	1	0	0	0	Unassigned
OTU3503	2	2	3	2	0	0	0	0	0	3	0	0	0	0	0	0	0	0	0	0	0	0	0	0	0	0	0	0	0	0	0	0	1	1	0	0	1	0	0	0	0	0	0	0	0	Proteobacteria	Betaproteobacteria
OTU1298	0	1	1	0	0	0	0	1	0	1	0	1	3	3	4	3	1	5	4	2	1	1	0	0	0	1	0	1	5	7	1	1	1	0	2	1	0	0	0	0	0	0	0	0	0	Proteobacteria	Gammaproteobacteria	Salinisphaerales	Salinisphaeraceae
OTU769	3	2	4	2	4	1	0	4	4	1	5	3	3	7	0	5	2	2	2	2	13	17	5	8	3	0	4	10	2	3	2	3	1	7	9	4	10	5	3	6	5	6	6	10	2	Proteobacteria	Deltaproteobacteria	GR-WP33-30	uncultured bacterium
OTU173	1	7	12	7	2	16	10	3	11	15	13	12	1	2	2	2	1	5	4	0	15	17	3	2	0	0	23	18	31	14	8	9	44	18	5	1	1	4	1	6	7	7	8	2	19	Acidobacteria	Acidobacteria	Subgroup 4	RB41
OTU176	1	0	0	2	0	1	1	0	0	0	2	1	14	7	12	48	2	1	0	1	1	1	0	1	0	1	1	2	1	10	6	11	15	3	1	3	0	0	0	0	0	0	3	3	2	Acidobacteria	Holophagae	Subgroup 7	uncultured bacterium
OTU2718	3	2	2	0	6	1	2	2	3	2	3	2	0	0	0	0	0	0	0	1	0	1	0	0	0	0	0	3	0	0	0	0	0	0	0	0	4	11	6	5	3	0	1	1	0	Nitrospirae	Nitrospira	Nitrospirales	0319-6A21
OTU2321	1	2	0	1	2	1	1	0	2	7	1	8	0	1	0	0	0	3	2	2	0	0	0	0	0	0	0	0	0	0	0	0	0	0	0	0	0	0	0	0	0	0	0	0	0	Acidobacteria	Acidobacteria	Subgroup 6	uncultured bacterium
OTU2426	0	2	1	0	0	0	0	0	2	1	6	4	0	0	0	0	0	0	0	0	0	0	0	0	0	0	0	0	0	0	0	0	0	0	0	0	0	0	0	0	0	0	0	0	0	Proteobacteria	Betaproteobacteria	B1-7BS	uncultured bacterium
OTU1491	1	0	0	0	5	3	0	3	1	2	5	0	0	0	0	0	0	0	0	0	0	0	0	0	0	0	0	0	0	0	0	0	0	0	0	0	0	0	0	0	0	0	0	0	0	Parcubacteria	uncultured bacterium	uncultured bacterium	uncultured bacterium
OTU3706	2	0	1	0	3	1	1	1	3	4	2	3	0	0	0	0	0	0	1	0	0	0	0	0	0	0	0	1	0	0	0	0	0	0	0	0	4	1	0	1	5	0	0	0	0	Chloroflexi	Ardenticatenia	uncultured	uncultured bacterium
OTU3162	1	0	1	0	0	0	0	1	1	0	0	0	1	1	1	2	2	1	3	2	0	0	0	0	0	0	0	0	0	9	1	1	2	1	0	0	2	0	0	2	0	2	1	2	4	Chloroflexi	Anaerolineae	Anaerolineales	Anaerolineaceae
OTU1974	1	0	0	0	0	0	0	0	2	1	1	0	1	2	2	0	4	2	2	1	4	5	0	2	8	2	1	2	17	14	9	4	17	15	6	10	2	3	7	8	4	2	7	2	6	Verrucomicrobia	OPB35 soil group	uncultured bacterium	uncultured bacterium
OTU1584	3	0	1	0	0	1	0	0	0	2	1	0	0	0	0	0	1	2	3	2	1	0	0	2	0	0	0	1	0	1	0	0	0	0	0	0	0	3	4	6	0	3	4	1	2	Proteobacteria	Alphaproteobacteria	Caulobacterales	Hyphomonadaceae
OTU272	3	5	5	5	6	6	10	6	10	7	1	12	13	20	11	17	1	8	5	6	9	6	0	1	0	0	1	1	2	3	5	9	2	4	8	3	2	0	2	3	1	2	5	2	3	Acidobacteria	Acidobacteria	Subgroup 6	uncultured bacterium
OTU1551	0	2	0	3	0	0	0	2	0	0	2	2	6	7	5	2	1	2	1	1	0	0	0	0	0	0	0	0	1	0	0	0	0	0	2	1	0	1	3	0	1	3	2	2	2	Acidobacteria	Acidobacteria	Subgroup 4	44889
OTU3406	2	0	1	0	1	0	0	1	0	0	0	1	0	0	0	1	0	2	0	0	0	0	0	1	0	0	0	3	0	0	0	0	0	0	1	0	0	0	0	0	1	1	0	0	0	Unassigned
OTU1082	4	1	4	5	1	0	0	0	0	1	0	0	0	0	0	0	1	1	0	2	0	0	0	0	0	0	0	0	0	0	0	0	1	0	0	0	4	0	0	0	0	0	0	0	1	Proteobacteria	Deltaproteobacteria	Myxococcales	Haliangiaceae
OTU3560	0	0	0	0	0	0	0	0	0	0	0	0	0	0	0	0	0	0	0	0	0	2	1	0	0	0	0	0	0	0	0	0	1	0	0	1	0	0	0	0	0	0	0	0	0	Proteobacteria	Gammaproteobacteria	Legionellales	Coxiellaceae
OTU3355	1	0	0	0	0	0	0	0	0	0	0	0	0	1	0	0	2	0	0	0	0	0	0	0	0	0	0	0	0	0	0	0	0	0	0	0	0	0	0	0	0	0	0	0	0	Unassigned
OTU197	4	2	1	0	1	3	1	1	4	1	4	5	4	8	10	2	7	9	4	6	8	4	0	1	5	1	5	5	15	33	35	24	20	10	6	9	5	5	5	0	7	7	5	9	7	Proteobacteria	Betaproteobacteria	Nitrosomonadales	Nitrosomonadaceae
OTU1146	5	2	3	2	1	1	5	2	3	2	1	0	2	1	2	5	1	0	1	0	0	1	0	1	0	0	0	0	0	0	0	0	0	0	0	0	0	0	0	0	0	0	0	0	1	Nitrospirae	Nitrospira	Nitrospirales	0319-6A21
OTU1032	1	0	0	0	0	0	0	1	0	0	0	0	0	0	0	0	0	0	1	0	1	0	3	1	4	5	0	0	10	5	2	2	8	0	1	0	0	0	0	0	1	0	0	0	0	Proteobacteria	Deltaproteobacteria	Myxococcales
OTU2331	2	1	1	0	1	2	3	3	4	2	4	2	1	0	0	0	0	0	0	0	0	0	0	0	0	0	0	0	1	0	0	0	0	0	0	0	0	0	0	0	0	0	0	0	0	Proteobacteria	Deltaproteobacteria	Desulfobacterales	Nitrospinaceae
OTU2415	1	0	0	0	0	0	0	1	0	1	1	1	0	1	0	0	4	1	1	1	0	0	0	0	0	0	0	1	0	0	0	0	0	0	0	0	0	0	0	0	0	0	0	0	0	Bacteroidetes	Sphingobacteriia	Sphingobacteriales	Saprospiraceae
OTU1387	1	0	1	1	2	0	4	1	9	2	1	3	1	0	0	0	0	0	0	1	1	0	1	0	1	0	0	0	0	0	1	0	0	0	0	0	0	1	0	0	0	0	0	0	0	Chloroflexi	Ardenticatenia	uncultured	uncultured bacterium
OTU218	0	3	2	0	0	0	0	2	1	0	1	0	1	19	2	1	21	2	5	3	1	2	1	1	1	0	3	1	14	1	16	11	6	1	3	0	0	0	1	0	0	0	0	0	0	Acidobacteria	Acidobacteria	Subgroup 4	Unknown Family
OTU2101	3	3	5	2	2	1	6	1	4	2	1	7	2	4	2	2	4	4	2	2	1	0	0	1	2	0	1	1	1	1	2	1	4	0	0	1	5	4	5	5	5	2	2	2	4	Actinobacteria	Thermoleophilia	Gaiellales	uncultured
OTU874	1	0	0	0	0	0	1	1	0	0	0	0	0	1	1	1	4	4	3	1	0	0	0	0	0	0	0	0	0	1	0	0	0	0	0	0	0	2	2	0	0	2	1	4	4	Chloroflexi	Anaerolineae	Anaerolineales	Anaerolineaceae
OTU2387	1	0	1	0	0	0	1	0	0	0	0	2	0	0	0	0	0	2	2	1	0	0	0	0	1	0	1	1	0	0	0	0	0	0	0	0	0	0	0	0	0	0	0	0	0	Elusimicrobia	Elusimicrobia	Lineage IIb	uncultured bacterium
OTU2550	1	3	2	4	2	1	1	0	1	0	2	0	1	0	0	0	0	0	0	0	0	0	0	0	0	0	0	1	0	1	0	0	0	0	2	2	0	5	1	4	3	0	0	0	1	Proteobacteria	Alphaproteobacteria	Rhodospirillales	Rhodospirillales Incertae Sedis
OTU133	1	2	6	0	1	11	2	2	5	4	9	5	5	6	7	7	27	24	28	64	8	18	12	11	10	2	11	11	16	17	16	21	13	4	8	7	3	5	3	4	3	1	1	4	4	Proteobacteria	Alphaproteobacteria	Rhizobiales
OTU3168	1	0	0	1	0	1	0	2	4	7	4	6	0	0	0	0	0	0	0	0	0	0	0	0	0	0	0	0	0	0	0	0	0	0	0	0	1	0	1	1	1	0	2	0	0	Acidobacteria	Acidobacteria	Subgroup 6	uncultured bacterium
OTU232	2	0	2	0	1	0	0	0	2	1	0	1	15	8	9	7	19	3	10	9	1	5	3	1	5	1	4	1	7	13	16	13	9	16	16	26	0	3	6	4	5	2	3	4	5	Gemmatimonadetes	Gemmatimonadetes	Gemmatimonadales	Gemmatimonadaceae
OTU2227	2	2	1	3	1	0	3	0	0	1	0	1	0	0	0	0	0	0	0	0	0	0	0	0	0	0	0	0	0	0	0	0	0	0	0	0	0	1	0	0	0	0	1	1	0	Planctomycetes	Planctomycetacia	Planctomycetales	Planctomycetaceae
OTU1431	1	0	0	0	0	0	0	0	0	0	0	0	1	0	0	2	1	0	1	0	1	2	0	1	0	0	1	0	0	0	0	1	1	0	0	0	0	0	0	0	0	0	0	1	0	Proteobacteria	Alphaproteobacteria	Rhodospirillales	Rhodospirillaceae
OTU1578	2	0	1	0	0	5	0	2	0	0	1	0	2	0	0	1	4	1	5	4	4	8	7	19	0	0	14	11	1	0	1	0	0	0	0	0	0	2	1	1	0	0	0	1	0	Proteobacteria	Alphaproteobacteria	Rhizobiales	Hyphomicrobiaceae
OTU3414	0	0	0	0	2	1	2	0	0	0	2	0	0	0	1	0	0	0	1	1	0	0	0	0	0	0	0	0	0	0	0	0	0	0	0	0	0	0	0	2	0	0	0	0	0	Chloroflexi	Anaerolineae	Anaerolineales	Anaerolineaceae
OTU106	1	1	2	2	2	7	4	6	3	0	8	4	1	2	1	0	11	13	16	10	7	8	7	9	3	1	12	14	1	0	0	0	2	1	2	5	11	50	29	17	4	1	0	4	2	Proteobacteria	Alphaproteobacteria
OTU2857	2	3	1	0	0	1	0	0	2	2	0	1	0	1	3	1	2	0	4	2	2	1	0	1	0	0	2	2	0	0	0	1	1	1	0	1	4	7	4	3	0	3	0	0	1	Actinobacteria	Acidimicrobiia	Acidimicrobiales	Acidimicrobiaceae
OTU2760	1	0	0	0	0	0	0	0	0	0	0	0	0	0	0	0	0	0	0	0	0	0	0	0	0	0	0	0	0	0	0	0	0	0	0	0	2	3	1	0	1	0	1	0	0	Verrucomicrobia	Verrucomicrobiae	Verrucomicrobiales	Verrucomicrobiaceae
OTU940	3	1	0	1	0	0	0	2	3	3	6	3	0	0	0	0	3	1	1	0	0	0	0	0	0	0	0	0	0	0	0	0	0	0	0	0	0	0	0	0	0	0	0	0	0	Gemmatimonadetes	Gemmatimonadetes	S0134 terrestrial group	uncultured bacterium
OTU1591	1	0	0	1	0	1	0	2	0	0	1	1	0	1	0	1	1	0	1	0	0	0	0	0	2	0	0	0	1	0	0	0	1	0	1	0	0	0	0	0	0	0	0	0	0	Bacteroidetes	Sphingobacteriia	Sphingobacteriales	env.OPS 17
OTU661	1	5	0	1	3	2	4	3	4	2	2	5	0	0	0	0	2	1	0	0	0	0	0	1	0	0	0	1	0	0	0	2	1	4	3	1	5	4	7	2	12	10	7	8	7	Actinobacteria	Acidimicrobiia	Acidimicrobiales	uncultured
OTU3206	2	1	2	0	1	0	0	2	0	1	0	0	1	0	1	3	0	3	3	0	1	8	5	2	0	1	0	1	1	0	0	1	2	0	1	0	1	0	1	2	0	1	0	0	0	Proteobacteria	Betaproteobacteria	SC-I-84	uncultured bacterium
OTU2821	2	0	2	1	0	0	2	0	1	1	1	0	0	0	0	0	0	0	0	1	0	5	0	0	0	0	0	0	0	1	0	0	0	0	0	0	1	1	4	3	0	0	0	0	0	Acidobacteria	Subgroup 22	uncultured bacterium	uncultured bacterium
OTU998	3	1	3	2	1	0	2	2	0	1	0	0	0	1	0	0	1	1	2	2	3	3	3	2	0	0	3	2	1	1	0	0	0	0	0	10	10	9	8	4	4	1	1	0	1	Planctomycetes	OM190	uncultured bacterium	uncultured bacterium
OTU2939	0	0	0	0	0	0	2	0	0	0	1	1	0	0	0	0	1	1	0	0	0	0	0	0	1	0	0	0	1	2	3	4	4	3	6	7	0	0	0	0	1	2	0	0	3	Gemmatimonadetes	Gemmatimonadetes	Gemmatimonadales	Gemmatimonadaceae
OTU1079	3	19	6	2	4	9	6	3	9	12	3	2	1	0	1	1	0	0	4	3	0	2	0	1	0	0	1	0	1	2	0	1	1	0	1	0	2	2	1	0	1	2	4	3	8	Actinobacteria	Thermoleophilia	Gaiellales	uncultured
OTU1404	1	0	0	0	1	0	0	0	0	0	0	0	1	0	0	0	2	0	0	0	0	0	0	1	7	0	0	0	3	9	2	4	4	3	5	2	0	2	1	1	3	0	1	4	0	Proteobacteria	Deltaproteobacteria	Myxococcales	Blfdi19
OTU2039	2	0	0	0	2	0	0	0	0	1	0	0	2	2	2	1	2	0	2	4	0	1	0	0	0	1	0	0	0	0	0	0	0	0	0	0	0	2	0	2	1	0	1	0	0	Proteobacteria	Deltaproteobacteria	Myxococcales	P3OB-42
OTU3336	1	0	0	2	0	2	0	1	0	0	2	0	3	2	6	0	1	1	1	3	0	2	0	3	0	0	5	5	0	0	0	0	0	0	1	1	4	4	8	3	3	0	0	0	1	Verrucomicrobia	Spartobacteria	Chthoniobacterales	DA101 soil group
OTU2024	1	1	0	0	0	0	1	0	0	2	2	0	4	2	1	8	1	2	2	1	0	0	0	0	0	1	0	0	0	0	0	1	1	2	0	0	0	0	0	1	0	1	0	0	0	Bacteroidetes	Sphingobacteriia	Sphingobacteriales	Chitinophagaceae
OTU2157	1	0	0	0	0	1	0	0	0	0	0	0	0	0	0	0	3	2	1	1	0	1	0	2	0	0	2	1	0	0	0	0	0	0	0	0	3	2	3	1	2	0	0	0	0	Chloroflexi	Anaerolineae	Anaerolineales	Anaerolineaceae
OTU1838	1	0	1	0	3	0	1	0	1	2	2	1	1	3	1	0	2	1	1	3	0	3	1	1	0	0	2	6	0	0	0	1	0	0	0	1	1	5	0	2	1	0	0	0	2	Acidobacteria	Acidobacteria	Subgroup 6	uncultured bacterium
OTU310	1	12	14	7	9	5	11	9	16	8	5	4	0	0	1	0	3	3	2	1	3	1	1	3	1	0	1	1	2	1	0	1	0	1	0	0	12	4	4	5	2	0	2	2	2	Chloroflexi	S085	uncultured bacterium	uncultured bacterium
OTU80	0	0	0	0	0	1	0	3	3	0	1	1	25	21	34	39	24	20	36	44	9	13	26	26	19	21	17	7	12	14	11	12	10	24	26	13	3	2	5	2	3	5	7	5	13	Proteobacteria	Alphaproteobacteria
OTU4075	1	0	0	0	0	0	0	0	0	0	0	0	0	0	1	0	0	0	0	0	0	0	0	0	0	0	0	0	0	0	0	0	0	0	0	0	0	0	0	1	0	0	0	0	0	Acidobacteria	Acidobacteria	Subgroup 6	uncultured bacterium
OTU3763	1	1	0	0	1	0	4	5	1	7	0	4	0	2	0	0	1	1	0	2	0	0	0	0	0	0	0	0	0	0	0	0	0	0	0	0	0	0	0	0	0	0	0	0	0	Chloroflexi	Chloroflexia	Chloroflexales	Roseiflexaceae
OTU1924	6	14	5	9	8	16	6	6	29	12	9	14	7	18	10	15	3	8	6	4	4	6	0	1	1	0	5	3	2	2	3	10	4	9	5	6	3	3	5	2	7	2	1	2	3	Acidobacteria	Acidobacteria	Subgroup 4	RB41
OTU86	1	1	0	0	2	0	0	1	0	0	0	2	8	5	7	6	0	0	2	1	4	3	0	1	1	3	1	3	14	27	31	23	17	14	29	35	1	1	0	0	2	5	5	2	7	Actinobacteria	Actinobacteria	Micromonosporales	Micromonosporaceae
OTU284	2	0	0	0	1	0	1	0	0	2	0	2	1	0	0	0	2	1	2	1	1	1	1	0	0	0	1	0	0	1	2	6	0	8	13	12	8	20	16	28	29	21	14	26	18	Proteobacteria	Betaproteobacteria
OTU2507	3	0	1	0	0	1	0	0	1	3	1	2	2	0	0	1	1	9	5	3	2	0	1	0	0	0	3	0	0	0	0	1	0	4	7	2	2	4	1	2	1	1	4	0	1	Acidobacteria	Acidobacteria	Subgroup 6	uncultured bacterium
OTU1093	5	0	4	3	3	1	1	1	3	1	1	2	7	13	16	15	10	11	27	7	0	1	0	1	1	0	3	0	3	5	3	6	6	2	6	2	2	2	3	2	0	3	1	1	1	Bacteroidetes	Sphingobacteriia	Sphingobacteriales	Chitinophagaceae
OTU1086	2	2	5	2	2	2	1	0	9	2	1	0	0	0	0	0	0	0	0	0	0	0	0	0	0	0	0	0	0	0	0	0	0	0	0	0	11	0	0	1	0	0	0	0	0	Proteobacteria
OTU2243	5	7	2	2	4	3	11	38	0	0	4	5	0	0	0	0	1	0	0	0	1	0	0	0	0	0	1	0	0	0	0	0	0	0	0	1	0	0	2	0	0	0	0	0	0	Verrucomicrobia	Spartobacteria	Chthoniobacterales	Chthoniobacteraceae
OTU1285	3	2	2	1	3	0	2	3	1	2	4	6	2	1	0	0	2	2	3	1	0	0	0	0	0	0	0	1	0	0	0	0	0	0	0	0	1	2	1	0	5	2	0	2	2	Bacteroidetes	Sphingobacteriia	Sphingobacteriales
OTU730	1	5	5	1	3	1	6	2	2	0	0	1	0	0	0	0	0	0	0	0	0	0	0	0	0	0	0	0	0	0	0	0	0	0	0	0	1	0	0	0	1	1	0	0	0	Proteobacteria	Alphaproteobacteria	Rhodospirillales	MSB-1E8
OTU890	2	7	4	2	3	1	3	3	5	9	10	4	0	0	0	0	0	0	0	0	0	0	0	0	0	0	0	0	0	0	0	0	1	0	0	0	0	1	0	0	0	0	0	0	0	Proteobacteria	Deltaproteobacteria	Desulfobacterales	Nitrospinaceae
OTU360	1	2	1	0	2	7	5	5	9	5	12	12	11	20	14	1	19	38	27	34	0	0	1	1	0	0	14	18	0	0	0	0	1	1	0	0	0	0	0	1	1	0	0	0	1	Bacteroidetes	Sphingobacteriia	Sphingobacteriales	Saprospiraceae
OTU1877	0	0	0	0	0	0	0	0	0	0	0	0	0	0	2	0	0	0	1	0	1	0	1	0	0	0	0	0	3	3	0	2	2	1	0	2	0	0	0	0	0	0	0	0	0	Elusimicrobia	Elusimicrobia	Lineage IIa
OTU266	1	0	1	0	0	1	3	4	1	5	5	5	6	14	2	10	9	4	20	9	0	0	1	0	0	2	3	1	27	8	6	3	25	5	6	2	0	0	2	2	1	2	1	7	3	Bacteroidetes	Sphingobacteriia	Sphingobacteriales	Chitinophagaceae
OTU1596	1	1	1	2	7	1	14	1	3	1	0	1	0	0	0	0	1	0	0	1	0	0	0	0	0	0	0	0	0	0	0	0	0	0	0	0	6	0	1	1	2	0	1	0	2	Actinobacteria	Acidimicrobiia	Acidimicrobiales	uncultured
OTU3536	2	0	0	0	0	0	0	0	0	0	0	0	0	0	0	0	0	0	0	0	0	0	0	0	0	0	0	0	0	0	0	0	0	0	0	0	0	0	0	0	0	0	0	0	0	Actinobacteria	Acidimicrobiia	Acidimicrobiales	uncultured
OTU1674	1	1	2	0	3	2	1	1	0	0	0	1	1	0	1	1	1	3	2	1	0	0	0	0	1	0	0	2	0	0	0	2	1	1	0	2	4	1	1	3	2	3	5	1	3	Proteobacteria	Deltaproteobacteria	Bdellovibrionales	Bdellovibrionaceae
OTU305	1	0	6	4	0	0	4	8	0	0	2	2	6	4	7	2	7	4	12	20	2	3	5	9	3	1	6	10	3	5	6	4	5	3	8	11	18	11	7	7	2	23	15	24	19	Proteobacteria	Betaproteobacteria	Nitrosomonadales	Nitrosomonadaceae
OTU242	2	0	0	0	1	0	0	1	0	0	1	0	4	4	4	3	2	0	0	0	1	0	1	0	1	0	1	0	11	19	8	2	5	7	7	2	1	0	1	0	0	2	1	2	0	Proteobacteria	Gammaproteobacteria	Xanthomonadales
OTU937	1	0	0	0	0	0	0	0	0	0	0	0	1	1	2	3	0	2	1	0	0	0	0	0	0	0	0	0	0	0	0	0	1	0	0	0	0	0	0	0	0	0	0	0	0	Bacteroidetes	Sphingobacteriia	Sphingobacteriales	AKYH767
OTU247	1	8	0	2	6	12	6	4	11	14	17	23	11	6	12	4	6	10	7	7	0	0	0	1	0	1	2	0	8	6	6	7	9	10	1	2	1	1	1	0	0	1	2	0	0	Bacteroidetes	Sphingobacteriia	Sphingobacteriales	Chitinophagaceae
OTU303	2	0	0	0	0	0	0	0	0	1	0	0	1	1	3	2	2	0	1	0	11	7	12	17	7	32	1	5	2	1	2	1	0	2	2	0	0	0	0	0	0	0	0	0	0	Proteobacteria	Betaproteobacteria	Burkholderiales	Burkholderiaceae
OTU513	1	1	0	1	0	0	0	1	0	0	0	0	0	1	0	0	1	2	1	0	3	3	1	2	1	0	4	1	0	2	1	0	1	2	3	1	0	14	5	8	2	4	3	7	8	Gemmatimonadetes	Gemmatimonadetes	Gemmatimonadales	Gemmatimonadaceae
OTU1658	1	0	2	3	0	0	1	0	0	0	0	1	3	0	2	3	1	3	1	2	1	2	0	2	1	0	0	0	2	8	11	4	7	8	4	0	4	0	3	1	4	2	5	0	4	Acidobacteria	Acidobacteria	Subgroup 3	Unknown Family
OTU469	0	0	0	0	2	0	1	1	4	15	7	0	0	0	0	0	0	0	0	0	2	0	0	0	0	0	0	0	0	0	0	0	0	0	0	0	7	2	1	4	1	0	0	0	0	Planctomycetes	Phycisphaerae	Phycisphaerales	Phycisphaeraceae
OTU1477	1	0	1	1	0	1	0	0	0	1	0	0	1	0	1	1	0	0	0	0	1	2	0	2	0	0	11	7	0	0	0	0	0	0	0	0	0	0	0	0	0	0	0	0	1	Unassigned
OTU2913	1	0	1	0	1	0	1	2	0	0	0	0	0	0	0	0	0	0	0	0	0	0	1	1	2	0	0	0	0	0	1	0	0	0	0	1	1	4	9	7	5	0	0	0	0	Proteobacteria	Betaproteobacteria	SC-I-84
OTU1252	1	4	4	4	4	1	5	2	0	2	0	2	3	1	2	3	0	1	0	0	2	0	0	2	3	3	3	0	0	1	0	1	0	0	3	1	0	1	1	0	0	0	2	0	1	Actinobacteria	Actinobacteria	Streptosporangiales	Streptosporangiaceae
OTU1236	0	0	1	0	0	0	0	0	0	0	0	0	0	1	0	0	0	0	0	1	0	3	2	0	0	1	3	11	0	0	0	0	0	0	0	0	0	14	5	9	4	3	1	4	3	Bacteroidetes	Sphingobacteriia	Sphingobacteriales	Chitinophagaceae
OTU665	1	1	0	0	0	0	2	4	1	2	1	2	3	1	2	6	3	6	1	2	1	0	0	0	0	0	0	0	1	2	1	0	1	2	1	2	13	7	10	9	9	8	5	2	5	Chloroflexi	Anaerolineae	Anaerolineales	Anaerolineaceae
OTU2046	3	2	5	3	2	1	4	5	2	3	5	1	0	0	1	0	0	2	1	1	0	0	0	0	0	0	1	0	0	0	0	0	0	0	0	0	2	1	1	1	2	0	0	0	0	Unassigned
OTU941	1	0	0	0	0	0	0	1	1	1	0	0	1	1	0	0	5	2	6	3	0	0	0	0	0	0	0	1	1	1	1	3	2	1	0	0	2	0	0	1	0	2	0	0	1	Actinobacteria	Actinobacteria	Micrococcales	Micrococcaceae
OTU372	1	5	4	12	7	3	13	3	7	5	3	8	4	3	5	4	6	9	7	8	0	0	0	1	0	0	0	0	2	0	0	0	0	0	0	0	9	3	10	10	11	11	7	10	9	Chloroflexi	Chloroflexia	Chloroflexales	Roseiflexaceae
OTU1245	1	0	1	2	1	0	0	0	0	1	1	3	0	1	0	0	0	0	0	0	7	10	9	12	8	4	4	4	3	5	6	4	6	6	4	8	2	5	8	5	9	16	14	14	8	Acidobacteria	Acidobacteria	Subgroup 3	Unknown Family
OTU1811	0	0	4	0	1	1	3	4	1	2	3	6	4	0	0	0	0	0	1	0	0	0	0	0	0	0	0	0	0	0	0	0	0	0	1	0	1	0	0	0	0	3	0	1	4	Chloroflexi	TK10	uncultured bacterium	uncultured bacterium
OTU319	3	2	7	2	5	9	4	3	3	9	5	6	2	6	5	1	2	3	4	5	9	7	12	18	6	2	61	53	6	4	4	3	2	17	6	2	3	10	2	4	7	4	3	2	6	Acidobacteria	Acidobacteria	Subgroup 4	Unknown Family
OTU1114	1	1	3	2	0	0	1	0	0	0	0	0	0	0	0	0	0	0	0	0	0	1	0	0	0	0	0	0	0	0	0	0	0	0	0	0	9	9	3	3	3	0	0	3	0	Acidobacteria	Acidobacteria	Subgroup 6	uncultured bacterium
OTU2153	0	1	0	1	1	1	0	1	0	0	1	0	0	0	0	0	0	1	0	0	0	0	0	1	0	0	0	0	0	1	0	1	0	0	0	0	0	0	0	0	0	0	0	0	0	Actinobacteria	Actinobacteria	Micromonosporales	Micromonosporaceae
OTU1067	1	0	0	2	0	1	1	1	0	9	1	2	0	0	0	0	0	0	0	0	0	0	0	0	0	0	0	1	0	0	0	0	0	0	0	0	0	0	0	0	0	0	0	0	0	Proteobacteria	Deltaproteobacteria	Desulfobacterales	Nitrospinaceae
OTU908	1	1	5	5	2	1	1	10	0	1	0	2	6	9	9	5	2	1	5	3	1	1	0	4	2	2	3	1	1	0	4	3	1	1	4	1	3	0	1	1	2	1	0	1	0	Actinobacteria	Actinobacteria	Micromonosporales	Micromonosporaceae
OTU1235	0	0	1	0	1	2	0	3	0	0	0	0	4	4	2	1	5	5	2	5	3	4	2	7	0	0	5	14	0	0	2	0	0	0	1	0	1	2	0	0	0	0	0	1	0	Bacteroidetes	Sphingobacteriia	Sphingobacteriales	Chitinophagaceae
OTU3288	1	0	1	0	0	0	0	0	0	0	0	0	0	0	0	0	5	0	0	0	0	0	0	0	0	0	0	0	0	0	0	0	0	0	0	0	0	0	0	0	0	0	0	0	0	Chloroflexi	Caldilineae	Caldilineales	Caldilineaceae
OTU365	1	1	0	0	0	2	3	2	2	2	3	3	2	0	0	0	2	0	1	1	2	0	1	1	1	0	3	1	21	14	18	24	12	6	22	28	17	54	11	14	13	10	12	6	10	Nitrospirae	Nitrospira	Nitrospirales	Nitrospiraceae
OTU1279	2	4	0	0	1	17	1	0	13	11	3	24	0	4	0	3	0	0	2	0	0	0	2	0	0	0	5	0	5	0	1	2	1	1	1	0	0	0	0	0	0	0	0	0	0	Acidobacteria	Acidobacteria	Subgroup 4	RB41
OTU529	1	0	0	1	0	0	2	0	0	0	2	0	2	0	0	0	1	0	0	1	0	0	0	1	1	2	0	0	1	2	3	2	0	1	3	1	4	0	6	4	15	0	0	2	0	Chloroflexi	TK10	uncultured bacterium	uncultured bacterium
OTU1766	1	0	0	0	0	0	0	0	0	0	0	0	0	0	0	0	0	0	0	0	0	1	1	1	0	2	0	0	0	0	0	1	0	0	0	0	0	0	0	0	0	0	0	0	0	Proteobacteria	Deltaproteobacteria	Bdellovibrionales	Bdellovibrionaceae
OTU2558	3	0	3	0	1	1	0	3	0	0	2	0	0	1	2	1	0	0	1	1	1	6	3	1	0	0	9	3	0	0	0	1	0	0	0	0	10	0	1	1	0	4	2	0	1	Proteobacteria	Betaproteobacteria	Nitrosomonadales	Nitrosomonadaceae
OTU1033	2	1	1	0	0	1	1	1	1	0	0	0	1	1	0	0	1	0	0	0	1	0	0	0	3	0	1	2	0	2	1	0	1	2	1	1	1	0	0	0	0	0	0	0	0	Firmicutes	Bacilli	Bacillales	Bacillaceae
OTU3018	2	2	1	1	3	10	2	0	5	3	2	9	0	0	0	0	1	2	3	0	0	0	0	0	0	0	1	0	0	0	0	0	0	0	0	0	0	0	1	0	0	0	0	0	0	Proteobacteria	Alphaproteobacteria	Rhizobiales
OTU1929	1	5	1	1	3	0	1	4	0	0	0	1	0	1	1	1	6	12	4	4	0	0	2	0	0	0	1	1	0	1	1	0	2	0	0	2	0	0	0	0	0	0	0	0	0	Verrucomicrobia	OPB35 soil group	uncultured bacterium	uncultured bacterium
OTU3491	1	0	0	0	0	0	0	0	0	0	0	0	1	0	0	1	0	0	0	0	0	0	0	0	0	0	0	0	0	0	0	2	0	0	0	0	0	0	0	0	0	0	0	0	0	Proteobacteria	Deltaproteobacteria	Oligoflexales	uncultured bacterium
OTU1323	1	3	4	3	5	6	2	2	4	9	5	11	0	1	1	1	4	0	1	0	0	0	0	0	0	0	0	0	0	0	0	1	0	1	0	0	1	0	0	0	0	0	1	2	1	Acidobacteria	Acidobacteria	Subgroup 6	uncultured bacterium
OTU948	3	2	1	0	2	5	4	1	1	0	3	2	1	0	1	1	3	2	1	1	0	0	1	5	1	0	2	0	0	0	0	0	0	0	0	0	4	0	1	0	4	5	2	0	6	Chloroflexi	Anaerolineae	Anaerolineales	Anaerolineaceae
OTU793	1	0	1	2	3	1	1	1	1	0	1	0	1	0	1	2	0	0	2	0	0	1	1	0	1	1	0	0	0	1	2	2	2	3	1	0	3	5	3	1	4	1	1	2	1	Proteobacteria	Deltaproteobacteria	Desulfurellales	Desulfurellaceae
OTU2485	1	0	1	1	0	0	0	0	1	1	0	0	1	0	0	0	0	0	0	0	15	5	3	3	28	8	1	2	2	0	3	2	0	0	0	0	0	0	1	0	0	1	0	0	1	Verrucomicrobia	Spartobacteria	Chthoniobacterales	DA101 soil group
OTU380	1	2	0	2	1	2	1	0	2	3	1	1	2	4	3	1	6	6	11	8	49	44	50	69	37	77	28	15	9	10	8	11	5	10	8	5	13	13	14	8	14	9	10	9	17	Proteobacteria	Alphaproteobacteria	Rhodospirillales	Rhodospirillales Incertae Sedis
OTU849	0	0	1	1	1	0	0	0	0	0	1	0	0	0	0	1	12	0	6	2	0	6	4	3	1	0	3	1	4	2	1	1	3	3	4	4	0	3	3	4	7	13	2	2	8	Bacteroidetes	Sphingobacteriia	Sphingobacteriales	Chitinophagaceae
OTU814	1	3	7	1	1	3	3	3	1	4	4	2	2	1	2	2	2	3	2	3	2	7	2	4	5	3	4	0	4	5	3	1	4	1	4	0	7	7	3	1	4	3	4	2	4	Proteobacteria	Alphaproteobacteria	Rhizobiales
OTU733	2	5	1	2	3	0	1	0	5	0	0	2	3	5	3	8	3	1	2	5	0	3	0	0	7	2	0	0	1	4	2	1	3	4	1	3	2	1	5	5	1	4	9	7	7	Actinobacteria	Actinobacteria	Micrococcales
OTU1580	2	0	1	0	3	3	1	1	1	2	3	3	1	1	2	0	4	3	1	0	0	0	1	1	1	0	1	0	0	0	1	2	1	2	1	1	0	2	2	0	0	0	0	0	0	Elusimicrobia	Elusimicrobia	Lineage IIa
OTU1462	3	3	1	4	4	0	6	5	0	2	1	5	2	0	3	0	1	1	0	0	0	0	1	1	0	0	0	0	0	0	0	0	0	0	0	0	8	1	1	4	4	1	0	0	1	Acidobacteria	Acidobacteria	Subgroup 6	uncultured bacterium
OTU2671	1	0	0	0	0	0	0	0	0	0	0	0	3	0	2	4	0	0	0	0	2	0	1	0	1	0	0	0	1	6	6	2	3	1	1	0	0	0	0	0	0	0	0	0	0	Unassigned
OTU2477	1	0	0	0	0	0	0	0	0	0	0	0	0	0	10	0	1	3	1	0	1	1	0	14	0	1	1	10	0	0	0	1	1	0	0	0	0	1	0	0	0	0	0	0	0	Proteobacteria	Gammaproteobacteria	Xanthomonadales	Xanthomonadaceae
OTU2677	1	0	0	0	0	1	0	0	0	0	0	0	0	0	0	0	0	0	0	0	1	0	0	0	0	0	1	1	0	0	0	0	0	0	0	0	0	0	0	0	0	0	0	0	0	Bacteroidetes	Cytophagia	Cytophagales	Cytophagaceae
OTU825	0	5	2	2	1	1	1	0	8	6	5	1	0	0	0	0	0	0	0	0	0	0	0	0	0	0	0	0	0	0	0	0	0	0	0	0	0	0	0	0	0	0	0	0	0	Unassigned
OTU2096	1	1	0	0	0	0	3	3	0	1	0	0	2	1	2	0	2	1	1	2	0	0	0	0	1	1	0	0	0	0	0	0	0	0	0	0	2	3	4	2	0	1	0	0	2	Verrucomicrobia	Spartobacteria	Chthoniobacterales	DA101 soil group
OTU2425	2	0	1	0	0	3	0	1	0	0	0	0	0	0	0	0	2	1	2	0	0	0	1	3	0	0	1	2	0	1	0	0	0	0	1	0	1	2	2	0	0	0	0	0	0	Gemmatimonadetes	Gemmatimonadetes	Gemmatimonadales	Gemmatimonadaceae
OTU262	0	0	0	0	2	2	1	2	1	5	2	8	11	10	27	20	2	3	7	5	0	0	3	0	1	0	1	0	12	2	2	3	6	1	5	1	0	0	1	0	0	0	0	0	1	Bacteroidetes	Sphingobacteriia	Sphingobacteriales	Chitinophagaceae
OTU174	2	0	3	0	1	4	1	0	0	0	2	0	5	1	5	3	2	0	3	6	2	3	3	0	1	3	3	3	11	13	7	2	7	3	2	1	2	2	0	1	0	0	0	0	2	Proteobacteria	Gammaproteobacteria	Pseudomonadales	Moraxellaceae
OTU2956	1	0	0	0	0	0	0	0	0	0	0	0	1	2	0	0	0	0	1	0	0	0	0	1	0	0	0	0	0	0	0	1	1	0	1	0	0	0	0	0	0	0	0	0	0	Elusimicrobia	Elusimicrobia	Lineage IIa
OTU3065	0	0	0	1	0	0	1	0	1	0	1	0	0	0	0	0	0	0	0	0	0	0	0	0	0	0	0	0	0	0	0	0	0	0	0	0	0	0	0	0	0	0	0	0	0	Proteobacteria	Alphaproteobacteria	Rhodospirillales	Rhodospirillales Incertae Sedis
OTU552	3	0	0	1	2	2	0	2	0	0	1	0	3	1	5	5	2	2	1	1	1	0	1	1	2	0	0	0	4	2	4	5	11	2	1	2	0	0	0	0	0	1	3	1	4	Verrucomicrobia	OPB35 soil group	uncultured bacterium	uncultured bacterium
OTU532	2	0	0	2	0	6	0	0	1	2	1	2	4	0	1	8	0	1	0	2	9	98	11	6	1	0	19	3	39	8	6	15	25	8	8	4	1	0	0	1	1	0	1	2	2	Verrucomicrobia	Spartobacteria	Chthoniobacterales	DA101 soil group
OTU669	3	4	3	2	8	1	6	4	0	1	1	0	2	0	1	2	0	1	3	0	0	0	0	1	0	0	0	0	0	0	0	0	0	0	0	1	0	0	0	1	1	0	1	0	3	Chloroflexi	Thermomicrobia	JG30-KF-CM45	uncultured bacterium
OTU2779	1	0	1	0	0	0	2	4	1	0	1	2	0	0	0	0	0	0	0	0	0	0	0	0	0	0	1	0	0	0	1	2	0	3	3	1	0	0	2	1	1	1	0	1	0	Acidobacteria	Holophagae	Subgroup 10	ABS-19
OTU973	1	0	1	1	0	0	1	1	0	0	1	0	1	0	1	3	1	2	1	0	1	0	0	0	0	0	0	1	0	0	0	0	0	0	0	1	0	0	0	1	2	3	7	1	6	Acidobacteria	Acidobacteria	Subgroup 6	uncultured bacterium
OTU309	4	3	6	4	3	7	4	6	4	2	4	1	6	7	2	6	3	13	5	2	2	1	3	2	0	1	0	5	1	1	1	2	1	1	1	7	0	3	5	0	8	1	3	3	1	Proteobacteria	Alphaproteobacteria	Rhodospirillales	I-10
OTU401	2	1	3	1	0	2	1	1	0	2	3	1	11	3	7	5	3	4	1	4	0	3	0	2	3	0	3	5	0	0	2	0	0	2	0	0	1	2	1	3	1	5	4	1	1	Proteobacteria	Deltaproteobacteria	Myxococcales
OTU897	1	5	2	3	3	11	4	3	8	10	6	10	3	4	3	1	0	2	2	2	1	0	1	0	1	0	1	0	0	0	0	0	0	0	0	0	0	0	0	0	0	0	2	1	1	Proteobacteria	Alphaproteobacteria	Rhizobiales
OTU3791	1	0	0	0	0	0	0	0	0	0	0	0	0	0	0	0	0	1	0	0	0	0	0	2	0	0	0	3	0	0	0	0	0	0	0	1	0	0	0	0	0	0	0	0	0	Unassigned
OTU1617	2	12	5	2	5	9	2	3	5	5	5	4	1	1	0	0	2	1	0	0	2	1	4	1	1	0	6	20	0	1	0	0	0	0	0	1	1	5	6	10	3	1	2	3	1	Acidobacteria	Acidobacteria	Subgroup 3	Unknown Family
OTU3038	3	0	1	0	0	0	1	0	1	0	0	0	0	4	0	1	1	1	0	0	5	13	8	2	2	0	0	3	9	17	16	13	6	14	25	20	2	0	0	1	3	5	13	2	1	Acidobacteria	Acidobacteria	Acidobacteriales	Acidobacteriaceae (Subgroup 1)
OTU2849	1	0	1	0	0	0	0	0	0	0	3	1	2	1	0	1	0	0	0	0	0	0	0	1	0	0	8	9	0	0	1	0	0	0	0	0	6	7	3	0	0	0	0	0	1	Bacteroidetes	Flavobacteriia	Flavobacteriales	NS9 marine group
OTU3078	1	1	0	1	0	0	1	1	1	1	0	2	1	0	0	0	1	0	1	0	1	2	2	0	1	0	2	0	0	0	0	0	0	1	3	0	9	0	2	3	3	4	4	4	4	Verrucomicrobia	Spartobacteria	Chthoniobacterales	Chthoniobacteraceae
OTU1726	0	0	1	3	0	0	0	0	2	0	0	0	0	0	0	0	0	0	0	0	0	0	0	0	0	1	0	0	0	0	0	0	0	0	0	1	0	0	0	0	0	0	0	0	0	Gemmatimonadetes	Gemmatimonadetes	Gemmatimonadales	Gemmatimonadaceae
OTU1560	1	0	0	0	0	0	0	0	0	0	0	0	0	0	0	0	0	0	1	0	2	1	0	0	0	0	0	0	1	0	1	0	0	0	1	1	0	0	2	4	3	0	1	0	0	Acidobacteria	Acidobacteria	Subgroup 3	PAUC26f
OTU1101	3	3	2	1	2	2	1	3	4	2	5	4	2	4	2	3	4	6	1	3	0	0	1	0	0	0	2	3	0	0	1	0	0	1	3	2	4	2	1	1	1	1	1	1	0	Gemmatimonadetes	Gemmatimonadetes	BD2-11 terrestrial group	uncultured bacterium
OTU256	1	2	0	0	1	1	2	5	2	0	0	0	0	8	1	0	3	4	6	12	6	2	1	4	2	0	9	11	2	3	5	7	4	3	6	8	70	16	16	15	25	34	27	14	30	Verrucomicrobia	OPB35 soil group	uncultured bacterium	uncultured bacterium
OTU3537	2	2	1	3	1	0	6	0	2	3	1	1	1	1	2	2	0	0	2	0	0	0	1	1	1	0	0	0	0	0	0	1	1	0	0	0	5	3	7	2	1	0	1	1	1	Latescibacteria	uncultured bacterium	uncultured bacterium	uncultured bacterium
OTU650	2	2	0	0	2	3	2	0	1	1	2	2	10	7	8	5	4	4	6	7	0	1	2	1	0	0	1	2	5	2	7	10	13	5	5	3	2	0	0	0	0	2	7	5	3	Proteobacteria	Alphaproteobacteria	Sphingomonadales	Sphingomonadaceae
OTU1875	2	3	2	2	2	1	2	2	2	1	2	1	4	1	4	1	0	1	0	0	0	0	1	0	0	0	1	6	0	0	0	0	0	1	1	4	3	4	0	3	0	0	0	0	1	Acidobacteria	Acidobacteria	Subgroup 5	uncultured bacterium
OTU945	2	2	4	3	6	2	3	2	4	2	3	1	0	1	1	1	0	0	1	0	0	1	1	1	0	0	1	0	0	2	0	0	0	1	1	0	2	2	2	4	4	1	1	1	0	Proteobacteria	Deltaproteobacteria	GR-WP33-30	uncultured bacterium
OTU681	0	0	0	0	1	0	1	0	0	2	0	0	2	1	2	1	2	2	0	0	0	0	0	0	0	1	1	0	2	4	3	7	6	10	6	3	4	6	7	15	7	4	3	12	1	Proteobacteria	Gammaproteobacteria	Xanthomonadales	Xanthomonadales Incertae Sedis
OTU1483	1	3	1	3	2	0	0	0	0	0	1	1	0	0	1	0	3	3	8	2	0	0	0	0	0	0	0	0	1	1	0	0	1	0	1	1	0	0	0	0	0	0	0	0	0	Saccharibacteria	uncultured bacterium	uncultured bacterium	uncultured bacterium
OTU2197	1	0	1	0	1	1	0	0	0	2	0	2	1	0	0	1	1	0	5	2	0	2	2	4	0	0	8	2	4	0	0	1	1	0	10	0	8	10	12	9	8	9	26	5	7	Proteobacteria	Alphaproteobacteria	Sphingomonadales	Sphingomonadaceae
OTU1280	1	2	0	2	2	1	3	7	4	2	3	0	1	1	1	0	1	2	0	0	0	0	0	0	0	0	0	0	0	1	0	0	0	0	0	0	2	3	1	4	0	2	0	1	2	Planctomycetes	C47	uncultured bacterium	uncultured bacterium
OTU887	2	1	0	2	0	3	0	1	0	2	4	0	3	1	1	3	21	12	22	9	1	1	0	1	0	0	1	2	0	0	0	0	0	0	0	0	2	0	0	1	0	0	0	0	0	Chloroflexi	Anaerolineae	Anaerolineales	Anaerolineaceae
OTU342	3	10	6	0	3	0	3	2	3	2	5	5	0	0	0	0	2	2	1	0	9	16	16	18	9	5	6	4	5	2	2	1	3	7	2	5	2	4	2	3	6	4	3	5	0	Proteobacteria	Alphaproteobacteria	Rhizobiales	Xanthobacteraceae
OTU3429	0	0	0	0	0	0	1	0	0	1	0	0	0	0	0	0	0	0	0	0	0	0	0	0	1	0	0	0	0	0	0	0	0	0	1	2	1	1	0	0	0	0	0	0	0	Actinobacteria	MB-A2-108	uncultured bacterium	uncultured bacterium
OTU1881	1	0	3	0	0	0	3	1	3	1	1	0	1	0	1	0	0	0	0	0	1	1	0	0	0	0	0	0	0	0	0	0	0	0	1	0	0	0	0	0	0	1	0	1	0	Actinobacteria	Thermoleophilia	Solirubrobacterales	0319-6M6
OTU977	1	1	3	2	4	7	1	2	4	2	1	5	7	3	1	5	4	5	2	3	1	0	2	5	0	0	2	1	2	0	0	0	2	1	0	0	7	32	13	3	5	8	1	3	10	Acidobacteria	Holophagae	Subgroup 10	ABS-19
OTU1455	1	0	1	0	1	0	2	1	2	0	1	0	1	0	0	0	2	2	2	1	0	0	2	0	0	0	0	0	0	0	0	0	0	0	0	1	0	0	0	0	0	0	1	0	0	Planctomycetes	OM190	uncultured bacterium	uncultured bacterium
OTU817	3	2	0	0	0	3	0	1	0	0	0	0	3	2	3	4	3	7	9	7	7	14	17	23	9	9	19	7	3	4	4	5	7	1	4	4	4	3	0	6	2	5	3	6	8	Proteobacteria	Alphaproteobacteria	Rhodospirillales	Rhodospirillales Incertae Sedis
OTU927	2	0	1	2	7	0	4	0	1	1	1	1	0	0	0	0	0	0	2	0	0	0	0	0	1	0	0	0	0	1	0	0	1	1	0	0	35	0	2	2	1	2	0	0	0	Actinobacteria	MB-A2-108	uncultured bacterium	uncultured bacterium
OTU2785	1	0	1	0	1	1	1	1	1	1	3	0	1	1	0	0	3	3	0	1	0	0	0	1	0	0	0	0	0	0	0	0	1	0	0	0	1	2	0	0	0	0	0	1	0	Gemmatimonadetes	Gemmatimonadetes	BD2-11 terrestrial group	uncultured bacterium
OTU1970	1	0	2	1	0	2	1	3	1	1	2	0	0	2	0	0	0	0	0	0	0	0	0	0	0	0	0	0	0	0	0	0	0	0	0	0	1	0	0	0	0	0	0	0	0	Acidobacteria	Acidobacteria	Subgroup 6
OTU2827	1	0	0	1	0	0	1	0	0	0	3	1	0	0	0	0	0	0	1	0	0	1	0	0	0	0	0	0	0	0	0	0	0	0	0	0	0	1	0	0	0	0	0	0	0	Gemmatimonadetes	Gemmatimonadetes	AT425-EubC11 terrestrial group
OTU3742	0	0	0	0	0	0	5	1	3	1	1	3	0	0	0	1	0	0	0	0	0	0	0	0	0	0	0	0	0	0	0	0	0	0	0	0	5	3	2	0	2	0	0	0	0	Latescibacteria
OTU294	1	1	2	0	1	0	0	5	4	2	2	1	18	18	11	27	22	8	11	11	6	14	3	16	11	1	15	7	16	24	31	18	28	24	34	36	18	15	32	16	26	38	40	45	33	Chloroflexi	Anaerolineae	Anaerolineales	Anaerolineaceae
OTU1013	2	1	0	0	0	0	0	1	0	0	1	1	0	0	1	0	1	0	1	0	0	1	0	1	4	0	0	0	1	10	4	4	6	8	0	4	1	1	2	3	5	2	2	6	5	Chloroflexi	Anaerolineae	Anaerolineales	Anaerolineaceae
OTU18	1	3	3	2	5	3	4	3	2	3	2	3	3	1	0	3	4	6	12	4	11	4	11	12	12	3	5	10	88	112	101	43	123	18	12	14	0	2	2	2	2	7	9	4	3	Acidobacteria	Acidobacteria	Subgroup 3	Unknown Family
OTU1384	1	0	1	1	0	0	0	2	1	0	3	0	2	0	0	0	0	0	0	0	4	6	1	5	7	2	4	1	0	2	1	0	1	2	2	3	0	1	3	0	1	1	0	0	1	Proteobacteria	Alphaproteobacteria	Rhizobiales	Methylobacteriaceae
OTU3133	1	0	0	0	1	2	0	0	0	3	0	1	2	1	0	0	1	2	1	1	0	0	0	0	0	0	0	0	0	0	0	0	0	0	0	0	0	0	0	0	0	0	0	0	0	Armatimonadetes	uncultured bacterium	uncultured bacterium	uncultured bacterium
OTU1440	3	0	2	0	3	0	2	2	4	4	0	4	0	0	0	0	0	0	2	0	0	1	0	1	1	0	1	0	0	0	0	0	0	3	0	1	3	0	1	3	1	0	0	0	0	Gemmatimonadetes	Gemmatimonadetes	Gemmatimonadales	Gemmatimonadaceae
OTU175	1	0	1	2	2	3	1	5	2	1	10	6	10	7	9	15	6	7	3	6	1	2	3	5	1	1	3	0	2	0	1	3	1	2	3	3	1	4	4	2	1	3	4	1	0	Bacteroidetes	Flavobacteriia	Flavobacteriales	NS9 marine group
OTU567	1	0	0	0	1	0	0	1	0	0	4	2	6	2	2	2	6	3	3	6	0	1	0	0	0	1	0	3	1	0	0	0	0	2	1	0	1	6	2	0	4	4	1	2	2	Bacteroidetes	Sphingobacteriia	Sphingobacteriales	Saprospiraceae
OTU1957	1	0	0	0	1	0	0	0	0	0	0	0	0	0	0	0	0	0	0	1	3	2	3	3	1	0	4	5	0	0	0	0	0	0	0	0	2	2	0	3	0	1	0	2	1	Proteobacteria	Alphaproteobacteria
OTU1105	2	0	0	0	0	3	0	0	1	7	7	7	0	0	0	0	0	0	0	0	0	0	0	1	0	0	0	0	1	0	0	0	0	0	0	0	0	2	1	1	1	0	0	0	0	Cyanobacteria	Cyanobacteria	SubsectionII	FamilyII
OTU668	0	0	0	0	0	10	0	1	0	0	0	0	1	0	0	3	0	1	0	1	4	4	4	4	0	1	10	4	1	0	0	1	0	1	1	0	0	1	1	1	0	0	0	2	1	Proteobacteria	Alphaproteobacteria	Caulobacterales	Caulobacteraceae
OTU1338	1	0	0	0	0	1	0	0	0	1	1	0	1	0	1	0	4	3	2	0	0	0	0	1	0	0	1	0	0	0	1	2	0	1	1	0	4	4	4	5	2	4	4	3	3	Proteobacteria	Deltaproteobacteria	Myxococcales	Haliangiaceae
OTU1107	1	0	0	0	1	0	0	0	0	0	0	0	0	0	0	0	0	0	0	1	0	9	3	0	9	1	0	0	0	0	0	0	1	1	0	0	0	0	0	0	1	0	0	0	0	Verrucomicrobia	Spartobacteria	Chthoniobacterales	DA101 soil group
OTU879	1	0	0	0	3	0	0	0	0	0	1	0	2	1	0	4	1	1	2	4	0	1	0	0	1	2	2	0	3	4	2	4	3	8	4	6	2	0	1	2	0	17	16	5	9	Verrucomicrobia	Opitutae	Opitutales	Opitutaceae
OTU539	0	2	1	2	3	4	6	1	6	1	2	4	14	7	23	17	5	9	5	5	2	3	2	1	2	0	1	0	1	2	1	6	3	2	4	0	1	0	0	0	0	0	0	0	0	Actinobacteria	Acidimicrobiia	Acidimicrobiales	Acidimicrobiales Incertae Sedis
OTU2946	0	1	1	0	1	0	0	0	0	1	2	0	0	0	0	0	0	0	0	0	0	3	1	0	1	2	1	0	0	0	1	0	0	2	3	2	1	4	4	6	7	2	2	3	0	Proteobacteria	Betaproteobacteria
OTU1649	1	1	1	1	4	1	2	1	11	4	3	4	3	8	1	5	7	6	2	1	2	4	0	1	0	0	0	2	3	6	3	6	2	3	0	2	1	1	1	0	1	0	4	4	4	Acidobacteria	Holophagae	Subgroup 7	uncultured bacterium
OTU1822	2	0	1	1	2	1	3	1	0	0	0	1	1	0	0	0	0	0	0	0	0	0	1	1	1	1	1	0	0	0	1	0	0	0	0	1	2	1	1	1	2	6	3	2	0	Actinobacteria	Acidimicrobiia	Acidimicrobiales	Acidimicrobiaceae
OTU2141	1	0	0	0	0	2	1	0	0	0	7	1	0	2	5	1	2	0	2	3	0	0	0	1	3	0	1	0	2	0	1	1	1	0	0	2	0	0	0	0	1	2	0	0	1	Proteobacteria	Alphaproteobacteria	Rhodospirillales	DA111
OTU2520	0	2	0	0	0	1	2	0	0	1	0	2	1	2	3	0	0	1	0	0	0	0	1	1	1	0	0	0	0	0	0	0	0	0	0	0	0	0	0	0	0	0	0	0	0	Gemmatimonadetes	Gemmatimonadetes	Gemmatimonadales	Gemmatimonadaceae
OTU505	4	1	0	0	2	2	1	3	3	3	0	1	1	3	0	3	1	3	5	4	4	3	5	7	9	6	7	5	5	1	3	5	1	1	6	7	2	0	3	2	4	4	2	4	0	Proteobacteria	Alphaproteobacteria	Rhodospirillales	Rhodospirillaceae
OTU3549	1	3	1	1	0	0	1	1	2	0	1	0	0	0	0	0	0	0	0	3	0	2	0	0	0	0	0	0	0	0	0	0	0	0	0	0	0	0	1	0	0	0	0	0	0	Proteobacteria	Alphaproteobacteria	Parvularculales	Parvularculaceae
OTU1913	1	0	0	0	0	0	0	0	0	1	1	0	1	0	2	0	1	1	0	0	0	0	0	0	0	0	0	1	0	0	1	2	2	6	6	1	12	5	0	2	2	1	3	7	5	Bacteroidetes	Sphingobacteriia	Sphingobacteriales	Chitinophagaceae
OTU470	2	2	0	4	3	1	1	3	0	0	0	3	0	1	3	1	0	0	1	1	5	3	5	2	2	0	4	16	0	3	1	4	0	1	2	5	3	3	10	12	2	6	2	4	3	Acidobacteria	Acidobacteria	Subgroup 5	uncultured bacterium
OTU414	2	2	0	0	8	0	5	2	0	0	3	0	18	11	16	13	8	5	10	2	0	2	0	0	0	0	0	2	0	0	0	1	1	1	2	2	1	0	1	0	0	9	7	2	6	Chlorobi	Chlorobia	Chlorobiales	OPB56
OTU2158	1	0	0	0	0	0	0	0	0	2	0	1	0	1	0	0	0	0	1	1	0	0	0	0	0	0	0	0	0	0	0	0	0	0	0	0	0	0	0	0	0	0	0	0	0	Proteobacteria	Alphaproteobacteria	Rhodospirillales	Acetobacteraceae
OTU123	0	1	4	0	2	7	7	2	2	1	2	9	3	5	24	8	35	23	15	11	7	7	7	34	3	1	30	10	36	32	36	37	34	25	16	11	35	24	16	18	13	17	20	22	23	Proteobacteria	Betaproteobacteria	Burkholderiales	Oxalobacteraceae
OTU2929	1	0	2	0	0	0	0	1	0	1	1	0	0	0	2	0	3	1	1	3	0	1	2	0	0	0	1	2	0	0	0	0	0	0	0	0	1	2	1	0	1	0	0	0	0	Proteobacteria
OTU489	0	9	39	17	0	0	0	0	0	1	0	0	0	0	0	0	0	0	0	0	0	0	0	0	0	0	0	0	0	0	0	0	0	0	0	0	0	0	0	0	0	0	0	0	0	Cyanobacteria	Chloroplast
OTU3272	1	1	2	4	0	1	0	0	4	2	0	1	0	0	0	0	0	0	1	0	0	0	0	0	0	0	0	0	0	0	0	0	0	0	0	0	0	0	0	0	0	0	0	0	0	Acidobacteria	Acidobacteria	Subgroup 6	uncultured bacterium
OTU3527	1	2	0	0	0	0	0	2	0	0	0	1	0	0	0	0	0	0	0	0	0	0	0	0	0	0	0	0	0	0	0	0	0	0	0	0	1	2	2	4	3	2	1	1	1	Proteobacteria	Deltaproteobacteria	Myxococcales	Haliangiaceae
OTU1518	2	0	0	0	1	1	3	1	0	0	1	1	0	0	0	0	0	0	1	1	0	1	0	0	0	0	2	0	2	2	3	1	0	0	0	0	0	1	3	3	4	17	10	22	17	Proteobacteria	Betaproteobacteria	SC-I-84	uncultured bacterium
OTU972	2	0	1	1	2	0	1	0	0	0	0	1	0	0	0	0	0	4	1	0	0	0	0	0	0	0	0	0	0	0	0	0	1	0	0	0	0	0	0	0	0	0	0	0	0	Gemmatimonadetes	Gemmatimonadetes	Gemmatimonadales	Gemmatimonadaceae
OTU1461	1	6	0	0	1	0	0	3	0	0	0	0	0	0	0	0	0	0	0	0	0	0	0	0	0	0	0	0	0	0	0	0	0	0	0	0	0	0	0	0	0	0	0	0	0	Unassigned
OTU833	1	2	0	2	0	0	3	0	1	2	1	3	1	11	1	0	2	0	0	4	5	5	5	0	7	0	0	0	7	6	7	7	3	1	4	2	2	1	2	4	8	1	4	2	0	Acidobacteria	Acidobacteria	Subgroup 6	uncultured bacterium
OTU4030	1	0	5	0	0	0	0	1	2	2	0	0	0	0	0	0	0	0	0	0	0	0	0	0	0	0	0	0	0	0	0	0	0	0	0	0	0	0	0	0	0	0	0	0	0	Chlorobi	Chlorobia	Chlorobiales	SJA-28
OTU892	1	2	0	4	1	3	3	0	1	2	0	1	0	0	3	1	2	0	0	1	0	0	0	0	0	0	0	0	0	2	1	1	1	0	0	1	2	4	1	1	8	1	0	0	0	Chloroflexi	TK10	uncultured bacterium	uncultured bacterium
OTU311	0	1	1	0	0	0	0	3	0	0	0	0	4	3	3	5	2	2	1	4	5	10	8	11	6	6	3	4	8	3	3	1	8	1	1	2	0	0	0	1	0	2	0	0	0	Proteobacteria	Alphaproteobacteria	Rhodospirillales
OTU3428	1	0	2	1	0	0	0	1	3	2	0	1	0	0	0	1	0	0	0	0	0	0	0	0	0	0	3	0	0	0	0	0	0	0	0	0	0	0	0	0	0	0	0	0	0	Acidobacteria	Acidobacteria	Subgroup 4	RB41
OTU1121	1	0	1	0	0	0	0	0	0	1	0	1	0	1	0	1	1	0	0	0	0	0	0	0	0	0	0	0	0	7	5	1	1	4	1	2	4	1	1	3	3	4	2	0	0	Latescibacteria	uncultured bacterium	uncultured bacterium	uncultured bacterium
OTU1667	2	1	0	0	1	0	0	0	1	0	2	0	0	0	0	0	3	0	0	1	0	0	2	1	1	2	2	2	1	1	0	0	1	0	2	0	0	0	0	0	1	0	1	3	0	Proteobacteria	Alphaproteobacteria	Caulobacterales	Caulobacteraceae
OTU3480	0	0	0	0	0	0	0	0	0	0	1	0	0	0	0	0	0	0	0	1	1	1	1	1	11	6	0	0	0	0	1	0	0	0	0	0	0	1	0	1	0	0	0	0	0	Verrucomicrobia	S-BQ2-57 soil group	uncultured bacterium	uncultured bacterium
OTU4040	1	1	0	0	0	0	1	0	0	2	0	0	0	0	1	0	0	0	1	1	0	0	1	0	0	0	2	2	0	1	1	0	1	0	1	0	0	1	0	0	0	0	1	0	0	Hydrogenedentes	uncultured bacterium	uncultured bacterium	uncultured bacterium
OTU2221	2	1	0	0	1	1	1	0	2	0	0	2	0	0	0	0	0	0	1	0	0	0	0	0	0	0	0	0	0	0	0	0	0	0	0	0	1	0	0	0	3	0	1	0	0	Verrucomicrobia	OPB35 soil group
OTU315	0	0	0	0	1	2	2	0	0	1	0	0	34	27	32	26	13	8	5	9	1	3	1	1	0	3	0	4	3	17	5	20	9	17	22	35	5	3	2	2	5	14	11	6	22	Proteobacteria	Betaproteobacteria	Nitrosomonadales	Nitrosomonadaceae
OTU1369	0	0	0	0	0	0	0	0	0	0	0	0	1	0	0	0	1	1	7	1	0	0	0	1	0	0	0	1	0	0	0	0	0	0	0	0	0	0	0	0	0	0	0	0	0	Chloroflexi	Anaerolineae	Anaerolineales	Anaerolineaceae
OTU56	1	1	0	1	4	2	1	3	1	2	4	3	18	14	22	18	19	11	5	18	1	4	1	3	2	0	7	9	18	15	15	25	15	16	10	9	4	12	3	6	2	13	7	6	7	Bacteroidetes	Sphingobacteriia	Sphingobacteriales	AKYH767
OTU2610	2	0	0	4	1	3	1	1	0	1	0	0	0	0	0	0	1	0	0	0	0	0	0	0	0	0	0	0	1	0	1	1	0	1	1	1	0	0	0	0	0	1	0	1	2	Acidobacteria	Acidobacteria	Subgroup 11	uncultured bacterium
OTU528	1	2	2	2	5	0	8	6	2	4	1	0	2	1	0	0	0	1	1	1	0	1	0	0	0	0	0	0	1	0	0	0	0	0	0	0	0	0	0	0	0	0	0	0	1	Actinobacteria	MB-A2-108	uncultured bacterium	uncultured bacterium
OTU485	1	1	0	1	1	1	1	3	0	2	3	4	1	1	0	0	0	0	1	0	6	9	1	0	0	1	1	1	3	13	9	3	3	5	6	11	1	2	0	2	0	5	5	4	5	Acidobacteria	Acidobacteria	Subgroup 3	Unknown Family
OTU778	4	10	10	5	12	1	9	4	1	0	0	2	3	3	5	2	1	5	5	2	1	1	1	0	0	0	0	1	1	0	0	0	6	0	0	1	0	1	0	1	4	3	1	1	1	Actinobacteria	Thermoleophilia	Gaiellales	uncultured
OTU823	1	3	2	0	2	0	1	3	2	1	2	0	3	6	6	6	1	1	1	0	3	1	0	1	0	1	0	0	0	2	1	1	0	2	2	6	0	2	2	1	3	2	1	0	1	Verrucomicrobia	OPB35 soil group	uncultured bacterium	uncultured bacterium
OTU3898	4	1	1	0	2	0	1	0	0	1	0	0	1	0	4	1	1	0	2	1	0	1	1	1	0	0	0	0	0	0	1	0	0	0	0	0	0	0	0	0	0	0	0	0	0	Actinobacteria	Thermoleophilia	Solirubrobacterales	0319-6M6
OTU1675	0	0	1	1	1	0	1	0	0	1	0	1	0	0	0	0	0	1	2	1	0	0	0	0	0	0	0	0	0	0	0	0	0	0	1	0	0	0	0	0	0	0	0	0	0	Gemmatimonadetes	Gemmatimonadetes	Gemmatimonadales	Gemmatimonadaceae
OTU616	0	0	0	0	1	0	0	1	0	0	0	0	0	0	3	0	1	1	0	2	1	0	0	0	0	0	1	0	1	1	0	1	0	1	1	0	33	9	3	3	0	0	0	0	1	Proteobacteria	Gammaproteobacteria	Xanthomonadales	Xanthomonadaceae
OTU2492	1	2	0	0	1	1	0	0	0	3	0	2	1	1	0	0	2	2	0	1	0	0	1	0	0	0	0	0	0	0	0	0	0	0	0	0	0	1	0	0	0	0	0	0	0	Chloroflexi	Anaerolineae	Anaerolineales	Anaerolineaceae
OTU3909	2	4	0	0	2	0	3	4	1	1	0	0	0	0	0	0	0	0	0	0	0	0	0	0	0	0	0	0	0	0	0	0	0	0	0	0	0	0	0	0	0	0	0	0	0	Chloroflexi	Anaerolineae	Anaerolineales	Anaerolineaceae
OTU666	6	0	0	2	1	8	2	1	0	1	6	3	0	0	0	0	6	7	8	10	0	0	1	2	0	0	0	1	0	0	0	0	1	1	2	0	27	31	10	22	8	9	3	16	4	Bacteroidetes	Sphingobacteriia	Sphingobacteriales	Saprospiraceae
OTU298	1	1	1	1	1	0	0	1	1	1	1	0	3	8	7	9	7	1	4	1	9	7	6	2	3	4	2	1	35	35	20	18	14	10	11	19	0	0	0	1	1	5	6	2	4	Actinobacteria	Thermoleophilia	Gaiellales	uncultured
OTU4055	1	0	1	1	1	0	0	0	0	0	0	0	0	0	0	0	0	0	0	0	1	0	1	0	0	0	1	0	0	0	0	0	0	0	0	0	0	2	0	0	0	0	0	0	0	Unassigned
OTU478	3	0	2	3	17	0	7	0	0	0	0	1	2	2	4	2	1	0	1	1	1	1	0	1	0	0	1	0	3	8	6	13	3	11	21	21	1	2	0	1	3	9	7	5	1	Actinobacteria	Actinobacteria	Micromonosporales	Micromonosporaceae
OTU971	2	0	0	0	1	3	0	1	0	0	0	0	0	2	0	1	1	2	2	3	0	1	0	0	0	0	0	0	2	0	0	0	0	0	1	0	0	0	0	1	0	1	0	0	1	Proteobacteria	Alphaproteobacteria	Rhodospirillales	Rhodospirillaceae
OTU2749	0	0	0	0	0	4	1	1	1	1	1	3	3	2	1	1	1	0	0	0	0	0	0	0	0	0	0	0	1	0	1	0	0	0	1	1	0	0	0	0	1	1	0	0	0	Planctomycetes	Phycisphaerae	WD2101 soil group	uncultured bacterium
OTU2150	1	0	0	0	1	0	1	2	0	0	1	4	1	0	1	0	0	0	0	1	1	2	0	0	1	1	0	1	0	1	0	1	0	1	1	5	1	1	4	4	2	1	0	1	0	Acidobacteria	Subgroup 22
OTU1232	1	1	0	1	2	0	1	0	0	0	1	1	1	4	1	0	19	9	12	11	0	1	0	0	0	0	1	0	0	0	0	0	0	0	0	0	2	1	1	1	2	0	0	0	1	Chloroflexi	Anaerolineae	Anaerolineales	Anaerolineaceae
OTU2003	1	3	6	4	2	2	2	1	0	2	2	2	0	0	1	0	0	0	1	1	0	0	0	3	0	0	1	0	0	0	0	0	0	0	0	0	0	0	0	1	1	0	2	0	0	Actinobacteria	Thermoleophilia	Solirubrobacterales	480-2
OTU1152	2	0	0	0	1	0	0	1	0	0	0	0	0	0	0	1	0	0	1	2	0	0	0	0	0	0	0	1	0	1	0	0	0	0	1	0	4	1	2	0	2	1	0	1	1	Actinobacteria	Acidimicrobiia	Acidimicrobiales	uncultured
OTU1850	1	0	2	0	0	0	1	0	1	0	0	0	0	0	0	0	1	2	0	0	0	3	0	2	0	0	0	0	0	0	0	0	0	0	0	1	0	0	2	0	0	0	0	1	0	Acidobacteria	Acidobacteria	Subgroup 18	uncultured bacterium
OTU2619	2	1	3	5	0	2	0	0	5	1	1	1	0	0	0	0	0	0	0	0	0	2	0	0	0	0	0	0	0	1	0	0	0	0	0	0	0	2	0	3	0	1	0	0	0	Acidobacteria	Acidobacteria	Subgroup 6	uncultured bacterium
OTU3495	1	1	0	0	0	0	0	0	1	0	0	0	0	1	1	1	0	2	2	2	0	1	0	0	0	0	0	1	0	0	0	0	0	0	0	0	0	0	0	0	0	1	0	2	0	Chloroflexi	Thermomicrobia	JG30-KF-CM45	uncultured bacterium
OTU824	1	0	0	0	0	0	0	0	0	0	0	0	0	6	7	3	1	5	1	2	0	0	2	3	0	1	2	11	20	1	2	5	4	0	2	0	1	3	3	0	1	1	2	1	0	Bacteroidetes	Sphingobacteriia	Sphingobacteriales	Sphingobacteriaceae
OTU3026	1	0	0	0	0	0	0	0	1	0	0	1	0	0	0	0	2	1	1	0	0	0	1	0	0	0	0	1	0	0	0	0	1	1	1	1	0	0	0	0	2	3	2	0	0	Bacteroidetes	Sphingobacteriia	Sphingobacteriales
OTU3639	1	0	0	1	0	0	0	0	0	0	0	0	1	0	0	0	1	0	0	1	0	0	0	0	0	0	1	0	0	0	0	0	0	0	0	0	1	0	2	0	1	0	0	1	1	Planctomycetes	Phycisphaerae	Phycisphaerales	Phycisphaeraceae
OTU70	1	2	2	6	2	1	2	0	0	3	1	2	1	0	1	1	0	0	1	0	54	39	9	7	15	3	3	10	13	14	30	53	7	16	20	35	3	3	14	28	43	13	17	10	17	Verrucomicrobia	Spartobacteria	Chthoniobacterales	DA101 soil group
OTU1919	1	1	0	0	0	0	4	1	2	0	1	3	0	0	0	0	0	0	0	1	1	0	0	0	0	0	0	0	2	1	0	0	0	1	1	2	7	12	17	28	26	2	4	7	6	Acidobacteria	Subgroup 22	uncultured bacterium	uncultured bacterium
OTU1351	1	2	0	0	1	14	0	0	6	13	4	13	0	0	0	0	0	0	0	0	0	0	0	0	0	0	0	0	0	0	0	0	0	0	0	0	0	0	0	0	0	0	0	0	0	Acidobacteria	Acidobacteria	Subgroup 4	RB41
OTU3462	2	0	1	1	2	3	0	0	0	0	1	1	1	0	1	0	1	0	0	0	0	0	0	0	0	0	0	0	0	0	0	0	0	0	0	0	0	0	0	0	0	0	2	0	0	Bacteroidetes	Sphingobacteriia	Sphingobacteriales	env.OPS 17
OTU1433	1	0	1	0	1	0	0	0	0	0	0	0	1	0	0	0	1	0	0	0	2	3	1	3	3	0	2	1	1	2	2	2	0	4	3	6	0	2	1	4	4	0	2	0	0	Proteobacteria	Alphaproteobacteria	Caulobacterales	Hyphomonadaceae
OTU585	1	3	0	0	1	0	0	0	0	0	0	1	5	3	5	1	1	2	3	1	0	0	1	0	0	0	0	1	2	1	1	0	1	5	2	3	2	2	2	4	1	19	10	8	9	Verrucomicrobia	OPB35 soil group	uncultured Verrucomicrobia bacterium	uncultured Verrucomicrobia bacterium
OTU1972	2	0	0	0	0	0	0	0	0	0	0	0	1	1	0	1	1	0	1	0	0	0	0	0	0	0	1	5	0	0	0	1	0	0	3	1	0	0	0	0	0	0	1	2	2	Chloroflexi	TK10
OTU1464	1	0	0	0	0	0	0	0	0	1	0	0	1	0	2	0	0	1	1	0	0	1	2	1	0	0	1	1	0	0	0	0	0	0	0	0	0	0	4	0	5	1	1	0	2	Acidobacteria	Acidobacteria	Subgroup 6
OTU851	2	5	2	1	0	0	4	17	9	10	5	3	2	0	0	0	4	0	2	0	0	2	0	0	0	0	0	0	0	0	0	0	0	0	0	0	0	0	0	0	0	0	0	0	0	Acidobacteria	Acidobacteria	Subgroup 25	uncultured bacterium
OTU1896	3	0	0	2	0	0	0	0	0	0	0	0	0	0	0	0	1	0	0	1	0	0	0	0	0	0	0	0	1	0	0	0	0	1	1	1	0	5	0	2	0	1	0	0	1	TM6	uncultured bacterium	uncultured bacterium	uncultured bacterium
OTU1311	1	2	2	1	8	3	4	4	3	3	2	2	1	1	1	2	3	4	4	2	2	0	0	1	0	0	5	0	0	0	0	1	0	0	0	1	2	2	3	1	1	0	0	1	0	Acidobacteria	Acidobacteria	Subgroup 6
OTU796	1	2	1	0	1	2	1	0	6	2	0	5	4	1	1	0	0	0	0	0	0	0	0	0	0	0	0	0	1	2	0	0	2	0	0	2	0	0	0	0	1	1	4	6	5	Chloroflexi	Chloroflexia	Chloroflexales	Roseiflexaceae
OTU399	1	5	0	0	3	3	2	1	0	1	6	1	10	13	1	0	12	10	12	20	0	0	0	1	0	0	1	3	0	2	0	2	0	0	2	1	0	13	1	3	0	0	0	3	0	Bacteroidetes	Sphingobacteriia	Sphingobacteriales	Saprospiraceae
OTU289	0	0	2	0	1	0	2	0	0	2	1	1	1	3	2	5	1	1	2	2	0	7	0	1	0	1	5	1	2	7	10	11	2	34	30	23	2	2	3	10	7	11	8	3	7	Bacteroidetes	Sphingobacteriia	Sphingobacteriales	Chitinophagaceae
OTU2602	0	0	0	0	0	0	0	0	0	0	1	0	0	0	0	1	0	0	3	3	0	0	0	0	0	0	0	1	0	0	0	0	0	0	0	0	0	1	0	0	0	0	0	0	0	Gemmatimonadetes	Gemmatimonadetes	Gemmatimonadales	Gemmatimonadaceae
OTU2642	0	1	1	0	0	3	1	1	2	3	3	0	0	0	0	2	0	0	0	1	0	0	0	0	0	0	1	0	0	0	0	0	0	0	0	0	0	0	0	0	0	0	0	0	0	Proteobacteria	Alphaproteobacteria	Rhizobiales
OTU848	0	0	1	0	0	0	0	0	1	0	1	0	0	0	1	0	0	0	0	1	0	1	0	0	0	0	0	1	0	0	0	0	0	0	0	0	15	11	5	9	6	0	0	1	1	Actinobacteria	Acidimicrobiia	Acidimicrobiales	Acidimicrobiaceae
OTU2166	1	0	1	0	0	0	0	0	0	0	0	0	6	3	2	3	1	2	3	2	0	0	0	0	0	0	0	0	1	2	2	0	1	0	3	2	1	0	0	0	0	0	0	0	0	Chloroflexi	Chloroflexia	Chloroflexales	Roseiflexaceae
OTU460	1	0	0	0	1	0	1	4	0	1	1	2	0	0	3	4	4	5	7	6	0	2	1	0	0	0	10	3	10	2	2	4	6	1	5	2	1	2	2	1	0	12	4	2	0	Armatimonadetes	uncultured bacterium	uncultured bacterium	uncultured bacterium
OTU1533	0	0	2	0	0	0	0	0	2	0	0	1	0	0	0	0	0	0	0	0	1	8	0	1	2	0	2	0	0	0	1	0	0	0	0	2	3	0	2	2	2	1	2	1	8	Latescibacteria	uncultured bacterium	uncultured bacterium	uncultured bacterium
OTU467	0	0	1	0	0	1	2	0	2	1	0	1	3	6	3	1	15	10	1	8	3	8	7	22	3	1	21	14	9	4	8	11	6	8	6	4	27	11	14	11	8	6	9	9	1	Proteobacteria	Betaproteobacteria	Burkholderiales	Comamonadaceae
OTU2483	1	0	1	1	0	0	0	0	0	0	0	0	4	3	5	5	0	0	0	0	1	1	1	0	0	0	0	0	1	1	0	0	1	0	1	0	0	0	0	0	0	0	0	0	0	Proteobacteria	Betaproteobacteria	SC-I-84	uncultured bacterium
OTU632	2	3	1	0	1	0	0	1	2	2	3	0	0	0	0	0	0	0	1	0	3	0	0	0	0	0	0	1	0	0	0	0	0	0	0	0	3	48	8	10	6	0	1	0	0	Proteobacteria	Deltaproteobacteria	Sh765B-TzT-29	uncultured bacterium
OTU440	1	2	0	1	1	8	0	3	4	8	2	3	0	0	0	0	0	5	0	0	0	0	0	0	0	0	0	0	0	0	0	0	0	0	0	0	0	0	0	1	0	0	0	0	0	Planctomycetes	Phycisphaerae	Phycisphaerales	Phycisphaeraceae
OTU1141	1	0	0	0	0	1	0	0	1	0	1	2	10	7	9	10	8	4	7	6	9	4	5	6	7	5	4	5	4	5	2	6	6	3	3	3	2	5	1	0	1	3	3	1	6	Proteobacteria	Alphaproteobacteria	Rhodospirillales	DA111
OTU1168	1	0	0	0	0	0	0	0	0	0	0	0	0	0	0	0	0	0	0	1	1	0	0	0	0	0	0	1	5	7	5	2	5	0	0	3	0	0	1	0	0	0	0	0	0	Verrucomicrobia	OPB35 soil group	uncultured bacterium	uncultured bacterium
OTU3824	2	0	0	0	0	0	0	1	0	1	3	1	0	0	0	0	0	0	0	2	0	0	0	0	0	0	1	1	0	0	0	0	0	0	0	0	0	4	0	2	0	0	0	1	0	Gemmatimonadetes	Gemmatimonadetes	AT425-EubC11 terrestrial group	uncultured bacterium
OTU787	1	0	1	0	3	0	2	1	0	0	0	1	0	0	0	0	0	1	0	0	1	1	0	0	0	0	0	1	0	0	0	0	0	0	0	1	10	7	8	6	14	7	2	6	5	Nitrospirae	Nitrospira	Nitrospirales	0319-6A21
OTU3465	1	0	0	0	0	1	0	0	1	0	0	0	0	0	0	0	0	2	1	0	0	0	1	0	0	0	0	0	0	0	0	0	0	0	0	0	2	1	1	0	1	1	0	0	2	Proteobacteria	Alphaproteobacteria	Rhodospirillales	AKYH478
OTU638	1	5	3	1	16	1	0	8	0	0	10	0	0	0	0	0	0	0	0	0	1	0	1	0	0	0	0	0	0	0	0	0	0	7	2	2	0	0	0	0	0	0	0	0	0	TM6	uncultured bacterium	uncultured bacterium	uncultured bacterium
OTU3274	0	2	2	0	1	0	1	1	0	1	3	0	0	1	0	0	0	1	0	0	1	0	0	0	0	0	1	0	0	0	0	0	0	0	0	0	0	0	0	0	0	0	0	0	0	SM2F11	uncultured bacterium	uncultured bacterium	uncultured bacterium
OTU3296	1	1	1	0	1	0	7	1	8	2	1	0	0	1	0	0	1	0	3	1	0	0	1	0	0	0	1	0	0	0	0	0	0	2	0	0	2	0	1	1	0	0	0	0	0	Thermotogae	Thermotogae	Thermotogales	Thermotogaceae
OTU3043	1	6	2	1	1	0	0	2	2	0	3	0	0	0	3	1	1	0	6	1	0	0	1	0	0	0	0	0	0	2	6	4	0	7	5	5	2	2	1	2	0	0	0	2	1	Gemmatimonadetes	Gemmatimonadetes	Gemmatimonadales	Gemmatimonadaceae
OTU1789	1	0	0	0	0	0	0	2	0	1	1	0	0	0	0	0	2	1	2	4	0	0	1	0	0	0	0	0	0	0	0	0	0	0	0	0	2	1	1	2	1	0	0	0	0	Proteobacteria	Deltaproteobacteria	Myxococcales	Nannocystaceae
OTU368	1	1	1	0	1	2	1	2	1	1	0	1	4	3	2	1	0	0	1	0	7	5	4	18	0	3	24	25	0	0	1	0	0	4	3	1	14	18	8	11	4	1	4	2	2	Proteobacteria	Betaproteobacteria	Nitrosomonadales	Nitrosomonadaceae
OTU2177	1	0	0	0	0	0	0	0	0	0	0	0	0	0	0	0	0	0	0	0	0	0	0	0	0	0	0	0	0	0	0	0	0	0	0	0	0	0	0	0	0	0	0	0	0	Gemmatimonadetes	Gemmatimonadetes	Gemmatimonadales	Gemmatimonadaceae
OTU1185	1	4	0	0	0	1	2	0	7	0	8	3	4	1	2	0	4	0	14	18	0	1	0	0	0	1	0	2	1	0	0	0	0	2	1	0	2	0	0	0	0	9	4	3	4	Bacteroidetes	Sphingobacteriia	Sphingobacteriales	Chitinophagaceae
OTU3578	1	0	0	0	1	2	0	1	0	1	1	1	0	1	0	0	0	2	1	0	0	0	0	0	0	0	0	0	0	0	0	0	0	0	0	0	0	0	0	0	1	0	0	0	0	Microgenomates	uncultured bacterium	uncultured bacterium	uncultured bacterium
OTU2232	0	0	1	2	0	0	0	1	0	0	0	0	1	0	4	0	0	0	4	0	0	1	0	0	1	0	3	1	3	0	0	1	1	1	3	0	27	1	3	2	3	2	1	0	0	Bacteroidetes	Sphingobacteriia	Sphingobacteriales	Chitinophagaceae
OTU914	1	0	0	0	0	0	0	0	0	0	0	0	0	0	0	0	0	0	0	0	0	0	0	0	2	0	0	0	3	0	3	3	1	5	5	3	0	0	1	1	0	0	0	0	0	Bacteroidetes	Sphingobacteriia	Sphingobacteriales	Chitinophagaceae
OTU3100	1	1	0	1	0	4	0	0	0	0	2	3	0	0	0	0	0	0	0	0	0	0	0	0	0	0	0	0	0	0	0	1	0	2	0	0	0	0	0	0	0	0	0	0	1	Acidobacteria	Acidobacteria	Subgroup 4	44889
OTU340	2	8	5	3	0	1	1	1	0	0	1	0	0	1	1	3	0	0	1	0	7	4	5	5	13	2	0	4	4	8	1	11	4	12	8	20	6	10	9	7	9	28	25	11	11	Verrucomicrobia	OPB35 soil group	uncultured bacterium	uncultured bacterium
OTU2911	1	0	0	0	0	0	0	1	1	0	0	0	0	0	0	0	0	0	0	0	0	0	0	0	0	0	0	0	0	0	0	0	0	0	0	1	0	5	5	2	4	0	0	1	0	Proteobacteria	Betaproteobacteria	Rhodocyclales	Rhodocyclaceae
OTU1163	1	0	1	1	0	0	1	0	1	2	2	0	1	4	4	5	1	2	1	4	3	2	0	2	0	0	1	0	12	8	2	9	10	4	12	7	4	3	8	5	13	9	16	15	16	Chloroflexi	Chloroflexia	Chloroflexales	Roseiflexaceae
OTU2389	2	1	2	2	0	7	0	2	4	2	5	2	0	0	0	0	1	6	1	0	0	0	0	0	0	0	0	0	0	0	0	0	0	0	0	0	0	0	0	0	0	0	0	0	0	Chloroflexi	Anaerolineae	Anaerolineales	Anaerolineaceae
OTU1545	2	0	2	5	1	3	0	0	3	0	1	2	15	1	2	4	3	3	4	1	0	1	0	1	1	0	3	1	6	1	8	1	1	4	3	0	5	3	3	2	9	3	3	10	9	Chloroflexi	TK10	uncultured bacterium	uncultured bacterium
OTU2038	0	0	1	0	0	0	2	0	2	1	0	1	1	0	1	0	0	0	0	0	0	0	0	0	0	0	0	0	0	0	0	1	1	0	3	1	2	2	9	8	12	1	1	0	0	Proteobacteria	Deltaproteobacteria	Desulfobacterales	Nitrospinaceae
OTU2248	0	0	0	0	0	0	0	2	0	0	1	0	3	1	1	0	2	2	1	1	0	1	0	0	0	0	1	1	0	0	0	0	0	0	0	0	1	1	0	0	1	0	0	0	0	Proteobacteria	Deltaproteobacteria	Myxococcales	Nannocystaceae
OTU341	1	1	1	0	0	0	0	1	0	0	2	1	1	1	2	0	0	1	1	0	1	2	0	0	0	0	0	0	2	1	2	1	0	2	1	4	1	10	40	22	32	11	10	7	10	Chloroflexi	Anaerolineae	Anaerolineales	Anaerolineaceae
OTU1708	1	0	0	0	0	0	0	0	2	0	0	0	2	3	0	0	0	0	0	0	0	0	0	1	0	0	0	0	0	0	0	0	0	0	0	0	0	0	0	0	0	0	0	0	0	Latescibacteria	uncultured bacterium	uncultured bacterium	uncultured bacterium
OTU3504	1	0	0	0	0	0	0	0	0	0	0	1	0	0	0	0	0	0	0	0	2	1	0	0	0	0	0	0	0	0	0	0	0	1	0	0	0	0	0	0	0	0	0	1	1	Planctomycetes	Planctomycetacia	Planctomycetales	Planctomycetaceae
OTU138	0	3	5	0	5	2	1	2	1	4	3	0	4	1	1	2	2	5	4	5	5	10	7	2	9	0	6	14	5	1	6	3	2	4	6	3	4	4	11	11	10	6	14	6	13	Proteobacteria	Deltaproteobacteria	Myxococcales	KD3-10
OTU3709	1	0	0	0	0	0	0	0	0	0	0	0	0	0	0	0	1	0	0	0	0	0	0	1	0	0	1	0	0	0	0	0	0	5	3	1	0	0	0	1	0	0	0	0	0	Proteobacteria	Deltaproteobacteria	Oligoflexales	Oligoflexaceae
OTU32	0	1	3	4	4	0	1	0	0	0	0	1	2	9	0	3	5	3	4	0	67	23	42	51	228	167	13	35	15	20	11	14	8	22	15	23	4	5	21	5	27	7	7	5	4	Acidobacteria	Acidobacteria	Subgroup 2
OTU943	0	1	0	0	0	0	1	0	0	0	0	0	0	0	0	1	1	0	0	0	1	1	0	0	1	0	0	1	1	13	1	0	4	0	1	1	0	0	0	1	0	1	0	0	0	Actinobacteria	MB-A2-108	uncultured bacterium	uncultured bacterium
OTU1887	1	0	0	1	0	3	0	2	0	0	0	0	1	1	0	0	1	0	0	1	0	0	1	5	1	0	0	3	1	0	0	0	0	0	0	0	1	0	0	0	1	0	0	0	0	Bacteroidetes	Cytophagia	Cytophagales	Cytophagaceae
OTU377	1	0	0	0	0	0	0	0	0	0	0	0	1	0	5	3	3	0	1	0	0	1	1	1	1	1	4	0	26	13	25	11	6	45	62	31	1	0	5	2	5	35	16	11	14	Bacteroidetes	Cytophagia	Cytophagales	Cytophagaceae
OTU1010	1	0	1	1	0	0	1	0	0	0	0	0	0	1	0	0	1	2	1	3	2	3	3	3	2	0	5	3	0	0	0	0	0	0	0	0	0	2	5	4	3	1	0	1	0	Acidobacteria	Acidobacteria	Subgroup 2	uncultured bacterium
OTU1003	0	2	12	10	2	1	5	0	0	0	0	0	2	0	1	3	0	0	0	1	0	1	0	0	0	0	0	0	1	0	1	0	1	0	1	1	1	1	2	1	2	2	1	2	1	Chloroflexi	Thermomicrobia	JG30-KF-CM45	uncultured bacterium
OTU2699	2	0	1	1	1	2	1	1	0	0	0	2	0	0	0	0	0	0	1	0	0	1	0	0	0	0	0	0	0	0	1	1	0	2	0	0	2	2	0	1	2	0	0	2	0	Planctomycetes	Phycisphaerae	WD2101 soil group	uncultured bacterium
OTU2127	1	0	0	0	0	0	0	0	0	1	0	0	0	0	0	0	0	0	0	0	0	0	0	0	0	0	0	0	0	0	0	0	0	0	0	0	5	1	4	7	1	1	0	3	2	Bacteroidetes	Sphingobacteriia	Sphingobacteriales	Chitinophagaceae
OTU1377	1	0	1	0	1	0	3	0	0	0	0	2	0	0	0	0	0	0	0	0	0	0	0	0	0	0	0	0	0	0	0	0	0	0	0	0	0	0	0	0	0	0	0	0	0	Bacteroidetes	Sphingobacteriia	Sphingobacteriales	Chitinophagaceae
OTU1097	1	0	0	0	1	1	1	2	1	0	7	2	0	0	0	1	3	1	2	4	0	1	0	0	0	0	3	1	0	0	0	0	0	0	0	0	2	14	11	5	2	8	3	5	8	Bacteroidetes	Sphingobacteriia	Sphingobacteriales	PHOS-HE51
OTU571	0	0	0	0	0	0	1	0	0	0	0	1	0	0	2	0	1	0	0	2	2	0	0	0	0	0	0	0	4	1	3	0	2	2	5	10	20	2	7	9	13	37	17	1	11	Chloroflexi	Anaerolineae	Anaerolineales	Anaerolineaceae
OTU544	2	1	1	0	1	1	2	2	3	3	1	0	0	0	0	0	1	2	0	0	0	0	0	0	0	0	0	0	0	0	0	0	0	0	0	0	0	2	0	0	1	1	0	1	5	Chloroflexi	TK10	uncultured bacterium	uncultured bacterium
OTU3926	1	0	0	0	0	0	0	0	0	0	0	0	0	0	0	0	0	0	0	0	0	0	0	0	0	0	0	0	0	0	0	0	0	0	0	0	0	0	0	0	0	0	0	0	0	Actinobacteria	MB-A2-108	uncultured bacterium	uncultured bacterium
OTU499	0	0	0	0	0	0	0	0	0	0	0	0	0	3	0	0	0	0	0	0	5	1	3	2	0	0	5	4	0	1	0	0	0	2	1	0	8	1	3	1	6	0	2	0	0	Proteobacteria	Deltaproteobacteria	Myxococcales	Haliangiaceae
OTU607	1	1	0	0	1	0	1	2	1	1	1	0	0	0	1	0	0	0	0	0	1	4	12	4	28	5	1	0	6	13	7	5	6	24	30	27	2	0	1	0	2	4	5	5	2	Acidobacteria	Acidobacteria	Subgroup 3	Unknown Family
OTU1608	0	0	0	0	0	0	0	0	0	0	1	1	0	0	0	0	1	0	1	2	1	4	2	4	0	0	7	1	2	1	2	1	0	1	0	0	0	2	0	0	0	0	1	0	1	Proteobacteria	Alphaproteobacteria	Sphingomonadales	Sphingomonadaceae
OTU1599	1	0	0	1	0	0	1	1	0	1	0	0	0	0	0	0	1	0	1	0	0	0	0	1	0	1	1	0	2	6	1	0	1	4	1	2	1	0	1	2	0	0	0	1	0	Chloroflexi	Ktedonobacteria	Ktedonobacterales	HSB OF53-F07
OTU511	1	0	1	1	2	0	3	0	4	0	3	2	0	1	2	3	0	3	2	1	4	3	10	2	22	25	0	1	1	3	3	2	5	3	8	3	0	0	0	0	2	3	0	1	2	Actinobacteria	Actinobacteria	Frankiales	Acidothermaceae
OTU3656	1	0	0	0	1	0	0	0	1	0	0	0	0	0	0	0	0	0	0	0	0	0	0	0	0	0	0	0	0	0	1	0	0	0	1	0	0	0	1	0	2	0	0	0	0	Proteobacteria	Deltaproteobacteria	Myxococcales	mle1-27
OTU1128	1	3	2	2	5	2	0	2	2	1	1	0	0	4	3	5	12	5	12	4	1	2	7	10	2	0	4	3	1	1	1	3	2	6	4	4	3	8	8	9	10	5	9	2	4	Proteobacteria	Deltaproteobacteria	GR-WP33-30	uncultured bacterium
OTU1939	1	9	4	2	1	6	4	4	10	14	8	12	0	0	0	0	1	3	1	3	0	0	0	0	0	0	0	2	1	0	0	0	0	0	0	0	0	0	0	0	0	0	0	0	1	Acidobacteria	Acidobacteria	Subgroup 4	44889
OTU1283	5	6	0	2	3	0	4	11	0	2	1	2	1	0	0	0	3	7	3	1	0	0	0	0	0	0	0	0	0	0	1	0	0	0	0	1	0	0	0	0	0	0	0	0	0	Bacteroidetes	Sphingobacteriia	Sphingobacteriales	Chitinophagaceae
OTU2751	0	0	0	0	0	3	0	2	2	2	1	1	0	0	0	0	0	0	0	0	0	0	0	1	0	1	1	0	3	1	0	6	0	1	1	0	0	1	0	0	0	2	0	0	0	Chloroflexi	JG30-KF-CM66	uncultured bacterium	uncultured bacterium
OTU259	0	6	4	3	2	1	3	1	1	2	2	0	7	4	1	5	4	3	1	2	2	2	3	0	2	0	1	0	5	5	7	3	2	3	4	7	9	0	4	5	20	14	7	7	12	Actinobacteria	Thermoleophilia	Gaiellales	uncultured
OTU3923	0	0	0	0	0	0	1	0	0	0	0	1	0	0	0	0	0	0	0	0	0	0	0	0	0	0	0	0	0	0	0	0	0	0	0	0	0	0	0	0	0	0	0	0	0	Acidobacteria	Acidobacteria	Subgroup 4	RB41
OTU975	1	0	1	0	0	0	0	1	0	1	0	0	4	1	2	4	0	0	0	1	0	1	0	2	0	0	1	0	0	0	0	4	0	0	0	2	0	0	1	1	3	0	2	1	1	Chloroflexi	Anaerolineae	Anaerolineales	Anaerolineaceae
OTU2724	0	0	1	0	0	0	0	1	1	0	0	0	0	0	0	0	0	0	0	0	0	0	0	0	0	0	0	0	0	0	0	0	0	0	0	0	0	1	1	1	2	0	0	0	0	Latescibacteria	uncultured bacterium	uncultured bacterium	uncultured bacterium
OTU3189	3	5	0	3	1	2	1	1	2	2	0	1	0	1	1	0	0	1	0	0	0	0	0	0	0	0	0	0	0	0	0	1	0	0	0	0	0	0	0	0	0	0	0	0	0	Chloroflexi	Chloroflexia	Chloroflexales	Roseiflexaceae
OTU139	1	0	0	0	2	0	1	0	1	1	0	0	0	2	0	0	3	3	0	0	41	19	22	10	90	41	12	1	1	1	3	1	1	20	35	40	1	0	7	2	5	2	4	2	0	Acidobacteria	Acidobacteria	Subgroup 3	Unknown Family
OTU1898	0	1	0	0	5	1	0	2	1	2	2	0	1	0	2	1	3	2	3	3	0	0	1	0	0	0	1	1	0	0	0	3	1	0	1	0	0	0	2	0	2	0	0	1	1	Proteobacteria	Deltaproteobacteria	Myxococcales	BIrii41
OTU3829	1	0	0	0	2	1	1	4	1	0	0	4	0	0	0	1	2	5	0	0	0	0	0	0	1	0	0	0	0	0	1	0	0	0	0	0	0	0	0	0	0	0	1	0	2	Nitrospirae	Nitrospira	Nitrospirales	0319-6A21
OTU409	2	0	0	0	0	1	0	0	0	2	0	1	0	0	0	0	0	0	0	0	2	1	0	0	0	0	0	0	0	0	1	1	0	0	3	0	2	8	24	27	57	9	3	7	3	Chloroflexi	Anaerolineae	Anaerolineales	Anaerolineaceae
OTU2923	0	0	0	0	0	0	0	0	0	0	0	1	0	0	0	0	0	0	0	0	0	0	0	0	0	0	1	0	1	0	1	0	0	1	3	1	0	1	0	0	0	1	1	0	1	Proteobacteria	Deltaproteobacteria	Desulfurellales	Desulfurellaceae
OTU3470	1	1	0	0	0	0	1	0	0	1	2	0	0	0	0	0	0	0	0	0	0	0	0	0	0	0	0	0	0	0	0	0	0	0	0	0	0	1	0	0	2	0	0	0	0	Bacteroidetes	Sphingobacteriia	Sphingobacteriales	Chitinophagaceae
OTU3139	0	1	0	0	0	0	1	0	1	0	1	0	0	0	0	0	0	0	0	1	0	0	0	0	0	0	0	0	0	0	0	0	0	0	0	0	0	0	0	0	0	0	0	0	0	Proteobacteria	Alphaproteobacteria	Rhodospirillales	Rhodospirillaceae
OTU413	1	2	1	2	4	5	2	2	0	1	6	2	5	3	4	2	12	10	12	12	2	2	3	7	1	0	3	2	1	0	0	1	0	0	2	2	2	2	3	3	2	0	0	1	0	Proteobacteria	Alphaproteobacteria	Rhizobiales	Hyphomicrobiaceae
OTU818	1	2	0	1	2	0	4	5	8	5	3	3	0	3	2	3	0	0	0	0	3	3	3	1	10	0	3	1	0	0	1	4	0	8	7	14	6	4	8	12	19	1	4	2	2	Latescibacteria	uncultured bacterium	uncultured bacterium	uncultured bacterium
OTU1570	0	0	0	0	0	0	0	0	0	1	1	0	2	2	2	1	0	2	3	1	0	0	0	0	0	0	1	0	0	0	0	0	1	0	0	0	1	0	1	0	1	0	0	0	0	Armatimonadetes	uncultured bacterium	uncultured bacterium	uncultured bacterium
OTU1418	0	0	0	0	0	0	1	0	0	1	1	2	9	8	9	9	1	0	0	1	0	1	2	0	0	0	0	1	2	0	5	6	1	2	0	4	1	0	0	0	1	0	1	1	0	Gemmatimonadetes	Gemmatimonadetes	Gemmatimonadales	Gemmatimonadaceae
OTU876	2	1	0	0	2	0	0	1	0	1	0	1	0	0	0	0	0	0	1	0	0	0	0	0	0	0	0	1	0	1	0	1	0	0	2	0	0	0	1	0	0	0	0	0	0	Actinobacteria	Actinobacteria	Micromonosporales	Micromonosporaceae
OTU1124	0	0	0	0	1	0	2	0	0	3	1	1	1	0	0	0	0	0	1	0	0	0	0	0	0	0	0	0	2	4	2	6	1	1	3	0	1	1	3	1	13	1	0	1	0	Chloroflexi	Chloroflexia	Chloroflexales	Roseiflexaceae
OTU2408	2	7	1	0	0	0	3	1	0	0	0	0	0	0	0	0	0	0	0	0	0	0	0	0	0	0	0	0	0	0	0	0	0	0	0	0	0	0	0	0	0	0	0	0	0	Chloroflexi	Ktedonobacteria	Ktedonobacterales	Ktedonobacteraceae
OTU332	1	5	3	3	2	0	3	4	3	4	1	2	1	0	0	0	0	4	4	2	2	1	1	2	0	0	0	0	1	1	0	1	0	2	2	3	5	11	10	13	19	9	3	3	9	Actinobacteria	Acidimicrobiia	Acidimicrobiales	uncultured
OTU417	1	0	0	0	1	0	1	0	1	3	0	1	0	3	4	11	2	1	6	6	19	11	4	4	14	1	2	4	9	15	19	21	7	6	10	15	1	8	3	0	2	1	2	4	2	Acidobacteria	Acidobacteria	Subgroup 6	uncultured bacterium
OTU3650	0	0	2	0	0	0	0	1	0	0	2	0	0	0	0	0	0	0	0	0	0	0	0	0	0	0	0	0	0	0	0	0	0	0	0	0	0	0	0	0	0	0	0	0	0	Chloroflexi	Anaerolineae	Anaerolineales	Anaerolineaceae
OTU1797	1	13	6	3	0	0	0	1	0	1	1	0	0	0	0	0	0	0	0	0	0	0	0	0	0	0	0	0	0	0	0	0	0	0	0	0	3	5	0	1	0	0	0	1	1	Actinobacteria	Acidimicrobiia	Acidimicrobiales	Acidimicrobiaceae
OTU1053	1	0	0	0	0	0	0	0	0	0	0	0	1	0	0	1	2	1	1	0	1	1	1	1	0	0	1	1	1	0	1	0	2	1	0	0	0	0	0	0	1	0	0	0	0	Bacteroidetes	Sphingobacteriia	Sphingobacteriales	Chitinophagaceae
OTU2951	1	0	0	0	0	0	0	0	0	0	2	0	0	0	0	1	0	0	0	0	0	0	0	0	0	0	1	0	1	1	4	1	0	1	2	0	0	0	0	0	0	0	0	0	0	Cyanobacteria	Melainabacteria	Vampirovibrionales
OTU3191	0	0	0	0	0	0	3	0	0	0	1	0	0	0	0	0	1	0	0	0	0	0	0	0	0	0	0	0	0	0	0	0	0	0	0	0	0	0	0	0	0	0	0	0	0	Chloroflexi	Anaerolineae	Anaerolineales	Anaerolineaceae
OTU3033	1	0	4	1	0	0	0	0	0	0	0	0	0	0	0	0	0	1	1	0	0	0	0	0	0	0	1	0	0	0	0	0	0	0	0	0	2	1	2	1	1	0	0	0	0	Actinobacteria	Thermoleophilia	Gaiellales	uncultured
OTU169	1	0	0	0	0	0	0	0	0	0	0	0	0	0	0	0	0	0	0	0	0	2	2	1	0	0	5	8	0	0	0	0	0	3	3	2	17	12	20	11	9	43	35	80	51	Proteobacteria	Gammaproteobacteria	Pseudomonadales	Pseudomonadaceae
OTU245	2	1	0	1	1	0	3	0	3	1	1	1	0	1	0	0	3	1	0	2	2	5	1	1	2	1	3	3	6	8	9	23	6	32	26	30	7	18	13	7	7	6	9	8	2	Proteobacteria	Betaproteobacteria	SC-I-84	uncultured bacterium
OTU1940	0	0	1	0	0	0	0	0	0	0	0	0	0	0	0	0	0	0	0	0	0	0	0	0	2	0	0	0	1	3	0	0	0	0	0	0	0	0	0	0	0	0	0	0	0	Elusimicrobia	Elusimicrobia	Lineage IV	uncultured bacterium
OTU1619	1	0	0	1	0	0	0	0	0	0	0	0	3	3	2	0	5	2	3	7	3	2	2	8	2	1	3	2	4	4	1	4	2	1	0	1	0	1	0	0	0	1	3	1	0	Proteobacteria	Alphaproteobacteria	Rhodospirillales	Rhodospirillales Incertae Sedis
OTU797	1	0	1	0	0	0	0	0	1	0	2	0	0	0	0	0	0	0	0	0	0	0	0	0	0	0	0	0	0	0	0	0	0	0	0	0	3	23	20	20	5	0	0	1	0	Planctomycetes	Phycisphaerae	Phycisphaerales	Phycisphaeraceae
OTU2940	2	1	0	1	1	0	1	3	0	1	2	0	0	0	0	0	1	1	0	0	0	0	0	0	1	0	0	1	0	0	0	0	0	1	0	0	0	3	3	3	3	1	1	3	3	Actinobacteria	Thermoleophilia	Solirubrobacterales	480-2
OTU2743	1	0	0	1	0	0	0	0	0	0	1	0	0	0	0	0	0	0	0	0	4	2	4	4	2	3	1	0	0	0	2	0	0	0	0	1	0	0	0	0	0	0	0	0	0	Proteobacteria	Alphaproteobacteria	Rhizobiales	Beijerinckiaceae
OTU455	1	0	0	0	0	0	0	1	0	0	0	0	1	2	3	5	1	2	1	0	2	1	0	0	0	0	0	1	5	8	9	8	11	11	3	14	0	0	0	0	0	3	0	0	3	Acidobacteria	Acidobacteria	Subgroup 6	uncultured bacterium
OTU1149	0	0	0	0	0	0	1	0	0	0	1	0	0	1	1	4	1	0	1	2	3	2	0	1	3	0	0	0	1	3	2	1	3	5	4	2	1	0	4	3	4	1	5	3	1	Proteobacteria	Deltaproteobacteria	Myxococcales	BIrii41
OTU1601	1	1	1	3	0	5	3	4	2	3	7	5	2	10	5	14	4	2	1	5	1	1	0	2	0	0	1	1	7	2	3	1	8	4	7	2	1	1	3	6	2	5	3	4	5	Actinobacteria	Actinobacteria	Pseudonocardiales	Pseudonocardiaceae
OTU2424	1	0	0	0	0	0	0	2	0	0	1	0	14	7	5	3	0	1	0	1	0	0	1	0	0	0	0	0	1	5	3	2	4	8	5	7	0	1	0	0	0	4	5	2	0	Bacteroidetes	Sphingobacteriia	Sphingobacteriales	Chitinophagaceae
OTU611	2	7	5	2	3	7	8	6	9	13	5	4	1	1	1	0	4	8	3	1	1	3	2	4	0	0	1	2	1	1	0	0	1	0	0	0	5	4	3	3	2	1	1	0	0	Chloroflexi	S085
OTU3466	1	2	1	1	2	0	1	3	0	1	1	1	0	0	0	0	1	1	1	0	0	0	0	1	0	0	0	0	0	0	0	0	0	0	0	1	1	10	4	1	3	0	0	0	0	Chloroflexi	Anaerolineae	Anaerolineales	Anaerolineaceae
OTU1848	1	4	2	3	4	1	11	1	3	3	2	2	0	0	0	0	0	0	0	0	0	0	0	0	0	0	0	0	0	0	0	0	0	0	0	0	0	0	0	0	0	0	0	0	0	Planctomycetes	Planctomycetacia	Planctomycetales	Planctomycetaceae
OTU3471	1	6	1	1	0	3	0	3	2	6	2	6	0	0	0	0	0	0	0	0	0	0	0	0	0	0	0	0	0	0	0	0	0	0	0	0	0	0	0	0	0	0	0	0	0	Proteobacteria	Deltaproteobacteria	Desulfurellales	Desulfurellaceae
OTU1702	1	0	0	0	0	1	1	1	0	2	0	0	0	1	0	0	0	1	0	1	0	1	1	0	0	0	0	0	2	0	1	0	1	3	2	0	2	0	0	0	0	0	0	0	0	Verrucomicrobia	Spartobacteria	Chthoniobacterales	Chthoniobacteraceae
OTU3552	0	0	1	0	0	0	0	0	0	0	0	0	0	0	0	0	0	0	0	0	0	0	0	0	0	0	0	0	0	0	0	0	0	0	0	1	0	0	0	1	1	0	0	0	1	Planctomycetes	OM190	uncultured bacterium	uncultured bacterium
OTU843	2	0	1	0	1	0	0	1	0	1	1	0	2	1	0	2	0	3	1	2	0	2	1	6	0	1	8	2	0	0	0	1	0	1	2	1	4	2	10	2	2	2	1	2	2	Bacteroidetes	Cytophagia	Cytophagales	Cytophagaceae
OTU1534	1	0	1	1	0	0	0	0	0	0	1	0	0	1	3	0	0	0	0	2	2	4	6	5	9	1	4	1	4	0	1	3	4	1	0	1	0	0	2	3	6	0	3	3	2	Acidobacteria	Acidobacteria	Subgroup 6	uncultured bacterium
OTU1004	0	0	0	0	4	2	0	0	0	6	3	0	0	0	0	0	0	2	0	1	0	1	0	0	0	0	0	0	1	2	2	1	0	3	0	1	23	1	0	9	12	13	3	14	11	Cyanobacteria	Chloroplast
OTU2573	2	1	1	0	0	2	0	2	1	0	1	1	1	1	0	0	0	0	0	1	0	0	0	1	0	0	1	1	0	0	0	0	0	0	1	0	3	3	4	3	0	0	0	0	0	Proteobacteria	Deltaproteobacteria	Myxococcales	Haliangiaceae
OTU746	1	0	0	1	0	0	0	0	0	1	0	0	0	0	1	0	0	0	0	0	1	0	1	2	0	0	0	0	0	1	0	0	0	0	0	1	0	1	0	3	21	1	1	1	1	Acidobacteria	Holophagae	Subgroup 10	ABS-19
OTU209	0	0	0	0	1	0	0	0	0	0	0	0	0	4	1	0	2	2	3	2	10	3	20	0	33	64	2	14	17	8	17	13	20	4	2	2	0	0	0	0	1	0	0	0	0	Acidobacteria	Acidobacteria	Acidobacteriales	Acidobacteriaceae (Subgroup 1)
OTU1894	1	0	1	1	2	1	1	1	2	0	1	5	1	0	0	0	0	2	0	0	0	0	0	0	0	0	0	0	0	0	0	0	0	0	1	0	0	0	0	0	0	0	0	0	0	Gemmatimonadetes	Gemmatimonadetes	S0134 terrestrial group	uncultured bacterium
OTU2022	2	0	0	0	0	1	1	1	0	0	0	0	4	5	6	7	3	2	4	1	0	0	0	1	0	0	3	0	0	0	0	1	0	0	0	0	1	0	2	0	0	3	2	0	6	Acidobacteria	Holophagae	Subgroup 7	uncultured bacterium
OTU1122	1	0	0	0	0	0	0	2	0	0	0	0	0	0	0	0	0	0	0	1	0	0	0	0	0	0	0	1	0	0	0	0	0	0	0	0	0	1	3	3	1	1	0	0	1	Proteobacteria	Deltaproteobacteria	Myxococcales	Haliangiaceae
OTU1333	0	0	0	1	0	0	1	0	0	0	2	1	2	1	0	2	3	0	2	0	1	0	1	3	8	2	1	1	4	4	4	4	5	6	2	0	4	1	3	1	1	0	1	0	3	Proteobacteria	Betaproteobacteria	Burkholderiales	Comamonadaceae
OTU1110	1	0	1	3	1	0	1	1	0	0	1	0	2	7	5	4	1	0	1	2	0	0	0	0	0	0	0	0	1	0	0	0	0	1	3	0	0	0	1	0	0	0	0	1	1	Proteobacteria	Deltaproteobacteria	Desulfurellales	Desulfurellaceae
OTU1355	1	2	3	0	1	0	0	0	1	0	0	1	3	10	7	1	1	0	3	5	2	1	0	0	0	0	0	1	2	6	3	2	0	4	4	14	0	1	1	1	3	8	2	3	2	Gemmatimonadetes	Gemmatimonadetes	Gemmatimonadales	Gemmatimonadaceae
OTU1100	1	1	0	0	0	0	1	0	0	0	0	0	4	5	2	4	6	1	2	3	0	0	0	0	0	0	1	2	2	3	0	1	2	0	0	0	0	0	0	0	0	1	0	1	1	Acidobacteria	Acidobacteria	Subgroup 4	44889
OTU1650	1	0	0	0	0	0	0	0	0	1	0	0	0	0	0	0	0	0	0	0	0	0	0	0	0	0	0	0	0	0	0	0	0	1	2	1	1	1	0	2	2	5	3	0	1	Bacteroidetes	Sphingobacteriia	Sphingobacteriales	Chitinophagaceae
OTU1278	0	0	0	0	1	0	0	0	0	1	1	0	0	1	1	0	2	0	0	0	0	1	1	2	0	0	0	0	2	2	1	1	1	0	0	0	1	0	0	0	0	1	1	0	0	Firmicutes	Bacilli	Lactobacillales	Streptococcaceae
OTU131	1	0	1	0	0	0	0	0	0	0	0	0	0	0	0	0	0	1	0	0	1	1	1	1	1	0	2	0	0	0	1	0	0	1	1	1	24	3	20	11	23	26	23	30	28	Latescibacteria	uncultured bacterium	uncultured bacterium	uncultured bacterium
OTU1214	1	1	0	2	2	0	1	0	0	2	0	2	6	10	3	1	3	2	4	1	0	1	0	0	0	1	1	0	0	0	1	1	2	0	0	1	2	0	0	0	0	0	0	0	0	Chloroflexi	TK10	uncultured bacterium	uncultured bacterium
OTU2029	0	0	3	1	0	2	2	4	4	0	2	0	1	2	1	5	8	1	7	10	4	11	7	7	0	9	11	0	1	0	0	1	0	0	1	0	1	3	3	0	4	0	2	0	2	Actinobacteria	Thermoleophilia	Solirubrobacterales	480-2
OTU3653	1	0	0	0	1	1	0	0	0	0	0	0	0	0	0	1	0	0	0	0	0	0	0	0	0	0	1	0	0	0	0	0	0	0	1	0	1	1	1	0	0	0	0	0	0	Actinobacteria	Actinobacteria	Propionibacteriales	Nocardioidaceae
OTU1380	0	1	1	0	0	0	0	2	4	3	0	2	0	0	0	1	0	0	0	0	0	0	0	0	0	0	0	0	0	0	0	0	0	0	0	0	0	0	0	0	0	0	0	0	0	Chloroflexi	Ardenticatenia	uncultured	uncultured bacterium
OTU957	1	0	1	0	0	0	2	5	1	2	1	0	0	1	0	1	2	9	5	4	1	0	0	0	0	0	0	0	0	1	0	0	0	0	0	0	2	1	0	1	1	0	0	0	1	Chloroflexi	Anaerolineae	Anaerolineales	Anaerolineaceae
OTU2005	0	1	1	2	0	0	1	1	2	0	3	0	0	1	0	0	0	0	0	0	0	0	0	0	1	0	0	0	0	0	0	0	0	1	0	1	9	1	1	5	1	0	0	0	0	Latescibacteria	uncultured bacterium	uncultured bacterium	uncultured bacterium
OTU2817	1	0	1	1	0	0	0	0	0	0	0	0	0	0	0	0	0	0	1	0	1	0	0	0	0	0	0	0	0	0	0	0	0	0	0	0	0	3	3	1	2	1	0	0	0	Proteobacteria	Deltaproteobacteria	GR-WP33-30
OTU2568	1	0	1	1	1	2	2	2	0	0	0	0	0	0	0	0	3	3	4	0	0	0	0	0	0	1	0	1	0	0	0	0	0	1	2	0	2	1	2	3	0	1	0	0	0	Proteobacteria	Deltaproteobacteria	Myxococcales	BIrii41
OTU1784	0	1	0	1	3	1	0	0	1	1	0	3	2	0	2	0	0	0	4	0	1	1	4	4	8	3	4	5	1	4	4	0	1	0	1	1	0	1	0	0	0	0	0	1	0	Proteobacteria	Deltaproteobacteria	Bdellovibrionales	Bdellovibrionaceae
OTU1318	0	1	7	1	2	0	1	0	0	0	0	0	3	11	6	8	4	0	1	1	0	1	0	1	2	2	0	0	1	2	0	1	1	1	3	2	0	0	1	0	1	4	1	0	0	Chloroflexi	Anaerolineae	Anaerolineales	Anaerolineaceae
OTU375	1	0	0	2	2	0	1	2	0	1	1	0	8	10	13	3	1	1	6	1	0	9	4	0	1	1	3	3	5	10	10	9	6	0	7	2	0	0	0	1	0	4	0	2	0	Proteobacteria	Gammaproteobacteria	Xanthomonadales	Xanthomonadales Incertae Sedis
OTU3424	1	6	0	0	0	10	0	0	2	3	4	6	0	0	0	0	0	0	0	0	0	0	4	0	0	0	1	0	0	0	0	0	1	0	0	0	0	0	0	0	0	0	0	0	0	Acidobacteria	Acidobacteria	Subgroup 4	RB41
OTU1730	0	3	3	1	3	0	2	5	1	3	0	0	0	2	0	3	0	1	0	0	0	0	1	0	0	0	1	0	2	3	0	1	0	0	5	0	24	2	9	3	13	5	2	1	4	Verrucomicrobia	OPB35 soil group	uncultured bacterium	uncultured bacterium
OTU1644	1	0	0	0	0	0	0	0	0	0	0	0	0	0	0	0	0	0	0	0	1	0	3	4	6	7	1	0	0	1	1	0	0	1	1	0	0	0	1	1	0	0	2	1	0	Proteobacteria	Deltaproteobacteria	Bdellovibrionales	Bdellovibrionaceae
OTU1045	0	0	0	0	0	0	1	0	1	0	1	1	2	2	2	0	3	2	0	1	0	0	0	0	0	0	2	0	1	1	2	1	1	0	0	3	1	2	7	1	12	2	2	4	1	Chloroflexi	TK10	uncultured bacterium	uncultured bacterium
OTU2564	0	0	0	0	1	0	0	0	0	0	0	0	0	0	0	0	0	0	0	0	0	0	0	0	0	0	0	1	0	0	0	0	0	0	0	0	1	0	0	0	0	0	0	0	0	Proteobacteria	Betaproteobacteria	Nitrosomonadales	Nitrosomonadaceae
OTU3548	0	2	1	0	1	6	0	0	2	1	2	0	0	0	0	0	0	0	0	0	1	0	0	0	0	0	0	0	0	0	0	0	0	0	0	0	0	0	1	0	0	0	0	0	0	Proteobacteria	Alphaproteobacteria	Rhizobiales
OTU1931	0	1	0	0	0	0	0	1	0	0	0	0	0	0	0	1	0	0	0	1	0	0	0	0	0	0	0	0	0	0	0	0	0	0	0	0	3	1	1	0	0	5	2	0	0	Unassigned
OTU1673	1	0	2	0	0	0	0	0	0	0	0	0	0	0	0	0	0	0	0	0	0	0	0	0	0	0	0	0	0	0	0	0	0	0	0	0	0	1	0	5	5	0	0	0	0	Unassigned
OTU3114	1	0	0	0	0	0	0	0	0	0	0	0	0	0	0	0	0	0	0	1	0	0	0	0	0	0	0	0	0	0	0	0	0	1	0	0	0	0	1	0	0	0	0	0	1	Chloroflexi	Chloroflexia	Herpetosiphonales	Herpetosiphonaceae
OTU3973	1	0	2	0	1	0	1	2	1	1	1	0	0	0	0	0	1	0	0	0	0	0	0	0	0	0	0	0	0	0	0	1	0	0	0	0	0	0	0	0	0	0	0	0	0	Acidobacteria	Holophagae	Subgroup 7	uncultured bacterium
OTU2198	1	0	1	0	1	0	0	2	1	0	0	1	0	0	0	0	0	0	0	0	0	0	0	0	0	0	0	0	0	0	0	0	1	0	0	0	0	0	0	0	0	0	0	0	0	Bacteroidetes	Cytophagia	Cytophagales	Cytophagaceae
OTU307	2	2	1	2	2	2	4	1	0	2	1	0	0	1	0	2	0	2	0	3	54	9	25	19	25	12	10	2	0	1	1	0	2	1	0	2	2	1	0	0	0	0	1	0	0	Proteobacteria	Alphaproteobacteria
OTU907	0	0	0	0	0	0	0	0	0	0	0	0	0	0	0	0	0	0	0	0	0	0	0	1	15	1	0	1	0	0	0	0	0	0	1	0	0	0	0	1	1	0	0	0	0	Proteobacteria	Gammaproteobacteria	Pseudomonadales	Moraxellaceae
OTU160	1	0	0	3	0	1	0	0	0	1	1	1	2	1	2	3	3	3	1	0	1	1	10	15	2	3	21	3	18	11	13	15	18	23	19	19	0	4	9	6	9	17	14	17	6	Bacteroidetes	Sphingobacteriia	Sphingobacteriales	Chitinophagaceae
OTU2373	0	1	0	1	2	1	1	4	1	6	3	7	0	0	0	0	0	0	0	0	0	0	0	0	0	0	0	0	0	0	0	0	0	0	0	0	0	0	0	0	0	0	0	0	0	Chloroflexi	Anaerolineae	Anaerolineales	Anaerolineaceae
OTU20	2	1	1	2	3	5	10	2	11	7	1	5	24	23	35	20	51	98	72	71	7	4	2	4	2	1	0	4	22	44	32	21	35	41	43	25	47	13	11	24	10	16	9	19	11	Actinobacteria	Actinobacteria	Micrococcales	Micrococcaceae
OTU2481	0	0	1	0	0	0	0	0	0	0	0	0	0	0	0	2	2	0	0	1	0	0	0	0	0	0	0	0	0	0	0	1	0	0	0	0	0	0	0	0	0	0	0	0	0	Unassigned
OTU3037	2	0	0	0	5	1	3	3	0	0	0	1	0	0	0	0	0	0	0	0	0	0	0	0	0	0	0	0	0	0	0	0	0	0	0	0	1	0	0	0	1	0	0	0	0	Planctomycetes	Planctomycetacia	Planctomycetales	Planctomycetaceae
OTU988	1	13	3	3	5	2	7	10	28	24	18	5	0	0	0	0	2	1	0	0	0	0	1	1	0	0	0	0	0	0	0	0	0	0	0	0	0	0	0	0	0	0	0	0	0	Acidobacteria	Acidobacteria	Subgroup 25	uncultured bacterium
OTU3701	1	0	0	0	0	1	2	1	0	2	0	3	0	0	0	0	0	0	0	0	0	0	0	0	0	0	0	0	0	0	0	0	0	0	0	0	0	0	2	0	2	0	0	1	0	Chloroflexi	JG30-KF-CM66	uncultured bacterium	uncultured bacterium
OTU863	0	2	0	1	2	1	2	8	2	1	4	4	1	2	1	4	11	15	10	23	0	2	1	6	1	0	5	2	0	2	1	2	0	2	1	0	13	10	6	5	2	1	1	0	1	Acidobacteria	Acidobacteria	Subgroup 6
OTU2842	0	0	0	0	0	2	0	3	0	2	0	1	1	0	1	1	0	0	1	0	2	0	1	4	0	0	4	5	0	0	0	1	0	0	1	0	0	2	2	3	0	0	0	0	0	Proteobacteria	Deltaproteobacteria	Bdellovibrionales	Bdellovibrionaceae
OTU1539	1	0	0	3	0	0	1	0	0	0	0	0	0	0	0	0	0	0	0	0	1	5	1	0	0	0	1	1	0	0	1	2	0	2	2	0	6	0	3	1	0	2	0	1	3	Verrucomicrobia	Spartobacteria	Chthoniobacterales	DA101 soil group
OTU1655	2	1	1	3	3	0	3	4	2	0	1	1	0	0	0	2	1	2	0	0	0	0	0	0	1	0	1	0	0	0	0	0	0	0	0	0	1	1	0	0	2	0	0	0	0	Verrucomicrobia	OPB35 soil group	uncultured bacterium	uncultured bacterium
OTU2116	1	1	0	0	2	0	2	1	3	0	0	2	0	1	0	0	1	1	1	2	0	0	0	0	0	0	0	0	0	0	0	0	0	0	0	0	2	0	0	3	0	0	0	0	0	Chloroflexi	TK10	uncultured bacterium	uncultured bacterium
OTU3501	0	0	0	0	0	0	0	1	0	4	0	0	0	0	1	0	0	0	0	0	0	0	0	0	0	0	0	0	0	0	0	0	0	1	1	0	0	1	0	0	0	2	1	0	0	Proteobacteria	Deltaproteobacteria	Myxococcales	Haliangiaceae
OTU1275	0	0	1	0	1	0	1	1	0	1	1	0	1	1	2	5	0	2	2	1	0	0	0	1	0	0	0	0	4	3	0	1	2	1	0	0	0	1	0	0	0	0	0	0	0	Unassigned
OTU3368	1	2	0	0	0	0	1	1	0	1	0	0	0	0	5	3	0	3	0	0	2	1	0	4	0	0	2	1	0	2	1	1	0	1	2	2	2	0	2	0	0	0	0	1	0	Proteobacteria	Betaproteobacteria	Burkholderiales	Burkholderiaceae
OTU1211	0	1	0	2	1	0	2	4	2	2	1	4	4	3	6	3	2	2	3	3	2	0	0	0	3	0	0	2	6	4	0	3	1	1	3	1	5	4	5	4	2	6	7	3	3	Proteobacteria	Deltaproteobacteria	Myxococcales	Blfdi19
OTU804	0	0	3	0	4	8	0	8	2	4	3	9	0	0	0	0	0	0	0	0	0	0	0	1	0	0	1	0	0	1	2	0	0	0	0	0	0	1	0	0	0	0	1	0	0	Verrucomicrobia	Spartobacteria	Chthoniobacterales	Chthoniobacteraceae
OTU3993	1	0	0	1	0	1	0	3	1	0	1	0	2	3	0	0	2	1	2	0	0	0	0	0	0	0	0	0	0	0	0	0	0	0	0	0	0	0	0	0	0	0	0	0	0	Proteobacteria	Gammaproteobacteria	Xanthomonadales	Xanthomonadaceae
OTU2647	1	0	0	0	0	0	0	3	0	0	0	1	1	1	0	0	0	0	0	0	0	0	0	0	0	0	0	1	0	0	0	0	0	0	0	0	0	0	0	0	0	0	0	0	0	Proteobacteria	Alphaproteobacteria	DB1-14	uncultured bacterium
OTU127	1	0	0	3	1	3	2	7	2	3	2	1	25	10	6	10	13	12	8	7	2	1	1	2	1	1	3	3	1	0	4	3	4	3	7	2	6	7	2	4	4	8	8	8	8	Chloroflexi	TK10	uncultured Chloroflexi bacterium	uncultured Chloroflexi bacterium
OTU2630	1	0	0	0	0	0	0	0	1	0	0	0	0	0	0	0	0	0	0	0	0	0	0	0	0	0	0	0	0	0	0	0	0	0	0	1	5	3	8	2	3	0	0	0	0	Proteobacteria	Betaproteobacteria	SC-I-84	uncultured bacterium
OTU165	1	1	0	2	0	0	1	0	0	0	0	1	0	0	1	0	0	1	0	2	94	21	19	13	69	29	0	4	1	3	0	1	3	0	1	2	0	0	0	1	0	0	0	0	0	Acidobacteria	Acidobacteria	Subgroup 2	uncultured bacterium
OTU84	0	0	3	2	4	5	2	2	3	1	6	3	2	7	4	5	5	5	6	7	52	48	31	25	104	26	22	11	48	68	34	60	48	58	70	60	5	9	21	16	25	61	72	38	47	Acidobacteria	Acidobacteria	Subgroup 3	Unknown Family
OTU3061	1	0	1	0	1	0	1	0	3	0	1	3	2	3	0	1	3	1	1	0	1	3	2	0	0	0	0	0	0	2	0	3	0	0	2	0	0	1	1	0	1	1	1	1	0	Actinobacteria	Acidimicrobiia	Acidimicrobiales	uncultured
OTU2457	1	0	2	1	0	0	2	0	0	2	0	0	0	0	0	0	1	0	0	0	0	0	0	0	0	0	0	0	0	0	0	0	0	0	0	0	2	0	0	3	0	0	0	0	0	Gemmatimonadetes	Gemmatimonadetes	Gemmatimonadales	Gemmatimonadaceae
OTU1251	1	0	0	1	1	0	0	1	0	1	1	0	8	6	8	6	3	1	1	0	0	0	0	0	0	0	0	0	6	4	2	2	9	9	7	16	0	0	0	0	0	1	0	1	0	Gemmatimonadetes	Gemmatimonadetes	Gemmatimonadales	Gemmatimonadaceae
OTU1648	1	6	0	5	0	2	0	0	1	1	2	0	0	0	0	0	0	0	0	0	0	0	0	0	0	0	0	0	0	0	0	0	0	0	0	0	0	0	0	0	0	0	0	0	0	Bacteroidetes	Sphingobacteriia	Sphingobacteriales	Chitinophagaceae
OTU3245	0	0	0	1	0	0	0	0	0	0	0	0	0	0	1	0	0	0	0	0	0	0	1	0	0	0	2	1	0	0	0	0	0	0	0	0	0	0	0	0	0	0	0	0	0	Proteobacteria	Deltaproteobacteria	Myxococcales	P3OB-42
OTU1589	1	0	1	1	0	2	0	4	1	1	3	2	0	0	0	0	0	0	1	0	0	0	0	0	0	1	0	0	0	0	0	0	0	0	0	0	0	0	0	1	0	0	0	1	1	Bacteroidetes	Sphingobacteriia	Sphingobacteriales	AKYH767
OTU522	1	0	0	0	0	0	0	0	1	0	0	0	1	0	1	0	1	0	1	1	15	6	5	9	19	11	1	2	2	1	1	0	0	0	2	0	1	0	0	0	1	1	0	0	0	Proteobacteria	Alphaproteobacteria	Rhodospirillales	DA111
OTU3347	1	0	1	0	0	1	0	1	1	1	0	1	0	0	0	1	1	0	0	0	0	0	0	0	0	0	0	0	0	0	0	0	0	0	0	0	0	1	2	0	2	0	0	0	0	Planctomycetes	OM190	uncultured bacterium	uncultured bacterium
OTU1231	0	1	0	1	0	1	0	0	0	0	0	0	0	0	1	0	0	0	0	0	4	3	0	6	0	0	4	1	0	0	0	0	0	0	0	0	1	0	0	0	1	0	0	0	0	Proteobacteria	Alphaproteobacteria	Rhizobiales	A0839
OTU3825	1	0	0	0	0	0	0	0	0	0	0	0	0	0	0	0	0	0	0	0	0	0	0	0	0	0	0	0	0	0	0	1	0	0	0	0	2	1	2	1	1	2	0	0	1	Acidobacteria	Acidobacteria	Subgroup 17	uncultured bacterium
OTU495	1	1	0	2	1	0	0	1	0	0	0	0	1	2	0	0	1	0	2	2	31	11	18	11	51	7	2	6	2	9	1	7	2	0	1	3	1	1	3	2	4	0	1	0	0	Acidobacteria	Acidobacteria	Acidobacteriales	Acidobacteriaceae (Subgroup 1)
OTU1862	1	0	0	0	0	0	0	0	0	0	0	0	0	1	2	0	0	0	0	0	0	0	0	0	0	0	0	0	0	0	0	0	0	0	0	0	0	2	0	1	2	0	1	3	0	Chloroflexi	Anaerolineae	Anaerolineales	Anaerolineaceae
OTU576	1	1	0	0	1	0	0	0	0	1	2	2	1	1	1	1	2	1	1	2	0	2	0	0	0	0	0	0	3	6	4	4	0	2	7	2	8	0	0	0	1	1	4	3	9	Chloroflexi	Chloroflexia	Chloroflexales	Roseiflexaceae
OTU2521	0	0	1	2	0	0	0	0	1	0	1	0	0	0	0	0	0	0	2	0	1	0	2	0	0	0	1	0	0	0	0	0	0	0	0	0	0	4	1	1	1	0	0	0	0	Proteobacteria	Alphaproteobacteria	Rhizobiales
OTU4005	1	0	0	0	0	0	0	0	1	0	0	0	0	0	0	0	0	0	0	0	0	0	1	0	0	0	0	0	0	0	0	0	0	0	0	0	0	0	0	0	0	0	0	0	0	Actinobacteria	Actinobacteria	Micromonosporales	Micromonosporaceae
OTU2204	0	3	1	1	3	0	2	5	3	0	4	2	3	1	4	2	0	4	2	2	0	1	0	0	0	0	0	1	0	1	0	0	1	0	0	0	1	0	1	0	2	2	2	1	5	Acidobacteria	Acidobacteria	Subgroup 17	uncultured bacterium
OTU1723	1	0	0	0	0	0	0	1	1	0	0	0	0	0	0	0	1	0	1	0	0	1	0	0	0	0	0	0	0	1	0	0	0	0	1	1	1	0	1	2	0	3	1	1	1	Chloroflexi	JG30-KF-CM66	uncultured bacterium	uncultured bacterium
OTU1326	0	0	0	0	0	1	0	1	1	4	0	0	1	4	1	1	1	1	0	0	0	0	0	0	0	0	0	0	0	0	0	1	0	0	0	1	0	0	0	0	0	1	0	0	1	Acidobacteria	Acidobacteria	Subgroup 4	RB41
OTU2327	1	0	1	2	3	0	3	1	1	2	0	1	0	0	1	0	0	0	0	0	0	0	0	0	0	0	0	0	0	0	0	0	0	0	0	0	0	0	0	0	0	0	0	0	0	Verrucomicrobia	OPB35 soil group	uncultured bacterium	uncultured bacterium
OTU2640	1	0	0	0	1	1	1	1	1	0	2	2	1	1	0	0	1	4	3	2	0	4	1	4	0	0	2	1	1	0	0	0	1	0	1	1	15	2	2	1	3	0	0	0	4	Proteobacteria	Gammaproteobacteria	Xanthomonadales	Xanthomonadales Incertae Sedis
OTU2185	0	0	0	0	0	0	0	0	0	0	0	0	2	0	0	1	0	0	0	1	0	0	0	0	1	0	0	2	0	6	2	0	3	2	0	2	0	0	1	2	0	1	2	2	1	Proteobacteria	Deltaproteobacteria	Myxococcales
OTU699	1	2	1	8	2	6	2	1	2	3	6	4	6	8	1	1	7	4	6	7	4	7	5	2	0	0	11	4	1	0	1	3	2	2	0	0	8	10	9	15	6	3	3	4	6	Acidobacteria	Acidobacteria	Subgroup 6
OTU3965	1	1	1	0	0	3	2	0	0	4	0	0	2	5	1	0	0	0	2	0	0	3	0	2	2	1	2	0	3	1	0	2	0	1	0	0	0	0	0	0	0	0	0	0	0	Proteobacteria	Gammaproteobacteria	Xanthomonadales	Xanthomonadales Incertae Sedis
OTU1472	1	0	0	0	0	0	0	0	4	0	1	1	0	0	0	0	0	0	4	1	0	0	0	0	0	0	0	0	0	0	0	0	0	0	0	0	0	0	0	1	0	0	0	0	0	Nitrospirae	Nitrospira	Nitrospirales	0319-6A21
OTU986	0	2	3	1	2	1	1	1	2	2	1	0	1	2	0	1	0	1	3	2	8	1	2	0	29	3	0	0	1	0	1	1	5	4	2	0	0	3	3	2	4	1	0	0	1	Actinobacteria	Actinobacteria	Frankiales	Acidothermaceae
OTU672	1	1	2	0	0	2	1	0	0	2	0	0	3	1	0	0	5	0	5	6	65	29	55	42	26	56	14	7	5	5	4	3	8	2	1	0	0	0	3	0	1	3	2	3	0	Proteobacteria	Gammaproteobacteria	Xanthomonadales	Xanthomonadales Incertae Sedis
OTU1474	1	2	0	0	1	5	2	1	2	10	2	15	2	4	3	2	6	11	6	6	0	0	1	0	0	0	1	1	9	1	2	3	9	0	2	0	1	4	1	8	0	7	3	2	2	Bacteroidetes	Sphingobacteriia	Sphingobacteriales	Chitinophagaceae
OTU1123	0	1	0	1	1	5	1	1	1	0	1	1	6	5	0	3	3	7	5	3	0	2	3	3	0	0	7	3	0	0	0	0	0	0	1	1	4	3	1	0	0	0	0	0	0	Proteobacteria	Gammaproteobacteria	Xanthomonadales	Xanthomonadaceae
OTU438	1	0	1	0	0	0	1	0	0	0	0	1	0	0	0	0	0	0	0	0	2	2	7	5	1	0	7	15	0	0	2	0	0	2	2	2	10	7	14	14	19	2	15	14	10	Verrucomicrobia	Spartobacteria	Chthoniobacterales	DA101 soil group
OTU1190	1	1	0	0	0	1	1	0	0	0	0	1	1	1	0	0	3	2	2	1	0	0	1	1	0	0	0	0	1	0	0	1	0	0	0	0	0	2	1	1	0	0	0	0	0	Proteobacteria	Deltaproteobacteria	Myxococcales	Haliangiaceae
OTU1069	1	0	2	0	0	0	0	0	0	0	0	0	0	0	0	0	0	0	0	0	0	0	0	0	0	0	0	0	0	0	0	0	0	0	0	0	1	7	16	18	7	1	1	0	1	Verrucomicrobia	OPB35 soil group	uncultured bacterium	uncultured bacterium
OTU3964	1	0	0	0	0	0	0	0	0	1	0	0	0	0	0	0	0	0	0	0	0	0	0	0	0	0	0	0	0	0	0	0	0	0	0	0	0	0	0	0	0	0	0	0	0	Proteobacteria	Betaproteobacteria	Nitrosomonadales	Nitrosomonadaceae
OTU3583	1	0	0	1	0	0	0	0	0	0	0	0	0	0	0	0	0	0	0	0	0	0	0	0	1	0	1	0	0	0	0	0	0	0	1	0	1	0	1	2	0	2	1	1	0	Proteobacteria	Deltaproteobacteria	Myxococcales	Sandaracinaceae
OTU1421	1	1	0	0	1	0	0	0	0	0	0	0	0	1	0	0	0	0	1	1	6	1	1	1	21	1	0	0	0	0	3	4	0	3	1	3	0	0	0	0	1	5	0	1	3	Proteobacteria	Alphaproteobacteria	Rhodospirillales	DA111
OTU1169	1	0	0	0	0	0	0	0	0	0	0	0	2	3	2	3	1	0	0	0	0	0	0	0	0	0	0	0	2	1	1	3	0	0	1	0	0	0	1	0	2	0	1	2	2	Chloroflexi	Chloroflexia	Chloroflexales	Roseiflexaceae
OTU2990	1	0	0	1	0	0	0	0	0	0	0	1	2	0	0	0	0	0	3	3	1	2	0	2	0	0	2	5	0	0	0	0	0	0	0	0	1	1	4	1	1	0	0	0	0	Chloroflexi	Anaerolineae	Anaerolineales	Anaerolineaceae
OTU179	1	0	2	0	0	3	0	3	3	1	3	2	10	2	3	3	8	2	4	5	6	16	21	13	5	8	6	11	1	0	2	7	1	2	3	4	4	8	5	1	4	6	7	8	4	Proteobacteria	Alphaproteobacteria	Caulobacterales	Caulobacteraceae
OTU3868	1	0	0	0	1	0	0	7	0	0	2	0	0	0	0	0	0	0	0	0	0	0	0	0	0	0	0	1	0	0	0	0	0	0	1	1	0	0	0	0	0	1	2	1	2	Proteobacteria	Gammaproteobacteria	Legionellales	Coxiellaceae
OTU2501	1	0	0	0	0	1	0	1	0	0	2	0	0	0	0	0	0	0	0	0	0	0	0	0	0	0	0	0	0	0	0	0	0	0	0	0	0	0	0	0	0	0	0	0	0	Unassigned
OTU3674	1	1	2	3	1	1	1	0	2	1	1	1	0	0	0	0	0	0	0	0	0	0	0	0	0	0	0	0	0	0	0	0	0	0	0	0	0	0	0	0	0	0	0	0	0	Acidobacteria	Acidobacteria	Subgroup 3	Unknown Family
OTU2105	0	2	2	1	0	0	0	1	0	0	2	1	0	0	0	0	0	0	0	0	0	2	0	0	0	0	1	0	0	0	0	0	0	0	0	0	5	13	4	3	3	0	0	0	0	Acidobacteria	Holophagae	Subgroup 10
OTU1458	0	0	0	0	0	0	0	0	0	0	0	0	0	0	0	0	1	3	0	0	0	0	0	0	0	0	0	0	0	0	0	0	0	0	0	0	1	0	0	0	0	0	0	0	0	Microgenomates	uncultured bacterium	uncultured bacterium	uncultured bacterium
OTU1540	1	0	0	0	0	1	0	1	0	0	0	1	2	0	0	1	3	0	0	1	1	0	2	1	8	0	0	0	1	3	1	3	1	2	0	3	1	1	1	1	0	0	0	2	0	Proteobacteria	Alphaproteobacteria	Rickettsiales	Rickettsiales Incertae Sedis
OTU479	2	1	1	0	2	2	0	8	1	1	2	1	0	0	1	0	3	4	9	0	0	1	0	0	0	0	0	1	0	0	0	2	0	2	1	0	1	0	1	0	0	2	1	1	2	Armatimonadetes	uncultured bacterium	uncultured bacterium	uncultured bacterium
OTU1473	0	0	0	0	0	0	0	0	0	0	0	0	0	0	0	1	0	0	1	0	0	0	1	1	0	0	1	0	10	4	6	2	7	0	0	2	1	6	0	3	1	0	1	3	1	Gemmatimonadetes	Gemmatimonadetes	Gemmatimonadales	Gemmatimonadaceae
OTU828	1	2	4	4	0	2	0	0	1	1	3	0	2	3	4	1	5	8	5	2	0	1	1	1	2	0	0	2	2	0	2	3	6	0	1	0	3	2	1	1	1	2	1	3	4	Planctomycetes	Planctomycetacia	Planctomycetales	Planctomycetaceae
OTU363	1	0	0	0	0	0	0	1	0	0	0	0	0	0	0	1	1	0	0	0	0	0	2	0	0	0	0	0	1	4	4	10	1	2	10	19	2	1	1	1	7	1	4	5	6	Actinobacteria	Actinobacteria	Micromonosporales	Micromonosporaceae
OTU1342	0	0	1	0	0	0	0	0	0	1	0	0	0	0	0	0	0	1	0	3	2	3	1	3	1	0	1	1	0	0	1	0	0	0	0	0	0	1	0	1	0	0	0	2	2	Proteobacteria	Alphaproteobacteria	Rhizobiales
OTU3315	1	0	1	0	0	1	0	0	1	1	1	1	1	0	0	0	2	1	0	2	0	1	3	2	0	1	6	5	5	0	0	2	1	2	2	3	4	1	5	4	4	1	2	5	1	Bacteroidetes	Sphingobacteriia	Sphingobacteriales	Chitinophagaceae
OTU2832	0	1	0	0	0	2	0	0	3	2	0	0	0	0	0	0	0	0	0	0	0	0	0	0	0	0	0	0	0	0	0	0	0	0	0	0	0	0	0	0	0	0	0	0	0	Acidobacteria	Acidobacteria	Subgroup 25	uncultured bacterium
OTU2267	1	2	2	2	3	6	3	3	2	0	5	4	3	1	5	1	1	2	7	6	0	3	2	0	0	0	2	0	0	0	0	0	0	0	0	0	0	1	0	1	0	0	0	0	0	Bacteroidetes	Sphingobacteriia	Sphingobacteriales	Chitinophagaceae
OTU548	1	0	0	0	0	4	1	2	4	17	7	13	0	0	0	0	1	1	1	1	0	0	0	0	0	0	0	0	0	0	0	0	0	0	0	0	0	0	0	0	0	0	0	0	0	Proteobacteria	Deltaproteobacteria	Desulfobacterales	Nitrospinaceae
OTU2199	0	0	0	0	1	3	2	0	0	1	1	1	0	0	0	0	0	0	0	0	0	2	6	3	0	0	2	4	0	0	1	0	0	0	0	0	0	2	2	3	5	0	0	0	1	Proteobacteria	Alphaproteobacteria	Caulobacterales	Hyphomonadaceae
OTU2356	1	0	0	1	1	1	0	0	0	0	0	0	0	0	0	0	0	0	0	0	0	0	0	0	1	0	0	0	0	0	0	2	0	0	0	0	1	0	0	0	0	0	0	1	0	Acidobacteria	Acidobacteria	Subgroup 4	44889
OTU2587	1	0	0	0	0	2	0	0	1	0	2	0	0	0	0	0	0	0	0	0	0	0	1	0	0	0	0	0	0	0	0	0	0	0	0	0	0	0	0	0	0	0	0	0	0	Parcubacteria	uncultured organism	uncultured organism	uncultured organism
OTU1829	0	0	0	0	0	0	0	0	0	0	0	0	0	0	0	0	0	0	0	0	0	0	0	1	0	0	0	0	0	1	0	0	1	0	0	0	0	0	0	0	0	0	0	0	1	Acidobacteria	Acidobacteria	Subgroup 4	44889
OTU1425	1	0	0	0	1	3	0	0	1	2	1	4	1	1	1	0	0	0	2	1	1	0	1	0	0	0	1	0	0	0	0	1	0	0	0	0	2	9	2	1	0	0	0	0	0	Acidobacteria	Acidobacteria	Subgroup 6	uncultured bacterium
OTU902	1	2	1	0	2	0	2	0	1	0	1	2	3	2	2	2	0	1	2	4	1	0	1	1	1	0	1	1	1	3	1	1	4	0	0	0	8	4	8	11	12	5	4	11	9	Actinobacteria	Acidimicrobiia	Acidimicrobiales	Acidimicrobiaceae
OTU1040	1	0	0	0	0	1	0	1	0	0	1	1	3	2	1	2	2	0	0	0	0	1	1	0	0	0	3	4	5	6	9	3	6	4	1	12	0	1	0	0	3	0	0	0	2	Acidobacteria	Acidobacteria	Subgroup 6	uncultured bacterium
OTU2269	1	1	0	0	1	0	1	1	0	0	0	0	2	0	0	0	0	0	0	0	0	1	0	0	0	0	0	0	0	1	0	0	0	0	1	0	1	0	1	1	3	1	0	0	1	Actinobacteria	Acidimicrobiia	Acidimicrobiales	uncultured
OTU3445	1	0	1	0	3	0	0	1	1	0	0	2	0	0	0	1	0	0	0	0	0	0	0	0	0	0	0	0	0	1	0	0	0	1	1	0	1	0	0	0	0	0	0	0	0	Planctomycetes	Planctomycetacia	Planctomycetales	Planctomycetaceae
OTU1336	1	2	1	1	1	2	1	2	3	1	2	0	7	0	4	3	2	2	4	2	0	0	0	2	0	0	0	0	1	0	2	0	1	2	1	1	4	2	5	5	5	2	3	1	3	Proteobacteria	Deltaproteobacteria	Bdellovibrionales	Bdellovibrionaceae
OTU353	0	0	0	0	0	1	0	5	0	2	2	2	0	0	3	0	0	1	7	1	4	5	3	6	24	0	18	5	4	3	4	2	4	0	6	2	1	7	12	5	4	4	7	4	3	Proteobacteria	Alphaproteobacteria	Caulobacterales	Hyphomonadaceae
OTU1465	1	0	1	0	0	1	1	0	0	1	0	2	0	3	1	0	0	1	1	0	0	0	0	0	0	0	0	0	0	0	0	0	0	1	1	0	0	2	0	2	1	1	9	4	8	Actinobacteria	Thermoleophilia	Solirubrobacterales	480-2
OTU762	1	3	1	1	6	9	3	10	5	1	7	9	2	9	10	5	6	14	13	24	3	11	3	8	1	2	9	5	2	4	2	2	6	1	4	3	7	17	9	7	7	4	0	3	5	Proteobacteria	Alphaproteobacteria	Sphingomonadales	Sphingomonadaceae
OTU114	1	1	1	0	0	2	1	2	0	0	0	1	1	2	1	3	19	1	10	16	2	2	3	0	0	2	0	2	4	13	18	17	7	26	28	37	0	1	1	0	0	7	7	6	3	Proteobacteria	Betaproteobacteria	SC-I-84	uncultured bacterium
OTU979	0	0	0	1	2	0	1	2	0	1	0	0	0	0	0	0	0	0	0	0	0	0	0	0	0	0	0	0	0	0	0	0	0	0	0	0	0	0	0	0	0	0	0	0	0	Chloroflexi	Anaerolineae	Anaerolineales	Anaerolineaceae
OTU2148	0	0	1	1	0	0	0	0	0	0	0	0	0	0	0	0	0	0	0	0	0	1	1	0	10	2	0	0	0	0	0	0	0	0	0	0	0	0	0	0	0	0	0	0	0	Cyanobacteria	Melainabacteria	Vampirovibrionales	uncultured bacterium
OTU192	0	0	0	0	0	1	0	2	0	1	4	1	1	2	0	2	15	10	15	5	6	18	8	11	8	1	16	18	1	0	0	1	2	3	2	4	4	9	6	11	5	31	45	43	23	Proteobacteria	Betaproteobacteria
OTU684	0	0	1	0	1	0	1	0	0	2	1	0	0	0	1	2	1	1	3	0	2	8	3	9	0	0	2	2	1	2	1	1	3	1	6	4	8	7	4	13	14	17	20	12	17	Actinobacteria	Acidimicrobiia	Acidimicrobiales	Acidimicrobiaceae
OTU334	0	1	0	0	0	0	0	0	0	0	0	0	9	5	13	12	1	2	0	0	1	1	1	0	1	0	2	1	0	0	0	2	0	0	0	0	0	0	0	0	0	0	0	0	0	Proteobacteria	Betaproteobacteria	SC-I-84	uncultured bacterium
OTU3090	0	5	1	2	3	1	5	1	3	8	2	1	1	0	1	3	0	3	0	1	0	0	0	0	0	0	0	1	0	0	0	0	2	1	1	0	4	0	0	1	0	3	4	2	1	Nitrospirae	Nitrospira	Nitrospirales	0319-6A21
OTU104	0	3	0	0	2	1	0	1	2	2	0	2	2	2	2	2	5	1	1	4	66	34	5	4	93	20	5	0	25	44	23	32	35	10	20	17	1	0	1	1	1	0	0	0	0	Acidobacteria	Acidobacteria	Acidobacteriales	Acidobacteriaceae (Subgroup 1)
OTU570	0	1	0	0	1	0	0	0	0	0	0	0	0	0	0	0	0	0	1	1	2	0	0	0	4	0	2	1	7	7	1	1	6	3	3	5	5	4	8	3	3	7	3	2	4	Proteobacteria	Betaproteobacteria	Nitrosomonadales	Nitrosomonadaceae
OTU3316	0	1	0	0	0	0	0	1	0	0	0	0	0	0	0	0	0	0	0	0	0	0	0	0	0	0	0	0	0	0	0	0	0	0	0	0	0	0	0	0	0	0	0	0	0	Unassigned
OTU269	0	2	1	0	0	0	0	0	1	0	0	0	0	1	2	0	14	7	12	2	0	0	1	0	0	0	0	1	0	0	1	0	0	0	0	0	1	0	1	2	3	2	1	2	1	Bacteroidetes	Cytophagia	Cytophagales	Cytophagaceae
OTU579	0	2	1	0	0	1	2	1	2	1	0	1	3	4	7	5	5	4	6	2	0	0	1	4	0	0	0	0	9	7	11	3	10	2	12	4	8	9	8	6	9	19	27	27	24	Actinobacteria	Actinobacteria	Micrococcales	Intrasporangiaceae
OTU497	0	1	1	1	2	0	1	2	0	2	1	2	2	1	1	4	15	23	25	20	2	2	0	2	0	0	2	6	4	0	2	7	4	2	2	1	12	28	18	23	7	6	10	8	8	Gemmatimonadetes	Gemmatimonadetes	Gemmatimonadales	Gemmatimonadaceae
OTU3991	0	1	1	1	1	2	0	0	0	1	0	1	0	0	0	0	0	0	4	2	4	2	2	1	1	1	1	3	0	0	1	1	0	0	0	0	1	0	0	0	2	0	0	0	0	Proteobacteria	Alphaproteobacteria	Rhizobiales
OTU2314	0	4	0	0	0	9	0	0	0	0	1	9	0	0	0	0	1	1	1	2	0	0	0	0	0	0	0	0	1	0	0	0	0	0	0	0	0	0	0	0	0	0	0	0	0	Acidobacteria	Acidobacteria	Subgroup 4	Unknown Family
OTU2348	0	1	0	0	0	0	0	0	0	0	0	0	0	0	1	2	0	1	0	2	0	1	0	0	0	0	0	0	0	0	0	0	1	4	0	0	1	0	0	0	2	1	0	0	0	Chloroflexi	Anaerolineae	Anaerolineales	Anaerolineaceae
OTU732	0	3	2	0	1	1	1	2	2	0	1	3	0	0	1	0	0	1	2	0	11	3	1	4	1	0	5	3	1	1	1	3	0	2	3	0	3	4	8	5	8	12	10	3	4	Proteobacteria	Deltaproteobacteria	GR-WP33-30	uncultured bacterium
OTU2646	0	0	2	0	0	0	0	0	0	0	0	0	0	0	0	0	0	0	1	1	0	0	0	0	0	0	0	0	0	0	0	0	0	0	0	0	0	0	0	0	0	0	0	0	0	Firmicutes	Bacilli	Bacillales	Bacillaceae
OTU1191	0	0	0	0	1	0	0	2	0	0	0	0	1	1	6	7	1	0	1	0	0	2	1	0	0	1	0	0	2	3	1	4	5	1	0	2	0	0	0	0	0	0	0	0	0	Verrucomicrobia	OPB35 soil group	uncultured bacterium	uncultured bacterium
OTU649	0	1	0	0	1	1	3	0	0	1	1	2	0	4	10	8	7	3	3	6	1	2	2	0	1	1	1	0	29	17	12	10	21	6	4	2	1	1	0	1	1	2	1	0	0	Actinobacteria	Actinobacteria
OTU1143	0	1	0	0	0	0	1	0	1	0	1	0	1	0	0	0	0	0	0	0	0	1	0	0	1	0	0	0	7	3	1	1	7	1	0	0	2	0	0	0	0	0	0	0	0	Acidobacteria	Acidobacteria	Subgroup 4	44889
OTU316	0	2	1	4	2	5	3	3	6	2	3	5	12	7	2	2	2	4	10	8	2	0	1	3	1	0	1	0	6	8	6	4	4	3	6	2	3	1	2	0	3	5	10	7	11	Chloroflexi	S085
OTU3196	0	1	2	0	0	2	0	3	2	0	0	2	0	0	0	0	0	0	1	0	0	0	0	0	0	0	0	0	0	0	0	0	0	0	0	0	0	0	0	0	0	0	0	0	0	Actinobacteria	Acidimicrobiia	Acidimicrobiales	OM1 clade
OTU1062	0	1	0	0	0	0	1	0	0	1	0	0	2	2	0	2	0	0	0	0	1	0	0	0	0	0	0	0	1	0	0	0	0	1	1	0	0	0	0	0	0	0	0	1	0	Actinobacteria	Acidimicrobiia	Acidimicrobiales
OTU1273	0	1	0	0	3	1	0	1	0	0	0	1	2	2	2	5	0	1	2	0	0	0	0	0	0	0	0	0	1	0	1	5	1	2	2	1	1	1	4	4	2	1	1	0	3	Chloroflexi	SHA-26	uncultured bacterium	uncultured bacterium
OTU924	0	1	0	0	0	0	0	0	0	0	0	0	0	1	1	4	0	0	0	0	0	1	0	0	0	0	1	0	3	1	1	1	4	6	2	5	0	0	0	0	0	0	0	0	1	Proteobacteria	Gammaproteobacteria	Xanthomonadales	Xanthomonadaceae
OTU886	0	3	5	1	2	0	3	4	2	4	1	2	3	5	2	3	0	3	2	0	2	1	0	0	0	0	0	0	1	1	0	3	0	0	1	3	3	0	0	3	2	0	2	0	2	Proteobacteria	Deltaproteobacteria	GR-WP33-30
OTU1574	0	1	1	0	3	0	2	1	2	2	0	0	0	0	0	0	0	0	0	0	0	0	0	0	0	0	0	0	0	0	0	0	0	0	0	0	0	0	0	0	0	0	0	0	0	Armatimonadetes	Chthonomonadetes	Chthonomonadales	uncultured bacterium
OTU3452	0	1	0	0	4	0	1	0	0	0	1	0	0	0	0	0	0	0	0	0	0	0	0	0	0	0	0	0	0	0	0	0	0	0	0	0	0	0	0	0	0	0	0	0	0	Proteobacteria	Deltaproteobacteria	Desulfobacterales	Nitrospinaceae
OTU215	0	1	2	1	0	0	1	1	3	0	0	4	20	10	11	28	0	0	3	1	1	0	0	0	0	0	0	0	0	5	2	1	2	0	1	0	0	0	0	0	0	0	0	0	0	Actinobacteria	MB-A2-108	uncultured bacterium	uncultured bacterium
OTU3942	0	2	3	0	0	1	0	2	0	0	0	0	0	0	0	0	2	1	2	0	0	0	0	0	0	0	0	0	0	0	0	0	0	0	0	0	4	1	0	2	1	0	0	0	0	Chloroflexi	Anaerolineae	Anaerolineales	Anaerolineaceae
OTU1959	0	1	0	0	0	0	0	0	0	0	0	4	0	0	2	0	0	0	0	0	2	1	0	0	2	3	0	2	0	0	1	2	0	0	1	3	0	0	0	0	2	0	3	0	2	Planctomycetes	Planctomycetacia	Planctomycetales	Planctomycetaceae
OTU434	0	1	0	1	0	1	0	0	0	0	0	0	0	0	0	2	1	0	0	0	5	4	22	12	2	1	4	4	1	1	0	1	0	1	0	1	0	0	1	0	1	0	1	1	0	Proteobacteria	Alphaproteobacteria	Rhodospirillales	Rhodospirillaceae
OTU2403	0	0	4	5	8	1	9	3	2	7	2	6	1	0	1	0	0	0	0	0	0	0	0	0	0	0	0	0	0	0	0	0	0	0	0	0	1	0	1	0	1	0	0	0	0	Actinobacteria	Thermoleophilia	Solirubrobacterales	480-2
OTU751	0	3	2	1	2	0	5	1	8	4	1	2	0	1	0	0	1	1	0	1	0	0	1	0	0	0	0	0	0	0	0	0	0	0	0	0	0	0	0	0	0	0	0	0	0	Acidobacteria	Acidobacteria	Subgroup 6	uncultured bacterium
OTU178	0	0	1	1	1	0	1	0	0	2	1	2	2	4	1	2	0	0	0	3	2	0	2	0	0	0	3	1	16	1	17	18	9	13	15	14	1	3	2	2	6	19	18	24	20	Verrucomicrobia	Spartobacteria	Chthoniobacterales
OTU1852	0	1	1	3	0	1	1	3	1	0	0	1	0	0	0	0	0	0	0	0	0	0	0	0	0	0	0	0	0	0	0	0	0	0	0	0	0	0	0	0	0	0	0	0	0	Proteobacteria	Deltaproteobacteria	Desulfobacterales	Nitrospinaceae
OTU1958	0	1	0	0	0	0	1	0	0	0	0	0	1	1	2	1	1	1	0	1	0	0	0	0	0	0	0	0	0	0	0	0	0	2	0	1	0	0	0	0	0	0	0	0	0	Gemmatimonadetes	Gemmatimonadetes	Gemmatimonadales	Gemmatimonadaceae
OTU3580	0	1	0	0	0	0	0	0	0	0	0	0	7	0	4	0	3	1	1	2	0	0	1	0	0	0	1	1	0	0	0	0	0	0	0	1	0	1	3	1	0	0	5	0	1	Acidobacteria	Holophagae	Subgroup 10	ABS-19
OTU1984	0	2	0	2	1	1	2	2	2	0	3	3	2	1	4	1	0	2	0	0	0	0	0	0	0	0	0	0	1	0	1	3	4	2	1	1	0	0	0	4	0	2	1	0	0	Proteobacteria	Deltaproteobacteria	Myxococcales	mle1-27
OTU2278	0	1	0	0	0	0	0	0	0	0	0	0	0	0	0	0	0	0	0	0	0	0	0	0	0	0	0	0	0	0	0	0	0	0	0	0	0	0	0	0	0	0	0	0	0	Unassigned
OTU2966	0	0	0	0	0	0	0	0	0	0	0	0	0	0	0	0	0	0	0	0	0	0	0	0	0	0	0	1	0	0	0	0	0	0	0	0	0	0	0	0	1	0	0	0	0	Acidobacteria	Acidobacteria	Subgroup 6	uncultured bacterium
OTU1739	0	2	1	0	1	2	0	1	1	1	2	6	0	0	0	0	0	0	0	0	0	0	0	0	0	0	0	1	0	0	0	0	0	0	3	1	0	1	1	0	0	0	0	0	0	Bacteroidetes	Sphingobacteriia	Sphingobacteriales	AKYH767
OTU655	0	2	2	0	2	1	0	1	1	6	2	7	3	2	2	0	7	18	17	15	1	2	1	7	0	0	1	0	1	0	0	1	0	1	1	0	4	1	2	0	0	1	0	0	1	Proteobacteria	Deltaproteobacteria	Myxococcales	Blfdi19
OTU1825	0	2	0	0	0	2	0	0	1	0	1	0	0	0	0	0	0	0	2	0	0	0	0	0	0	0	0	1	0	0	0	0	0	0	0	0	0	0	1	0	0	0	0	0	0	Proteobacteria	Alphaproteobacteria	Rhizobiales	KF-JG30-B3
OTU915	0	0	0	0	0	0	0	0	0	0	0	0	1	0	0	0	2	2	4	2	0	1	0	2	1	0	0	0	0	0	1	0	0	0	2	1	0	0	2	0	1	1	0	0	0	Proteobacteria	Deltaproteobacteria	Myxococcales	Blfdi19
OTU1085	0	2	0	2	0	1	3	1	1	2	0	0	1	2	3	2	0	4	1	2	0	0	0	1	3	14	0	0	2	4	5	3	1	1	2	1	0	1	0	2	1	1	0	1	2	Actinobacteria	Actinobacteria	Streptomycetales	Streptomycetaceae
OTU2769	0	2	4	3	1	5	1	1	2	6	3	7	1	2	0	0	2	3	2	2	0	0	0	0	0	0	0	0	0	1	0	0	1	1	1	0	0	0	0	0	0	0	0	0	0	Chloroflexi	Chloroflexia	Chloroflexales	Roseiflexaceae
OTU45	0	1	1	0	0	0	0	0	0	0	0	0	0	4	2	2	1	1	3	6	59	47	92	61	28	134	17	22	1	4	2	4	5	2	6	1	0	0	2	0	1	2	0	1	0	Acidobacteria	Acidobacteria	Acidobacteriales	Acidobacteriaceae (Subgroup 1)
OTU1698	0	0	0	0	0	0	0	0	0	0	0	0	0	0	0	0	0	0	1	0	0	0	0	0	0	0	0	0	0	0	0	1	0	0	0	0	0	0	0	1	1	1	0	0	0	Cyanobacteria	Melainabacteria	Obscuribacterales	uncultured bacterium
OTU1312	0	1	1	0	1	0	1	0	0	0	1	0	3	2	2	1	5	6	1	5	0	2	0	0	0	0	3	2	0	0	0	0	1	1	0	0	1	1	2	0	0	0	1	0	0	Chloroflexi	Anaerolineae	Anaerolineales	Anaerolineaceae
OTU2720	0	0	0	0	2	3	0	0	1	1	0	4	0	2	0	0	1	1	0	1	1	0	0	4	0	0	0	0	1	1	0	1	1	0	2	0	2	1	0	0	0	0	3	0	1	Proteobacteria	Deltaproteobacteria	Myxococcales	KD3-10
OTU1135	0	0	0	0	1	0	2	6	0	0	1	0	1	1	2	2	0	0	1	0	2	0	1	4	1	1	4	0	2	2	1	2	4	1	2	0	0	0	4	1	1	5	5	1	1	Acidobacteria	Acidobacteria	Subgroup 3	Unknown Family
OTU2071	0	1	0	0	0	0	0	0	0	0	0	0	0	0	0	0	0	0	0	0	0	0	0	0	0	0	0	0	0	0	0	0	0	0	0	0	0	0	0	0	0	0	0	0	0	Proteobacteria	Deltaproteobacteria	Oligoflexales	Oligoflexaceae
OTU1126	0	1	0	0	0	0	0	0	1	0	1	1	0	0	1	0	0	0	0	0	1	1	0	1	4	1	2	0	0	0	0	0	0	0	0	0	0	0	0	0	0	0	0	1	0	Unassigned
OTU2516	0	2	0	0	2	1	1	1	2	2	2	1	0	0	0	0	0	0	0	0	0	0	0	0	0	0	0	0	0	0	0	0	0	0	0	0	0	0	0	0	0	0	0	0	0	Chloroflexi	Anaerolineae	Anaerolineales	Anaerolineaceae
OTU3679	0	1	0	0	0	3	0	0	5	1	2	3	0	0	0	0	0	1	0	0	0	0	0	0	0	0	0	0	0	0	0	0	0	0	0	0	0	0	0	0	0	0	0	0	0	Acidobacteria	Acidobacteria	Subgroup 6	uncultured bacterium
OTU2508	0	1	1	0	0	3	0	2	8	8	3	6	0	0	0	0	0	0	0	0	0	0	0	0	0	0	0	0	0	0	0	0	0	0	0	0	1	0	0	0	0	0	0	0	0	JL-ETNP-Z39	uncultured bacterium	uncultured bacterium	uncultured bacterium
OTU2995	0	1	3	1	2	0	0	1	0	1	3	1	0	0	0	0	0	0	0	0	0	0	0	0	0	0	0	0	0	0	0	0	0	0	0	0	1	0	1	3	1	0	0	0	0	Bacteroidetes	Cytophagia	Cytophagales	Cytophagaceae
OTU2907	0	1	0	0	0	0	0	0	0	0	0	0	0	0	0	0	0	0	0	0	0	0	0	0	0	0	0	0	0	0	1	0	0	0	0	0	0	0	0	0	0	0	0	0	0	Chloroflexi	TK10	uncultured bacterium	uncultured bacterium
OTU606	0	1	0	0	0	1	0	5	1	1	8	0	4	3	4	6	2	2	2	1	0	1	0	2	0	0	1	1	0	0	2	0	1	3	6	6	2	3	5	6	3	8	2	4	10	Proteobacteria	Deltaproteobacteria	GR-WP33-30	uncultured bacterium
OTU2444	0	4	0	0	0	0	0	0	1	0	2	1	0	0	0	0	0	0	0	0	0	0	0	0	0	0	0	0	0	0	0	0	0	0	0	0	0	0	0	0	0	0	0	0	0	Proteobacteria	Deltaproteobacteria	GR-WP33-30	uncultured bacterium
OTU3388	0	1	0	0	1	0	0	0	0	0	0	1	0	0	0	0	0	0	0	0	0	0	0	0	0	0	0	0	0	0	0	0	0	0	0	0	0	0	0	0	0	0	0	0	0	Chloroflexi	Anaerolineae	Anaerolineales	Anaerolineaceae
OTU3190	0	3	1	2	0	4	2	3	2	2	0	4	3	0	4	3	2	12	7	5	0	1	0	1	0	0	0	0	1	1	1	0	0	2	0	1	0	0	0	0	0	0	0	0	0	Acidobacteria	Acidobacteria	Subgroup 3	Unknown Family
OTU3002	0	1	1	2	1	0	0	0	1	0	2	0	0	2	1	0	0	0	0	2	0	1	2	1	3	1	3	6	1	1	1	0	2	1	2	1	2	6	9	4	2	8	8	8	5	Verrucomicrobia	Opitutae	Opitutales	Opitutaceae
OTU894	0	2	6	0	1	2	11	3	4	0	0	0	2	1	1	3	0	0	0	0	0	0	0	0	7	0	0	0	0	0	0	2	0	3	2	3	0	1	0	0	1	0	0	0	0	Actinobacteria	Actinobacteria
OTU374	0	1	3	1	2	3	0	0	2	3	1	5	5	5	3	6	0	3	3	0	0	2	1	4	4	5	0	0	1	2	1	0	2	0	2	0	2	1	0	0	0	0	0	1	1	Actinobacteria	Actinobacteria	Pseudonocardiales	Pseudonocardiaceae
OTU23	0	2	0	1	0	3	4	4	7	12	6	7	149	172	253	274	63	46	75	108	7	3	4	8	1	4	5	7	104	67	77	89	122	54	39	33	0	1	1	1	1	40	57	51	21	Gemmatimonadetes	Gemmatimonadetes	Gemmatimonadales	Gemmatimonadaceae
OTU2494	0	4	2	0	2	1	1	0	0	2	1	5	6	1	4	4	0	2	1	2	0	0	1	0	0	0	0	0	0	0	0	0	0	3	0	0	4	0	0	1	0	1	0	0	0	Actinobacteria	Acidimicrobiia	Acidimicrobiales	uncultured
OTU1793	0	2	0	0	0	0	1	4	1	0	0	2	0	1	0	0	0	0	1	0	0	0	0	0	0	0	0	1	0	0	0	0	0	0	0	0	0	0	0	2	1	0	0	0	1	Actinobacteria	Acidimicrobiia	Acidimicrobiales	Acidimicrobiales Incertae Sedis
OTU832	0	2	0	1	0	0	1	0	1	1	0	0	2	5	2	1	2	12	3	1	0	0	0	0	0	0	0	0	0	0	0	0	0	0	0	0	0	0	0	0	0	0	0	0	0	Gemmatimonadetes	Gemmatimonadetes	S0134 terrestrial group	uncultured bacterium
OTU1541	0	0	1	0	1	0	0	0	0	0	0	0	0	0	0	0	0	0	0	0	14	9	5	4	36	3	0	2	3	0	0	0	0	1	1	1	1	0	2	2	2	0	1	0	0	Proteobacteria	Alphaproteobacteria	Rhodospirillales	DA111
OTU1039	0	0	0	0	0	1	0	1	0	2	0	0	0	0	0	0	0	0	0	0	1	0	0	0	0	0	2	1	1	0	0	0	0	0	0	0	0	0	0	0	0	0	0	0	0	Saccharibacteria	uncultured Candidatus Saccharibacteria bacterium	uncultured Candidatus Saccharibacteria bacterium	uncultured Candidatus Saccharibacteria bacterium
OTU1281	0	1	0	0	0	1	0	1	0	0	0	0	0	5	4	0	1	3	4	1	2	2	1	2	0	0	0	0	0	1	0	0	0	0	0	0	1	3	0	1	0	0	0	1	0	Chloroflexi	JG30-KF-CM66
OTU2572	0	0	0	0	1	0	0	0	1	0	0	0	0	0	0	0	0	0	0	0	1	1	0	2	0	1	1	1	1	0	0	0	0	0	0	0	0	3	1	3	0	0	0	0	0	Acidobacteria	Acidobacteria	Subgroup 5	uncultured bacterium
OTU798	0	2	0	0	0	1	0	1	6	9	15	0	0	0	0	0	0	0	0	0	0	0	0	0	0	0	1	0	0	0	0	0	0	0	0	0	1	3	1	3	0	0	0	0	0	Latescibacteria	uncultured bacterium	uncultured bacterium	uncultured bacterium
OTU526	0	0	2	2	2	1	2	3	5	3	0	0	0	3	0	6	0	2	0	0	7	10	5	2	8	1	2	1	2	10	7	9	1	11	7	7	8	6	12	8	6	16	15	17	11	Acidobacteria	Acidobacteria	Subgroup 3	Unknown Family
OTU207	0	2	0	0	1	0	0	0	1	2	1	0	0	0	0	1	0	1	0	0	18	10	8	8	4	3	5	2	0	1	0	0	0	2	2	3	0	2	2	8	3	3	1	6	5	Proteobacteria	Alphaproteobacteria	Rhodospirillales
OTU2155	0	1	0	0	1	0	2	2	5	1	4	2	0	0	1	1	0	0	1	1	0	0	0	0	0	0	0	0	1	0	0	0	0	3	3	3	0	0	0	1	1	0	1	0	0	Gemmatimonadetes	Gemmatimonadetes	Gemmatimonadales	Gemmatimonadaceae
OTU2052	0	1	0	0	0	3	1	2	2	2	1	2	0	2	6	2	0	0	0	1	0	0	0	0	0	0	1	0	0	0	0	0	0	0	0	0	0	0	0	0	0	0	0	0	0	Acidobacteria	Acidobacteria	Subgroup 6	uncultured bacterium
OTU1640	0	1	0	0	0	0	2	0	2	1	1	3	3	0	0	0	0	0	0	0	0	0	0	1	0	1	0	0	0	1	0	0	0	0	0	0	0	0	0	0	0	0	0	0	0	Proteobacteria	Alphaproteobacteria	Rhodospirillales	Acetobacteraceae
OTU1513	0	1	0	0	0	0	0	0	0	0	0	0	1	3	0	1	0	0	0	0	0	0	0	0	0	0	0	0	0	4	1	0	0	3	0	0	0	0	0	0	0	0	0	0	0	Acidobacteria	Holophagae	Subgroup 7	uncultured bacterium
OTU2644	0	2	0	0	0	0	0	0	0	0	1	0	0	1	1	2	1	0	0	0	0	0	0	0	0	0	0	0	0	0	0	0	0	0	0	0	0	0	0	0	0	0	0	0	0	Unassigned
OTU25	0	2	2	0	1	2	2	3	1	4	0	2	4	5	6	7	8	2	6	5	2	9	4	3	0	0	11	6	192	83	105	58	146	67	35	21	1	1	1	2	2	2	2	6	3	Bacteroidetes	Sphingobacteriia	Sphingobacteriales	Chitinophagaceae
OTU2983	0	3	0	0	0	1	0	0	0	1	1	1	5	1	1	4	1	0	2	0	1	6	1	1	1	0	0	0	3	2	0	0	2	1	0	0	0	0	0	0	0	0	0	0	0	Actinobacteria	Acidimicrobiia	Acidimicrobiales	uncultured
OTU2398	0	1	1	0	0	0	0	0	0	0	0	1	0	0	0	0	0	0	0	0	0	0	0	0	0	0	0	0	0	0	0	0	0	0	0	0	0	1	0	0	0	0	0	0	0	Proteobacteria	Betaproteobacteria	SC-I-84	uncultured bacterium
OTU1727	0	2	0	0	0	2	1	1	1	0	0	1	0	0	0	0	0	0	0	0	0	0	0	0	0	0	0	0	0	0	0	0	0	0	0	0	0	0	0	0	0	0	0	0	0	Acidobacteria	Acidobacteria	Subgroup 6	uncultured bacterium
OTU1843	0	2	0	2	0	0	0	2	0	1	0	2	0	0	0	1	0	0	0	1	0	0	0	0	0	0	0	0	0	0	0	0	0	0	0	0	3	0	2	0	1	2	0	1	1	Actinobacteria	Acidimicrobiia	Acidimicrobiales	uncultured
OTU631	0	1	0	0	0	3	0	0	0	0	0	0	0	4	1	4	1	5	3	5	0	1	1	2	0	0	9	3	2	0	1	1	0	3	2	1	9	13	8	8	9	0	1	13	9	Verrucomicrobia	Verrucomicrobiae	Verrucomicrobiales	Verrucomicrobiaceae
OTU997	0	1	1	1	0	0	0	0	1	0	1	0	0	2	0	2	0	0	1	0	1	2	2	0	0	0	0	3	0	0	2	4	0	7	6	6	0	0	1	0	0	1	2	1	1	Acidobacteria	Acidobacteria	Subgroup 6	uncultured Acidobacteria bacterium
OTU2023	0	3	1	0	1	1	1	2	2	0	0	2	1	0	0	0	1	0	1	1	1	0	0	0	0	0	0	0	0	0	0	0	0	0	1	0	1	0	0	0	0	0	0	0	0	Actinobacteria	Acidimicrobiia	Acidimicrobiales
OTU3484	0	2	0	0	0	0	1	0	2	1	0	4	0	0	0	0	0	0	0	0	0	0	0	0	0	0	0	0	0	0	0	0	0	0	0	0	0	0	0	0	0	0	0	0	0	Thermotogae	Thermotogae	Thermotogales	Thermotogaceae
OTU1905	0	1	0	1	0	0	0	0	0	0	0	0	0	1	0	1	0	0	3	0	0	1	0	0	0	0	0	0	0	0	0	0	0	0	0	0	0	0	0	0	0	0	0	0	0	Hydrogenedentes
OTU210	0	1	0	0	0	0	0	1	1	0	0	1	0	0	0	0	0	0	0	0	0	0	0	0	0	1	0	0	0	0	1	0	0	0	0	5	13	6	9	16	9	6	5	1	1	Planctomycetes	OM190	uncultured bacterium	uncultured bacterium
OTU1375	0	1	1	0	0	0	1	0	0	0	0	2	0	0	0	0	0	0	0	0	0	1	0	0	0	0	0	0	1	0	1	1	0	0	0	0	2	1	0	0	1	1	0	0	0	Chloroflexi	TK10	uncultured bacterium	uncultured bacterium
OTU2310	0	1	0	1	0	0	0	0	0	0	1	1	0	0	1	3	0	1	0	0	0	1	0	0	0	0	0	0	0	0	0	0	0	0	0	0	1	1	0	0	0	0	0	0	0	Proteobacteria	Alphaproteobacteria	Rhodospirillales
OTU226	0	1	1	1	1	0	1	2	1	1	3	2	1	0	0	0	0	1	1	0	17	12	23	4	65	29	4	3	7	14	2	2	4	4	0	3	0	0	0	1	0	0	0	0	0	Acidobacteria	Acidobacteria	Acidobacteriales	Acidobacteriaceae (Subgroup 1)
OTU3320	0	1	0	0	0	0	0	0	1	0	0	1	2	2	1	0	0	0	0	0	0	0	0	1	0	0	0	0	0	0	1	1	0	1	1	1	0	0	0	0	0	0	1	0	1	Saccharibacteria	uncultured bacterium	uncultured bacterium	uncultured bacterium
OTU1942	0	2	0	0	0	1	1	0	0	9	3	3	0	0	0	0	0	0	0	0	0	0	0	0	0	0	0	0	0	0	0	0	0	0	0	0	0	0	0	0	0	0	0	0	0	Planctomycetes	Phycisphaerae	Phycisphaerales	Phycisphaeraceae
OTU766	0	1	0	0	0	1	0	0	0	0	0	0	0	1	0	0	1	0	1	0	3	4	4	3	56	7	2	0	1	0	0	0	1	2	0	1	0	0	0	0	1	0	0	1	0	Proteobacteria
OTU1841	0	2	4	1	0	0	2	2	0	1	1	0	0	0	0	0	0	0	0	0	0	0	0	0	0	0	0	0	0	0	0	0	0	0	0	0	0	0	0	0	0	0	0	0	0	Chloroflexi	Anaerolineae	Anaerolineales	Anaerolineaceae
OTU2565	0	0	0	0	0	0	0	0	0	0	3	0	1	0	0	0	0	1	1	1	0	0	0	0	0	0	0	0	0	1	0	0	1	0	1	3	0	0	0	0	0	0	2	0	0	Proteobacteria	Alphaproteobacteria	Rickettsiales	RB446
OTU881	0	5	1	0	9	2	5	1	2	0	1	3	0	0	0	0	0	0	0	0	0	0	0	0	0	0	0	0	0	0	0	0	0	0	0	0	0	0	0	0	0	0	0	0	0	Actinobacteria	Actinobacteria	Micromonosporales	Micromonosporaceae
OTU1993	0	3	0	1	1	3	2	1	6	5	1	0	0	1	0	0	0	0	0	0	0	1	0	0	2	0	1	0	0	0	0	1	0	2	0	3	1	1	2	0	0	0	0	1	0	Latescibacteria	uncultured bacterium	uncultured bacterium	uncultured bacterium
OTU1331	0	2	0	0	0	4	1	1	1	2	1	0	0	0	2	0	0	0	0	1	1	2	0	1	0	0	0	0	0	1	1	1	1	0	0	0	0	1	0	1	1	0	0	0	1	Acidobacteria	Acidobacteria	Subgroup 4	Unknown Family
OTU3618	0	1	0	0	0	0	0	0	1	0	0	0	0	0	0	0	0	0	0	0	0	0	0	0	0	0	0	0	0	0	0	0	0	0	0	0	0	0	0	0	0	0	0	0	0	Unassigned
OTU57	0	0	0	1	0	0	0	0	0	0	2	0	3	1	3	1	2	1	1	1	29	18	97	45	66	294	4	9	2	5	3	6	6	1	3	5	1	2	1	2	2	1	1	0	5	Verrucomicrobia	Spartobacteria	Chthoniobacterales	Xiphinematobacteraceae
OTU1332	0	0	1	0	0	1	0	0	2	2	0	5	2	6	1	1	0	1	1	5	0	3	0	0	0	0	3	2	0	0	0	2	1	0	1	1	0	1	2	0	1	0	0	0	0	SHA-109	uncultured bacterium	uncultured bacterium	uncultured bacterium
OTU432	0	0	0	1	0	0	0	3	0	0	0	0	7	0	1	0	8	5	13	8	2	2	0	3	0	0	4	3	0	0	1	0	0	0	0	0	2	2	2	1	1	0	0	0	0	Bacteroidetes	Cytophagia	Cytophagales	Cytophagaceae
OTU2820	0	1	0	1	0	0	1	0	3	0	1	6	1	1	1	2	3	5	2	0	1	0	0	0	0	0	1	1	1	0	0	0	0	1	0	0	0	2	0	0	0	1	0	0	1	Actinobacteria	Actinobacteria	Micromonosporales	Micromonosporaceae
OTU1090	0	1	1	0	1	0	0	0	0	0	0	0	0	0	3	0	0	0	0	0	1	1	3	13	0	0	1	2	1	0	0	0	0	0	0	0	1	1	0	0	1	0	5	1	2	Bacteroidetes	Flavobacteriia	Flavobacteriales	Flavobacteriaceae
OTU1439	0	1	0	0	0	0	0	0	1	0	1	0	0	0	0	0	0	0	0	0	0	1	1	1	0	0	1	1	0	4	3	1	1	0	1	8	1	0	1	7	6	2	2	0	2	Verrucomicrobia	OPB35 soil group	uncultured bacterium	uncultured bacterium
OTU549	0	1	2	3	3	0	1	2	1	0	0	3	1	3	5	2	2	3	0	0	0	0	0	0	0	0	0	2	0	3	2	3	1	2	1	2	1	3	3	13	11	5	3	1	0	Latescibacteria	uncultured bacterium	uncultured bacterium	uncultured bacterium
OTU2869	0	0	0	0	0	1	1	0	3	0	0	0	0	0	0	0	0	1	1	0	0	0	0	0	0	0	0	0	0	0	0	0	0	0	0	0	0	0	0	0	0	0	0	0	0	Chloroflexi	Chloroflexia	Chloroflexales	Roseiflexaceae
OTU2100	0	1	0	0	1	0	0	0	0	0	0	0	0	0	0	0	0	0	0	0	2	0	0	0	0	0	4	5	0	0	0	0	0	0	0	0	0	0	0	0	0	0	0	0	0	Actinobacteria	Actinobacteria	Micromonosporales	Micromonosporaceae
OTU3352	0	1	0	0	0	0	1	0	0	0	0	1	1	0	0	0	0	1	0	0	0	0	0	0	0	0	0	0	0	0	0	0	0	0	0	0	0	0	0	0	0	0	0	0	0	Chloroflexi	Ktedonobacteria	C0119	uncultured bacterium
OTU1745	0	2	0	0	0	11	0	1	0	0	5	1	0	0	0	0	1	1	2	0	3	13	8	4	3	0	3	0	1	0	0	0	0	0	1	0	1	1	0	1	0	0	0	0	1	Proteobacteria	Alphaproteobacteria	Rhizobiales	Rhizobiales Incertae Sedis
OTU2161	0	0	0	0	0	0	0	0	0	0	1	0	0	1	0	2	0	1	2	1	10	2	1	3	0	0	1	1	1	2	1	0	1	0	4	1	0	0	0	0	1	0	3	1	0	Acidobacteria	Acidobacteria	Subgroup 3	Unknown Family
OTU3468	0	1	1	0	1	1	0	0	1	2	0	1	1	2	4	0	1	0	0	0	0	0	1	1	0	0	0	7	0	0	0	0	0	0	0	0	0	0	1	1	0	0	0	0	0	Proteobacteria	Deltaproteobacteria	Myxococcales	Sandaracinaceae
OTU3498	0	1	1	0	1	0	0	0	0	0	0	0	0	0	0	0	0	1	0	0	0	0	0	0	0	0	0	0	0	0	0	0	0	0	1	0	0	0	0	0	0	0	0	0	0	Planctomycetes	Planctomycetacia	Planctomycetales	Planctomycetaceae
OTU2228	0	1	2	1	1	4	4	1	1	5	4	6	11	7	5	3	4	4	10	5	0	0	1	1	0	0	0	0	3	2	2	2	6	1	4	2	1	1	2	4	0	1	1	0	1	Bacteroidetes	Sphingobacteriia	Sphingobacteriales	Chitinophagaceae
OTU2196	0	1	0	0	3	0	1	0	2	1	1	1	0	0	0	0	0	0	0	0	0	0	0	0	0	0	0	0	0	0	0	0	0	0	0	0	0	0	0	0	0	0	0	0	0	Bacteroidetes	Sphingobacteriia	Sphingobacteriales	Chitinophagaceae
OTU318	0	1	1	0	0	1	0	1	0	2	0	0	2	1	1	0	2	1	4	0	0	1	0	0	1	1	4	6	13	3	5	2	6	3	1	1	4	3	8	7	0	6	6	4	4	Proteobacteria	Deltaproteobacteria	Myxococcales	Blfdi19
OTU3473	0	0	1	0	0	0	0	0	0	0	0	0	1	0	0	0	0	0	0	0	0	0	0	0	0	0	0	0	0	0	0	0	0	0	0	0	0	0	0	0	0	0	0	0	0	Planctomycetes	Phycisphaerae	Phycisphaerales	Phycisphaeraceae
OTU1198	0	1	0	0	0	0	0	0	0	3	1	3	5	1	1	5	3	1	2	1	0	0	0	1	0	0	0	0	12	2	4	2	16	0	1	1	0	0	0	0	0	0	0	0	1	Actinobacteria	Rubrobacteria	Rubrobacterales	Rubrobacteriaceae
OTU3988	0	1	4	1	1	0	2	1	1	1	0	2	0	0	0	0	0	1	1	0	0	0	0	0	0	0	0	0	0	0	0	0	0	0	0	0	0	0	0	0	0	0	0	0	0	Chloroflexi	Thermomicrobia	JG30-KF-CM45	uncultured bacterium
OTU459	0	0	0	0	0	0	0	0	0	0	0	0	0	0	0	0	1	0	0	1	0	1	0	0	0	0	0	0	5	7	10	5	10	3	11	10	0	0	0	0	0	0	1	1	0	Gemmatimonadetes	Gemmatimonadetes	Gemmatimonadales	Gemmatimonadaceae
OTU2239	0	0	0	0	0	0	0	1	0	0	0	2	0	0	0	0	0	1	0	0	0	0	0	0	0	0	0	0	0	0	0	0	0	0	0	0	0	0	0	0	0	0	0	0	0	Bacteroidetes	Sphingobacteriia	Sphingobacteriales	Saprospiraceae
OTU71	0	3	3	2	0	5	1	1	16	3	0	3	0	2	0	0	3	1	0	0	46	25	11	19	2	1	75	132	0	2	3	3	2	1	0	0	8	14	31	39	43	0	0	1	1	Verrucomicrobia	Spartobacteria	Chthoniobacterales	DA101 soil group
OTU1488	0	2	0	0	1	0	0	2	1	0	0	1	0	2	1	0	0	0	0	0	0	0	0	0	0	1	0	0	1	2	0	2	3	1	0	1	0	0	0	0	1	1	0	0	0	Unassigned
OTU3947	0	1	0	0	0	0	0	0	0	0	0	0	0	0	0	1	0	0	1	0	0	0	0	1	0	0	0	0	0	0	0	0	0	2	2	0	0	0	0	0	0	0	0	0	0	Bacteroidetes	Sphingobacteriia	Sphingobacteriales	env.OPS 17
OTU2870	0	0	0	1	0	0	0	1	0	0	3	0	0	1	0	0	1	1	1	1	0	2	0	0	0	0	0	1	0	0	0	0	0	0	1	0	1	0	0	0	0	0	0	0	0	Chloroflexi	Anaerolineae	Anaerolineales	Anaerolineaceae
OTU1696	0	0	0	0	0	0	0	1	1	0	0	1	0	0	0	2	1	0	0	1	1	0	0	0	0	1	0	0	1	1	3	3	0	5	1	1	1	2	1	1	1	3	3	6	2	Proteobacteria	Deltaproteobacteria	Myxococcales	mle1-27
OTU1816	0	3	0	1	1	0	1	1	9	1	1	4	5	0	1	0	0	0	0	0	0	0	0	0	0	0	0	0	0	0	0	0	1	0	1	0	0	0	0	0	0	5	1	3	3	Chloroflexi	TK10	uncultured bacterium	uncultured bacterium
OTU2133	0	1	0	1	0	0	1	1	0	0	0	1	1	1	0	1	2	2	1	2	1	2	3	0	0	1	2	2	3	2	1	0	1	2	2	0	1	1	0	3	2	4	0	7	5	Proteobacteria	Alphaproteobacteria	Rickettsiales	Holosporaceae
OTU1423	0	1	0	0	3	0	1	1	1	2	1	1	0	0	0	0	0	0	0	0	0	0	0	0	0	0	0	0	0	0	0	0	0	0	0	0	0	0	0	0	0	0	0	0	0	Chloroflexi	Ardenticatenia	uncultured
OTU3884	0	1	0	1	3	0	8	2	4	0	1	0	0	0	0	0	1	0	0	0	0	0	0	0	0	0	0	0	0	0	0	0	0	0	0	0	1	0	0	0	0	0	0	0	0	Acidobacteria	Acidobacteria	Subgroup 18	uncultured bacterium
OTU3925	0	1	0	0	0	1	0	0	0	0	1	1	0	0	0	3	1	2	1	1	0	0	0	1	0	0	1	1	0	0	0	0	0	0	0	0	0	0	0	0	0	0	0	0	1	Chloroflexi	Anaerolineae	Anaerolineales	Anaerolineaceae
OTU3395	0	1	0	0	0	0	0	0	0	0	0	0	0	0	3	3	0	0	0	0	0	0	2	2	0	0	0	2	0	1	0	0	0	1	2	0	1	1	0	1	1	1	1	1	0	Actinobacteria	MB-A2-108	uncultured bacterium	uncultured bacterium
OTU1904	0	1	0	0	0	0	0	0	2	0	0	0	1	2	0	2	0	0	0	0	1	0	0	0	0	0	0	0	0	0	1	1	1	1	3	1	1	0	0	2	2	2	2	1	1	Proteobacteria	Deltaproteobacteria	Myxococcales	KD3-10
OTU2758	0	0	0	1	1	1	0	1	0	1	1	1	0	0	0	0	4	5	5	0	0	0	0	0	0	0	0	1	0	0	0	0	0	0	0	0	0	9	7	2	0	0	0	0	0	Gemmatimonadetes	Gemmatimonadetes	BD2-11 terrestrial group	uncultured bacterium
OTU406	0	1	0	0	0	2	2	3	3	5	3	12	0	1	0	0	0	0	0	0	0	0	0	0	0	0	0	0	0	0	0	0	0	0	0	0	0	0	0	0	0	0	0	0	0	Gemmatimonadetes	Gemmatimonadetes	Gemmatimonadales	Gemmatimonadaceae
OTU3710	0	1	0	1	1	0	0	0	0	0	0	0	0	0	0	0	0	0	0	0	4	2	3	5	3	1	0	0	0	0	2	2	0	0	0	0	0	0	1	0	0	0	0	1	0	Proteobacteria	Alphaproteobacteria	Rhizobiales	Bradyrhizobiaceae
OTU3600	0	1	0	0	1	0	0	2	0	1	0	0	0	0	0	0	0	0	0	0	0	0	0	0	0	0	0	0	0	0	0	0	0	0	0	0	0	0	0	0	0	0	0	0	0	Chloroflexi	Anaerolineae	Anaerolineales	Anaerolineaceae
OTU4057	0	3	0	0	0	19	7	2	7	13	11	11	1	0	0	1	0	0	0	0	0	0	0	0	0	0	0	0	0	1	0	0	0	0	0	0	0	0	0	0	0	0	0	0	0	Acidobacteria	Acidobacteria	Subgroup 4	RB41
OTU4007	0	1	0	0	0	5	0	0	0	0	2	0	0	0	0	0	2	0	1	4	0	0	2	1	0	0	2	1	0	0	0	0	0	0	0	0	0	0	0	0	0	0	0	0	0	Bacteroidetes	Sphingobacteriia	Sphingobacteriales	Chitinophagaceae
OTU2420	0	3	0	0	1	1	3	1	1	2	3	3	0	0	0	0	0	0	0	0	0	0	0	0	0	0	0	0	0	0	0	0	0	0	0	0	0	0	0	0	0	0	0	0	0	Planctomycetes	Planctomycetacia	Planctomycetales	Planctomycetaceae
OTU1354	0	1	1	0	0	0	0	0	1	2	0	1	1	0	1	1	1	3	1	0	0	0	0	1	1	1	1	0	5	0	2	3	0	1	0	2	0	2	1	1	0	0	3	0	0	Firmicutes	Bacilli	Bacillales	Bacillaceae
OTU265	0	1	0	0	0	1	1	0	0	6	1	2	1	4	3	5	3	2	7	2	0	0	2	0	0	0	0	1	11	10	14	2	10	1	3	3	0	1	0	0	1	1	1	1	0	Nitrospirae	Nitrospira	Nitrospirales	Nitrospiraceae
OTU3998	0	1	0	0	1	0	0	1	1	0	1	4	0	1	0	0	0	0	0	0	0	0	0	0	0	0	0	0	0	0	0	0	0	0	0	0	0	0	0	0	0	0	0	0	0	Chloroflexi	Chloroflexia	Chloroflexales	Roseiflexaceae
OTU1371	0	1	0	0	0	0	0	0	0	0	1	1	0	0	0	0	0	0	0	0	0	0	0	0	0	0	1	2	0	0	0	0	0	0	0	0	7	6	7	10	2	0	2	0	1	Proteobacteria	Gammaproteobacteria	Xanthomonadales	Xanthomonadales Incertae Sedis
OTU4083	0	0	0	0	0	0	0	0	0	0	0	0	0	0	0	0	0	0	0	0	0	0	0	0	0	0	0	0	0	0	0	0	0	0	0	1	0	0	0	2	1	0	0	1	0	Proteobacteria
OTU925	0	1	0	0	3	2	4	2	3	1	3	2	11	12	11	10	7	11	12	10	2	1	0	0	2	1	2	0	7	6	3	1	8	1	1	3	4	2	1	0	1	1	1	1	0	Actinobacteria	Actinobacteria	Propionibacteriales	Nocardioidaceae
OTU1373	0	1	1	0	1	0	0	2	3	3	1	1	0	0	0	0	2	0	4	0	19	6	4	2	8	0	1	2	1	1	0	1	0	1	4	3	2	2	1	3	0	2	1	0	1	Acidobacteria	Acidobacteria	Subgroup 3	Unknown Family
OTU3614	0	1	0	0	0	0	0	0	0	0	0	0	0	0	0	0	0	0	0	0	0	0	0	0	0	0	0	7	1	1	1	0	1	1	0	0	0	0	0	0	0	0	0	0	0	Proteobacteria	Gammaproteobacteria	Pseudomonadales	Moraxellaceae
OTU1668	0	1	0	0	1	2	0	0	0	1	0	2	0	3	0	3	2	2	3	4	0	1	0	1	2	0	4	3	12	17	12	12	11	6	6	5	12	3	5	4	1	7	2	2	9	Proteobacteria	Betaproteobacteria	Burkholderiales	Comamonadaceae
OTU2126	0	2	1	1	2	3	3	2	8	2	4	1	0	0	0	0	0	0	0	0	0	0	0	0	0	0	0	0	0	0	1	0	0	0	0	0	1	0	1	0	1	0	0	1	2	Actinobacteria	Thermoleophilia	Gaiellales	uncultured
OTU3063	0	1	0	0	1	0	0	0	0	0	2	0	0	0	0	0	0	0	0	0	4	0	1	2	29	1	0	1	0	0	1	1	0	1	1	0	0	2	1	1	0	0	0	1	0	Acidobacteria	Acidobacteria	Subgroup 2	uncultured bacterium
OTU3518	0	1	0	0	1	0	2	0	0	1	1	0	0	0	0	0	0	0	0	0	0	0	0	0	0	0	0	0	0	0	0	0	0	0	0	0	0	0	0	0	0	0	0	0	0	Unassigned
OTU1941	0	3	0	1	0	0	0	0	0	4	4	0	0	0	0	0	0	0	0	0	0	0	0	0	0	0	0	0	0	0	0	0	0	0	0	0	2	0	5	6	5	0	1	1	2	Chloroflexi	Chloroflexia	Chloroflexales	Roseiflexaceae
OTU3143	0	1	1	1	0	1	0	0	0	1	0	1	2	2	0	2	1	0	0	0	2	4	4	0	0	1	1	0	1	0	0	1	3	0	0	0	0	0	0	0	0	0	0	0	1	Proteobacteria	Alphaproteobacteria	Caulobacterales	Caulobacteraceae
OTU1031	0	1	0	0	2	2	0	0	0	0	5	1	6	2	10	9	5	10	6	4	2	2	2	2	1	0	5	1	3	1	0	1	1	3	4	2	1	0	0	0	0	0	3	1	0	Proteobacteria	Betaproteobacteria	TRA3-20
OTU3735	0	1	0	0	1	0	0	0	0	1	0	0	2	1	0	0	0	0	0	0	1	1	0	0	9	0	0	1	0	0	1	0	0	0	0	0	0	0	0	0	0	0	0	0	0	Elusimicrobia	Elusimicrobia	Lineage IIa
OTU1530	0	2	0	0	0	0	0	0	0	0	0	0	2	0	0	2	1	0	0	0	0	0	0	0	0	0	0	0	4	1	0	2	3	0	0	0	0	0	0	0	0	0	1	2	3	Gemmatimonadetes	Gemmatimonadetes	Gemmatimonadales	Gemmatimonadaceae
OTU1991	0	1	0	0	0	1	1	0	2	2	0	0	0	0	0	0	0	0	0	0	1	1	1	0	0	0	0	0	0	0	0	0	0	0	0	0	0	0	0	0	0	0	0	0	0	Proteobacteria	Alphaproteobacteria	Rhizobiales
OTU150	0	0	2	2	1	0	1	0	0	0	1	0	1	0	0	0	2	0	0	4	19	11	28	11	4	3	19	26	2	0	0	0	0	0	0	1	1	0	0	0	0	0	0	1	0	Proteobacteria	Alphaproteobacteria	Rhodospirillales
OTU1839	0	1	0	0	0	0	0	0	0	1	2	0	0	1	1	0	1	1	1	1	0	0	0	0	0	0	0	0	0	0	0	0	0	0	0	0	1	0	0	0	0	0	0	1	0	Bacteroidetes	Sphingobacteriia	Sphingobacteriales	Saprospiraceae
OTU744	0	4	1	0	0	1	0	3	23	10	0	4	0	0	0	0	0	0	0	0	0	0	0	0	0	0	0	0	0	0	0	0	0	0	0	0	0	0	0	0	0	0	0	0	0	Gemmatimonadetes	Gemmatimonadetes	S0134 terrestrial group	uncultured bacterium
OTU3721	0	1	0	0	0	1	0	0	1	1	2	4	3	0	0	0	1	2	3	2	0	0	0	0	0	0	0	0	2	0	0	0	1	1	0	0	0	0	0	0	0	1	0	0	0	Acidobacteria	Acidobacteria	Subgroup 3	Unknown Family
OTU3878	0	1	3	4	1	0	0	0	1	1	0	0	0	0	0	0	0	0	0	0	0	0	0	0	0	0	0	2	0	0	0	1	0	0	0	0	1	2	0	0	0	0	0	0	0	Proteobacteria	Deltaproteobacteria	Myxococcales
OTU803	0	2	0	0	1	0	1	2	2	3	4	2	0	0	0	0	0	0	0	0	0	0	0	0	0	0	0	0	0	0	0	0	0	0	0	0	0	0	1	0	0	0	0	0	0	Acidobacteria	Acidobacteria	Subgroup 17
OTU3813	0	0	0	0	0	0	0	0	0	1	0	0	0	0	0	0	2	0	2	0	0	0	0	0	0	0	1	0	0	0	0	0	0	0	0	0	0	0	0	0	0	0	0	0	0	SM2F11	uncultured bacterium	uncultured bacterium	uncultured bacterium
OTU1754	0	1	3	0	8	3	2	1	1	1	1	3	1	1	3	1	1	2	1	0	0	0	0	0	0	0	0	0	1	0	1	1	1	0	0	0	2	0	0	1	0	0	0	0	1	Acidobacteria	Acidobacteria	Subgroup 6	uncultured bacterium
OTU3977	0	1	0	0	0	0	0	0	0	0	0	0	0	0	0	1	0	0	0	0	2	0	0	0	0	0	0	1	1	1	0	0	1	0	1	1	0	0	1	0	0	2	0	1	0	Proteobacteria	Gammaproteobacteria	Xanthomonadales	Xanthomonadales Incertae Sedis
OTU3788	0	1	3	0	2	5	8	2	0	1	3	3	0	1	0	0	0	0	0	0	0	0	0	0	0	0	0	0	0	0	0	0	0	0	0	0	0	0	0	0	0	0	0	0	0	Actinobacteria	Acidimicrobiia	Acidimicrobiales	uncultured
OTU3442	0	1	0	2	0	2	0	0	4	3	4	4	0	0	0	0	3	2	6	2	0	0	0	0	0	0	0	0	0	0	0	1	0	0	0	0	0	0	0	0	0	0	0	0	0	Gemmatimonadetes	Gemmatimonadetes	Gemmatimonadales	Gemmatimonadaceae
OTU3756	0	1	0	0	1	0	0	0	0	0	0	0	0	0	0	0	0	0	1	0	0	0	0	0	0	0	0	0	0	0	0	0	0	0	0	0	0	0	0	0	0	0	0	0	0	Chloroflexi	Ardenticatenia	uncultured	uncultured bacterium
OTU3438	0	1	0	0	0	0	0	0	0	0	0	0	0	0	0	1	2	0	1	0	0	0	1	2	1	1	0	0	1	1	1	0	1	0	0	3	1	1	0	0	0	0	3	0	1	Planctomycetes	Planctomycetacia	Planctomycetales	Planctomycetaceae
OTU1434	0	1	0	0	0	0	0	1	0	0	1	0	0	0	0	0	0	0	0	0	0	1	0	0	0	0	0	0	0	0	0	0	0	0	0	0	0	0	0	1	1	0	1	0	1	Proteobacteria	Deltaproteobacteria	Sh765B-TzT-29	uncultured bacterium
OTU3659	0	1	0	3	0	0	0	0	1	0	0	2	1	0	0	0	0	0	0	0	0	0	1	0	0	0	0	0	1	0	0	0	0	0	0	0	2	0	0	0	0	1	1	1	1	Chloroflexi	JG30-KF-CM66	uncultured bacterium	uncultured bacterium
OTU592	0	1	0	0	0	0	0	0	0	0	0	1	0	0	2	2	0	0	1	2	0	0	0	1	0	0	0	0	2	5	9	5	1	9	8	23	0	0	0	0	0	0	0	1	0	Gemmatimonadetes	Gemmatimonadetes	Gemmatimonadales	Gemmatimonadaceae
OTU603	0	2	0	1	0	1	3	1	4	0	1	1	4	5	3	8	4	1	3	2	6	7	3	6	1	0	2	1	6	10	6	6	7	7	6	14	4	9	2	5	12	5	8	3	6	Actinobacteria	Acidimicrobiia	Acidimicrobiales	uncultured
OTU3276	0	1	0	0	0	0	0	0	0	1	0	2	0	0	1	1	1	3	7	3	0	0	0	1	0	0	0	0	0	0	0	0	0	0	0	0	0	3	0	0	0	0	0	0	0	Nitrospirae	Nitrospira	Nitrospirales	Nitrospiraceae
OTU800	0	1	1	0	3	1	0	0	1	1	0	0	2	2	6	7	1	2	0	0	0	1	0	0	0	1	0	0	4	2	3	2	3	0	1	0	1	0	0	0	0	0	0	1	0	Actinobacteria	Acidimicrobiia	Acidimicrobiales	uncultured
OTU3374	0	0	0	0	0	3	0	0	1	0	1	2	0	0	0	0	0	0	0	0	0	0	0	0	0	0	0	0	0	0	0	0	0	0	0	0	0	0	0	0	0	0	0	0	0	Proteobacteria	Alphaproteobacteria	Rhodospirillales
OTU3290	0	0	0	0	0	0	0	0	0	0	0	0	0	0	2	0	2	0	0	0	0	0	0	0	0	0	1	1	0	0	1	0	0	0	0	0	0	0	0	0	1	0	0	0	1	Acidobacteria	Holophagae	Subgroup 7	uncultured Acidobacterium sp.
OTU3042	0	1	1	0	0	0	3	0	4	0	2	0	0	0	0	0	0	1	0	0	1	0	0	0	0	0	0	0	0	0	0	0	0	0	0	0	0	0	1	0	0	0	0	0	0	Latescibacteria	uncultured bacterium	uncultured bacterium	uncultured bacterium
OTU1177	0	0	1	0	0	1	1	0	0	2	3	2	1	2	1	2	7	3	6	7	0	0	0	1	0	1	1	1	1	1	1	1	1	1	0	1	0	1	0	1	1	0	0	0	0	Chlorobi	Chlorobia	Chlorobiales	OPB56
OTU1379	0	1	0	0	0	0	0	0	0	1	0	0	0	0	0	2	1	0	0	1	0	0	0	0	0	0	0	0	0	3	2	2	0	2	0	0	1	0	0	0	0	4	0	2	1	Acidobacteria	Acidobacteria	FFCH5909	uncultured bacterium
OTU795	0	1	0	0	0	0	1	1	0	0	0	0	1	0	2	0	0	2	0	0	0	0	1	0	1	0	0	0	1	4	1	3	2	1	8	5	4	6	4	14	39	7	10	13	13	Chloroflexi	Chloroflexia	Chloroflexales	Roseiflexaceae
OTU2648	0	1	1	0	0	0	3	0	1	5	0	1	0	0	0	0	0	0	0	0	0	0	0	0	0	0	0	0	0	0	0	0	0	0	0	0	0	0	0	0	0	0	0	0	0	Actinobacteria	Actinobacteria	Micromonosporales	Micromonosporaceae
OTU1707	0	3	1	1	0	0	0	0	0	0	0	0	2	0	0	6	1	1	2	1	0	0	1	0	0	0	0	0	1	0	0	0	0	0	0	0	1	0	0	0	0	0	0	0	0	Acidobacteria	Acidobacteria	Subgroup 6	uncultured bacterium
OTU1018	0	1	0	1	0	0	0	0	0	0	0	0	0	0	0	0	1	0	0	0	1	0	0	0	0	0	0	0	2	0	1	0	1	0	0	0	0	0	0	0	0	2	4	2	8	Acidobacteria	Acidobacteria	Subgroup 6	uncultured bacterium
OTU3279	0	1	0	0	0	0	0	0	0	0	0	0	0	0	0	0	0	0	1	0	0	1	1	2	7	2	0	0	2	5	2	3	1	3	1	1	0	0	3	1	0	0	3	0	0	Proteobacteria	Deltaproteobacteria	Myxococcales	Haliangiaceae
OTU6	0	1	0	1	0	1	2	0	3	2	2	1	7	15	11	32	3	2	1	3	8	15	11	7	10	4	15	9	98	125	128	66	115	56	71	52	3	2	6	3	6	15	14	10	9	Proteobacteria	TA18	uncultured bacterium	uncultured bacterium
OTU1795	0	0	2	1	0	1	0	0	0	0	2	0	0	0	0	0	0	0	0	0	0	0	0	0	0	0	0	0	0	0	0	0	0	0	0	0	0	0	0	0	0	0	0	0	0	Parcubacteria	uncultured bacterium	uncultured bacterium	uncultured bacterium
OTU721	0	3	0	0	0	1	0	1	1	2	0	3	2	3	3	2	2	6	3	1	0	0	1	0	0	0	0	1	1	1	0	0	0	0	0	0	0	2	0	0	0	0	0	1	0	Bacteroidetes	Sphingobacteriia	Sphingobacteriales	Chitinophagaceae
OTU2391	0	2	0	0	1	0	1	1	0	0	0	0	0	0	0	0	0	0	0	0	0	0	0	0	0	0	0	0	0	0	0	0	0	0	0	0	0	0	0	0	0	0	0	0	0	Planctomycetes	Planctomycetacia	Planctomycetales	Planctomycetaceae
OTU2591	0	2	2	2	5	0	0	3	1	1	0	0	1	5	1	2	3	1	2	0	0	0	0	1	0	0	0	0	0	0	0	1	0	0	0	0	1	0	0	0	0	0	0	0	0	Acidobacteria	Acidobacteria	Subgroup 6	uncultured bacterium
OTU2474	0	0	2	0	0	0	0	0	0	1	0	0	0	0	0	0	0	0	0	0	0	0	0	0	0	0	0	0	2	1	2	1	1	0	0	1	0	1	0	0	0	0	0	0	0	Bacteroidetes	Cytophagia	Cytophagales	Cytophagaceae
OTU2236	0	2	2	3	0	0	0	0	0	0	1	0	0	0	0	0	0	0	0	0	0	0	0	0	0	0	1	0	0	0	0	0	0	0	1	0	0	0	0	0	0	1	0	0	1	Actinobacteria	Thermoleophilia	Solirubrobacterales	0319-6M6
OTU98	0	1	1	3	2	5	0	1	1	2	7	0	4	6	1	1	8	5	5	9	4	10	6	26	2	1	35	25	7	8	3	15	5	13	19	12	14	13	11	8	13	8	11	4	4	Proteobacteria	Alphaproteobacteria	Caulobacterales	Hyphomonadaceae
OTU1484	0	1	0	0	0	1	0	0	0	1	6	1	1	1	2	1	1	2	0	0	0	0	0	0	1	0	0	0	0	0	0	0	0	0	0	0	0	0	0	0	0	0	0	0	0	Proteobacteria	Deltaproteobacteria	Syntrophobacterales	Syntrophaceae
OTU3691	0	1	0	0	0	2	0	0	0	0	0	4	0	0	0	0	0	0	0	0	0	0	0	0	0	0	0	0	0	0	0	0	0	0	0	0	0	0	0	0	0	0	0	0	0	Acidobacteria	Acidobacteria	Subgroup 4	RB41
OTU465	0	0	2	0	1	0	2	0	0	2	2	1	2	6	2	4	1	2	1	3	1	1	1	0	1	1	0	0	5	7	10	3	1	9	19	15	1	0	4	2	3	9	18	9	13	Proteobacteria	Betaproteobacteria	Nitrosomonadales	Nitrosomonadaceae
OTU1478	0	1	0	1	4	0	1	1	1	0	1	0	0	0	0	1	1	0	0	0	1	0	0	0	1	0	0	1	0	0	0	0	0	0	0	0	1	2	4	1	3	1	4	0	2	Planctomycetes	OM190	uncultured bacterium	uncultured bacterium
OTU855	0	2	0	0	0	1	0	1	0	0	0	0	1	0	0	1	0	0	0	1	1	0	0	1	2	0	2	0	1	0	2	0	1	3	2	3	0	1	0	0	1	1	2	3	2	Proteobacteria	Alphaproteobacteria	Rickettsiales	Holosporaceae
OTU2626	0	1	1	0	0	0	1	0	8	5	0	3	2	0	0	0	1	0	0	0	0	0	0	0	0	0	0	0	0	0	0	0	0	0	0	0	0	0	0	0	0	0	0	0	0	Acidobacteria	Holophagae	Subgroup 7	uncultured bacterium
OTU3858	0	1	0	0	0	0	0	0	0	0	0	0	0	0	0	0	0	0	0	2	0	0	0	0	0	0	0	0	0	0	0	0	0	1	1	0	0	0	0	0	0	0	0	0	1	Actinobacteria	Thermoleophilia	Solirubrobacterales
OTU3783	0	1	1	0	0	0	0	0	0	1	0	0	0	0	0	0	0	0	0	0	0	0	0	0	0	0	0	0	0	0	0	0	0	0	0	0	0	0	0	0	0	0	0	0	0	Planctomycetes	OM190	uncultured bacterium	uncultured bacterium
OTU1792	0	1	1	0	3	0	1	0	2	0	0	5	0	0	0	0	0	0	0	0	0	0	0	0	0	0	0	0	0	0	0	0	0	0	0	0	0	0	0	0	0	0	0	0	0	Proteobacteria	Deltaproteobacteria	Oligoflexales	Oligoflexaceae
OTU3952	0	1	0	3	0	0	3	0	0	1	0	0	1	1	3	10	3	1	0	1	0	0	0	0	0	0	0	0	0	0	0	0	1	0	1	1	1	0	1	1	0	0	0	1	0	Acidobacteria	Holophagae	Subgroup 7	uncultured bacterium
OTU846	0	1	0	0	0	0	1	0	0	1	0	0	0	0	0	0	0	0	0	0	0	2	0	0	0	0	0	0	0	2	1	2	1	0	0	0	0	1	0	0	0	0	0	1	4	Planctomycetes	Planctomycetacia	Planctomycetales	Planctomycetaceae
OTU1772	0	1	0	0	1	0	0	0	0	0	1	0	0	1	0	0	1	1	1	0	2	1	3	10	0	0	3	0	1	1	0	1	0	0	0	0	2	0	1	2	0	0	0	0	0	Proteobacteria	Alphaproteobacteria	Rhizobiales	Hyphomicrobiaceae
OTU2182	0	2	0	0	1	1	0	0	0	1	0	0	0	0	0	0	0	0	0	0	0	0	0	0	0	0	0	0	0	0	0	0	0	0	0	0	0	0	0	0	0	0	0	0	0	Actinobacteria	Thermoleophilia	Gaiellales	uncultured
OTU2943	0	1	0	0	3	1	5	0	1	0	0	1	0	0	0	0	0	1	0	0	0	1	0	1	9	0	0	0	7	6	4	4	3	6	9	8	3	0	0	1	3	4	5	6	4	Actinobacteria	Thermoleophilia	Gaiellales	uncultured
OTU989	0	0	0	0	1	0	0	1	0	0	0	0	0	1	2	1	1	0	1	0	0	0	0	0	4	0	0	0	4	1	5	3	3	0	3	0	1	1	0	0	3	0	0	1	0	Proteobacteria	Deltaproteobacteria	Myxococcales	Haliangiaceae
OTU3869	0	1	1	1	0	0	0	0	1	0	0	2	0	0	0	0	1	0	0	2	0	0	0	0	0	0	0	1	0	0	0	0	0	0	0	0	0	0	0	0	0	0	0	0	0	Cyanobacteria	Melainabacteria	Vampirovibrionales	uncultured bacterium
OTU3312	0	1	1	3	1	1	1	0	0	1	1	0	1	0	0	1	0	1	1	0	1	0	1	0	0	0	0	3	0	0	0	0	0	0	0	0	0	0	0	0	0	0	1	0	0	Acidobacteria	Acidobacteria	Subgroup 3	Unknown Family
OTU1950	0	1	1	0	0	1	0	0	1	0	0	0	0	0	0	1	0	0	0	0	0	0	0	0	0	0	1	0	0	1	0	0	0	0	0	0	0	0	0	0	1	0	0	0	0	Proteobacteria	Gammaproteobacteria
OTU2856	0	0	0	0	0	1	0	1	7	0	1	0	0	0	0	0	0	0	0	0	0	0	0	0	0	0	0	0	0	0	0	0	0	0	0	0	0	0	0	0	0	0	0	0	0	Gemmatimonadetes	Gemmatimonadetes	Gemmatimonadales	Gemmatimonadaceae
OTU922	0	1	0	0	0	1	0	1	0	3	2	2	0	2	2	0	4	3	5	5	1	1	1	0	0	0	0	0	1	1	1	0	2	1	0	0	1	1	2	0	0	0	0	0	1	Acidobacteria	Acidobacteria	Subgroup 3	Unknown Family
OTU1688	0	2	1	0	1	1	0	0	0	0	0	0	0	0	0	0	0	0	0	0	0	0	0	0	0	0	0	0	0	1	0	0	1	0	0	0	0	1	0	0	0	0	0	1	0	Proteobacteria	Alphaproteobacteria	Caulobacterales	Caulobacteraceae
OTU3369	0	1	0	1	0	1	0	0	0	1	0	0	0	0	1	0	0	0	0	1	11	2	0	0	0	0	7	2	0	0	1	0	0	0	0	0	0	0	4	0	0	0	0	0	0	Acidobacteria	Acidobacteria	Subgroup 4	44889
OTU2216	0	1	0	0	0	0	0	0	0	0	0	0	0	0	0	0	0	0	0	0	1	0	0	0	0	0	0	0	0	0	0	0	0	0	0	0	0	0	0	0	0	0	0	0	0	Planctomycetes	OM190	uncultured bacterium	uncultured bacterium
OTU813	0	0	0	0	0	0	0	0	0	0	0	0	0	0	0	1	0	0	0	0	1	0	0	0	0	0	0	0	0	5	0	1	2	4	5	4	1	0	0	0	1	1	4	3	0	Proteobacteria	Betaproteobacteria	Rhodocyclales	Rhodocyclaceae
OTU1000	0	1	1	0	1	0	5	0	4	1	0	0	0	0	0	0	0	0	0	0	0	1	0	1	0	0	0	0	0	0	0	0	0	0	0	0	2	1	0	0	1	0	0	1	0	Acidobacteria	Acidobacteria	Subgroup 17	uncultured bacterium
OTU264	0	1	1	0	0	0	5	1	7	5	4	3	2	3	3	3	2	3	4	6	3	0	2	2	3	3	2	2	8	16	1	4	3	8	12	4	16	1	0	2	2	2	2	1	2	Chloroflexi	JG37-AG-4	uncultured bacterium	uncultured bacterium
OTU1657	0	1	1	0	0	2	0	0	1	0	0	0	0	0	0	1	0	2	0	1	0	0	0	0	0	0	0	0	0	0	0	0	0	0	0	0	0	0	0	0	0	0	0	0	0	Proteobacteria	Alphaproteobacteria	Rhodospirillales	Rhodospirillaceae
OTU2802	0	0	0	0	0	0	2	0	0	0	0	0	0	1	0	0	2	0	0	0	1	1	0	0	0	0	0	0	1	4	0	0	0	2	2	0	3	0	0	0	1	2	2	0	1	Actinobacteria	Thermoleophilia	Solirubrobacterales
OTU2905	0	0	0	1	0	2	0	0	0	0	1	0	0	0	0	0	0	0	0	0	0	0	0	0	0	0	0	0	0	0	0	0	0	0	0	0	0	0	0	0	0	0	0	0	0	Firmicutes	Bacilli	Bacillales
OTU3611	0	0	0	0	1	0	0	0	1	0	0	1	0	0	0	0	0	0	0	0	0	0	0	0	0	0	0	0	0	1	0	1	0	0	1	1	0	2	0	0	1	1	2	2	5	Proteobacteria	Betaproteobacteria	Rhodocyclales	Rhodocyclaceae
OTU939	0	1	0	0	1	1	2	3	1	0	0	1	8	7	6	10	1	1	4	6	0	0	1	1	1	0	0	0	0	0	0	0	1	0	0	1	0	0	0	0	0	0	0	1	0	Proteobacteria	Deltaproteobacteria	Myxococcales	Haliangiaceae
OTU2083	0	1	1	0	0	0	1	1	0	4	1	0	0	0	0	1	0	0	1	2	2	0	0	0	3	0	0	1	0	6	1	1	1	1	2	5	1	1	0	0	1	0	0	0	0	Acidobacteria	Holophagae	Subgroup 7	uncultured bacterium
OTU718	0	2	0	0	5	1	1	5	14	5	1	9	1	0	0	0	0	2	1	0	0	0	0	0	0	0	0	0	0	0	0	0	0	0	0	0	0	0	0	0	0	0	0	0	0	Unassigned
OTU1151	0	3	0	0	0	2	0	0	1	1	0	2	0	0	0	0	1	0	0	0	0	0	0	0	0	0	0	0	0	0	0	0	0	0	0	0	0	0	0	0	0	0	0	0	0	Actinobacteria
OTU2674	0	1	0	0	0	0	0	1	0	0	0	0	0	1	1	0	0	0	0	0	0	1	0	0	0	0	0	0	0	0	0	0	1	0	1	0	0	0	0	0	0	0	0	0	0	Actinobacteria	Thermoleophilia	Solirubrobacterales	0319-6M6
OTU509	0	0	0	0	1	0	0	0	0	1	0	4	3	0	1	3	0	2	0	1	0	0	1	1	1	1	0	0	3	27	29	24	3	8	5	4	0	0	0	0	1	2	2	1	1	Gemmatimonadetes	Gemmatimonadetes	Gemmatimonadales	Gemmatimonadaceae
OTU2800	0	1	0	0	0	0	0	0	0	0	0	0	0	0	0	0	0	0	0	0	0	0	0	0	0	0	2	0	0	0	0	0	0	0	0	0	0	0	0	0	0	0	0	0	0	Proteobacteria	Deltaproteobacteria	Bdellovibrionales	Bdellovibrionaceae
OTU1364	0	1	0	1	1	0	0	1	0	0	2	2	2	0	0	1	4	3	4	2	8	9	1	2	1	1	9	4	1	0	0	3	0	0	0	1	1	0	0	1	0	0	0	0	0	Proteobacteria	Gammaproteobacteria	Xanthomonadales	Xanthomonadales Incertae Sedis
OTU2702	0	2	0	0	1	0	0	0	1	0	0	0	0	0	1	0	2	0	1	0	0	0	0	0	0	0	0	0	0	0	1	0	2	1	1	0	0	0	0	1	0	1	0	0	0	Proteobacteria	Deltaproteobacteria	Bdellovibrionales	Bdellovibrionaceae
OTU1113	0	1	1	2	0	0	0	0	0	1	0	4	6	2	3	3	2	3	1	0	1	3	1	1	5	1	0	0	6	1	2	5	8	6	3	2	0	1	5	3	0	1	0	4	2	Proteobacteria	Deltaproteobacteria	Myxococcales	Haliangiaceae
OTU1669	0	0	0	0	0	0	2	6	0	0	0	0	2	0	1	0	0	2	0	1	0	0	0	0	0	0	0	0	0	2	0	0	0	0	0	0	6	0	0	5	2	1	1	3	8	Chloroflexi	Anaerolineae	Anaerolineales	Anaerolineaceae
OTU166	0	1	0	0	0	0	1	1	1	1	3	3	3	1	2	5	4	1	3	1	1	1	0	1	0	0	2	1	6	16	17	29	16	38	34	18	2	3	0	1	2	36	39	32	34	Gemmatimonadetes	Gemmatimonadetes	Gemmatimonadales	Gemmatimonadaceae
OTU1785	0	1	0	0	1	0	0	0	0	0	5	0	2	4	2	3	3	0	1	2	5	0	0	4	9	0	2	1	1	4	0	2	1	0	2	3	0	1	2	2	1	1	2	1	3	Elusimicrobia	Elusimicrobia	Lineage IIa
OTU3640	0	1	1	0	0	3	0	0	1	0	0	2	0	0	0	0	0	0	0	0	0	0	0	0	0	0	0	0	0	0	0	0	0	0	0	0	0	0	0	0	0	0	0	0	0	Gemmatimonadetes	Gemmatimonadetes	Gemmatimonadales	Gemmatimonadaceae
OTU1297	0	0	0	0	0	0	0	0	4	0	1	2	0	0	0	0	0	0	0	0	0	0	0	0	0	0	0	0	0	0	0	0	0	0	0	0	0	0	0	0	0	0	0	0	0	Bacteroidetes	Sphingobacteriia	Sphingobacteriales	Chitinophagaceae
OTU2926	0	1	0	0	0	0	0	0	0	0	0	0	0	0	0	1	0	0	0	0	6	6	8	4	8	2	9	4	0	2	1	0	0	1	2	0	0	0	3	0	1	2	5	4	4	Acidobacteria	Acidobacteria	Subgroup 3	Unknown Family
OTU3150	0	1	0	1	0	0	0	0	1	0	0	0	0	2	0	0	4	1	0	0	0	3	0	2	0	0	0	3	5	1	4	0	1	0	1	0	2	0	0	0	0	0	0	0	1	Verrucomicrobia	Spartobacteria	Chthoniobacterales	Chthoniobacteraceae
OTU4023	0	1	0	0	3	2	3	1	9	1	4	3	0	0	0	0	0	0	0	0	0	0	0	0	0	0	0	0	0	0	0	0	0	0	0	0	0	0	0	0	0	0	0	0	0	Nitrospirae	Nitrospira	Nitrospirales	0319-6A21
OTU891	0	1	0	2	0	0	1	1	0	0	1	2	1	0	0	0	8	10	10	6	0	0	0	1	1	1	2	2	0	0	0	0	1	0	0	1	2	3	0	1	1	0	0	0	0	Chloroflexi	Anaerolineae	Anaerolineales	Anaerolineaceae
OTU2016	0	1	1	0	1	0	2	0	0	1	3	5	0	0	0	0	0	0	0	0	0	0	0	0	0	0	0	0	0	0	0	0	0	0	0	0	0	0	0	0	0	0	0	0	0	Gemmatimonadetes	Gemmatimonadetes	Gemmatimonadales	Gemmatimonadaceae
OTU2862	0	1	0	0	1	1	0	1	1	0	0	0	0	0	0	0	0	0	0	0	0	0	0	0	0	0	0	0	0	0	0	0	0	0	0	0	0	0	0	0	0	0	0	0	0	Acidobacteria	Acidobacteria	Subgroup 4	44889
OTU3704	0	1	0	2	3	0	5	0	1	0	2	0	0	0	0	0	0	0	0	0	0	0	0	0	0	0	0	0	0	0	0	0	0	0	0	0	1	1	1	7	1	1	0	0	0	Chloroflexi	Anaerolineae	Anaerolineales	Anaerolineaceae
OTU3120	0	1	0	0	1	0	0	0	1	0	1	0	1	0	1	1	0	0	1	0	1	0	2	0	0	0	0	0	1	0	0	0	1	0	0	1	5	2	1	7	3	3	1	2	2	Firmicutes	Bacilli	Bacillales	Paenibacillaceae
OTU1953	0	2	0	0	1	0	1	0	0	1	0	0	0	0	0	0	0	0	0	0	0	0	0	0	0	0	0	0	0	0	0	0	0	0	0	0	0	1	2	0	1	0	0	0	0	Planctomycetes	Planctomycetacia	Planctomycetales	Planctomycetaceae
OTU1681	0	1	1	2	1	0	1	0	0	0	1	1	3	2	0	1	1	0	2	3	0	0	2	0	0	0	1	2	0	5	3	5	0	7	7	1	6	1	1	1	4	0	1	1	1	Proteobacteria	Deltaproteobacteria	Myxococcales	KD3-10
OTU2108	0	1	0	0	0	0	0	0	2	0	0	0	1	2	0	0	1	0	0	0	0	0	0	0	0	0	0	0	0	0	0	1	0	3	1	0	0	0	0	1	0	0	0	0	0	Verrucomicrobia	OPB35 soil group	uncultured bacterium	uncultured bacterium
OTU1394	0	0	3	1	0	0	0	0	1	0	0	0	8	11	0	5	0	1	0	0	1	0	1	0	1	0	0	0	7	11	8	5	8	0	3	2	0	0	0	0	0	0	0	0	0	Acidobacteria	Acidobacteria	Subgroup 4	44889
OTU2112	0	1	0	1	2	0	0	1	0	1	1	0	1	1	1	1	0	0	0	0	0	0	1	0	0	0	0	0	1	0	0	1	0	3	1	0	0	0	0	0	0	0	0	0	0	Elusimicrobia	Elusimicrobia	Lineage IIa
OTU2714	0	0	0	0	0	1	0	0	0	1	0	1	1	1	1	3	4	1	2	0	0	0	1	1	4	0	1	0	4	2	3	3	0	9	5	6	2	1	0	0	0	2	4	2	4	Verrucomicrobia	Opitutae	Opitutales	Opitutaceae
OTU1221	0	0	0	0	0	0	0	0	0	0	0	1	2	5	5	2	6	10	2	6	0	0	1	0	0	0	4	1	0	5	0	0	2	1	0	0	0	4	0	0	0	1	0	0	0	Saccharibacteria	uncultured bacterium	uncultured bacterium	uncultured bacterium
OTU2978	0	1	0	1	0	0	1	0	0	0	0	0	0	0	0	0	0	0	0	0	0	0	0	0	0	0	0	0	0	0	0	0	0	0	0	0	0	0	0	0	0	0	0	0	0	Planctomycetes	Planctomycetacia	Planctomycetales	Planctomycetaceae
OTU1555	0	0	0	0	1	0	0	1	0	1	1	0	0	2	2	1	0	0	0	1	0	0	0	0	0	0	0	0	0	0	0	0	0	0	0	0	1	1	0	0	0	0	0	0	0	Bacteroidetes	Sphingobacteriia	Sphingobacteriales	AKYH767
OTU77	0	1	0	1	0	0	0	0	0	0	0	0	2	1	2	0	1	1	3	0	139	28	36	46	108	80	19	135	2	3	8	3	1	2	6	4	4	1	5	2	2	0	1	0	0	Acidobacteria	Acidobacteria	Subgroup 2	uncultured bacterium
OTU424	0	1	0	0	3	1	1	0	1	2	0	2	0	1	1	0	0	0	0	1	0	0	0	0	0	0	0	0	0	0	0	0	0	0	0	0	1	0	0	0	0	0	0	1	1	Chloroflexi	JG30-KF-CM66	uncultured bacterium	uncultured bacterium
OTU1202	0	1	0	1	0	1	0	1	0	0	0	1	1	0	0	2	0	2	3	2	1	1	2	1	0	0	1	2	0	0	0	0	1	2	1	0	6	7	9	3	0	0	0	2	2	Proteobacteria	Deltaproteobacteria	Myxococcales	Sandaracinaceae
OTU2968	0	1	0	0	0	2	0	0	2	0	0	3	0	0	0	0	0	0	0	0	0	0	0	0	0	0	0	0	0	0	0	0	0	0	0	0	0	0	0	0	0	0	0	0	0	Actinobacteria	Nitriliruptoria	Euzebyales	Euzebyaceae
OTU540	0	1	1	0	0	0	1	0	2	4	1	4	6	4	5	16	1	1	1	1	2	4	1	5	4	1	2	1	12	32	20	26	15	14	9	15	2	0	0	0	1	3	6	5	8	Acidobacteria	Holophagae	Subgroup 7	uncultured bacterium
OTU1577	0	0	2	0	1	0	2	1	1	3	2	6	0	1	1	0	2	4	3	6	0	2	1	0	0	0	1	0	0	0	0	0	0	0	0	0	0	0	1	0	0	0	1	0	2	Bacteroidetes	Sphingobacteriia	Sphingobacteriales	Saprospiraceae
OTU1845	0	1	0	0	0	1	0	0	0	0	0	3	8	8	5	0	8	1	9	8	0	0	2	0	0	0	0	0	0	0	1	1	0	0	2	0	0	0	0	0	0	0	0	0	0	Gemmatimonadetes	Gemmatimonadetes	Gemmatimonadales	Gemmatimonadaceae
OTU4077	0	1	0	0	0	0	0	0	0	0	0	0	0	0	1	0	0	0	0	0	0	0	1	0	0	0	0	0	0	0	0	0	0	0	0	0	0	0	0	0	0	0	0	0	0	Planctomycetes	Phycisphaerae	Phycisphaerales	Phycisphaeraceae
OTU3227	0	1	1	0	1	0	0	0	0	0	0	1	0	0	0	0	1	0	0	0	0	0	0	0	1	0	0	0	1	1	2	0	0	0	4	2	0	0	1	0	1	0	2	0	0	Chloroflexi	Ktedonobacteria	JG30-KF-AS9	uncultured bacterium
OTU1401	0	1	0	0	1	1	0	0	1	0	0	0	5	2	3	4	5	1	1	0	0	1	1	0	1	0	1	2	2	3	0	0	1	2	0	1	0	0	0	0	2	0	0	0	0	Elusimicrobia	Elusimicrobia	Lineage IIa
OTU1783	0	1	3	0	0	0	1	0	0	0	0	0	0	1	0	0	0	0	0	0	0	0	0	0	0	0	0	0	0	0	0	1	0	1	1	1	0	0	2	1	0	0	1	2	1	Actinobacteria	Thermoleophilia	Solirubrobacterales	0319-6M6
OTU2664	0	0	2	0	1	0	3	1	0	0	0	1	0	0	0	0	1	0	0	1	0	0	0	0	1	0	1	1	1	4	0	0	2	3	0	1	0	1	1	0	0	0	0	0	0	Thermotogae	Thermotogae	Thermotogales	Thermotogaceae
OTU1328	0	0	1	1	0	1	1	1	0	1	4	0	1	1	1	0	3	4	3	5	2	1	1	0	0	0	0	2	0	0	0	0	0	0	1	0	0	0	0	1	0	0	0	0	0	Chloroflexi	S085
OTU385	0	0	1	0	0	0	0	3	1	0	1	2	2	0	2	1	11	10	8	4	0	0	0	1	0	0	0	0	0	1	0	0	0	0	0	0	0	0	0	0	0	0	0	0	0	Actinobacteria	Nitriliruptoria	Euzebyales	Euzebyaceae
OTU3341	0	0	0	1	1	0	0	0	1	1	1	2	0	0	0	0	0	1	0	0	0	0	0	0	0	0	0	0	0	0	0	0	0	0	1	0	0	0	0	0	1	0	0	0	0	Actinobacteria	Acidimicrobiia	Acidimicrobiales	uncultured
OTU878	0	0	1	0	0	0	0	0	0	0	0	0	0	0	0	0	0	0	0	0	0	0	1	0	0	0	0	0	2	0	0	0	0	0	0	0	6	10	3	10	3	4	5	6	10	Actinobacteria	Actinobacteria	Micrococcales	Micrococcaceae
OTU172	0	0	6	2	4	4	2	3	4	2	3	1	3	3	2	0	5	4	5	1	8	18	18	24	10	4	26	18	12	5	12	6	19	9	10	6	5	10	13	8	9	16	12	13	12	Proteobacteria	Alphaproteobacteria	Rhizobiales	A0839
OTU594	0	0	1	1	3	3	1	11	0	0	3	0	1	1	5	4	5	2	13	26	2	4	10	9	1	0	8	7	2	1	2	0	0	0	1	1	0	5	3	1	1	0	0	1	0	Proteobacteria	Gammaproteobacteria	Xanthomonadales	Xanthomonadaceae
OTU3125	0	0	1	0	0	0	0	0	0	0	0	1	0	0	1	0	0	0	0	0	0	0	0	0	0	0	0	0	0	0	0	0	1	0	0	0	0	0	0	0	0	1	0	0	2	Actinobacteria	MB-A2-108	uncultured bacterium	uncultured bacterium
OTU981	0	0	1	0	0	0	0	0	0	0	0	0	0	0	0	0	0	0	0	0	2	5	3	9	0	0	0	0	0	0	0	0	0	1	1	0	1	5	2	2	1	0	2	0	1	Verrucomicrobia	Spartobacteria	Chthoniobacterales	Chthoniobacteraceae
OTU2510	0	0	1	0	0	0	0	0	0	2	0	0	0	0	0	0	0	0	0	0	0	0	0	0	0	0	0	0	0	0	0	1	0	0	0	0	0	1	0	0	0	0	0	0	0	Planctomycetes	Planctomycetacia	Planctomycetales	Planctomycetaceae
OTU2333	0	0	1	0	0	0	0	0	0	0	0	0	0	0	0	0	0	0	0	1	1	5	3	5	0	0	0	1	0	0	0	1	0	1	1	0	2	0	1	1	2	2	0	0	1	Proteobacteria	Gammaproteobacteria	Xanthomonadales	Xanthomonadales Incertae Sedis
OTU1313	0	0	0	0	1	0	0	0	0	0	0	0	0	0	0	0	2	1	7	2	1	0	1	0	0	0	4	9	0	0	0	0	0	0	0	0	1	0	0	2	0	0	0	0	0	Bacteroidetes	Cytophagia	Cytophagales	Cytophagaceae
OTU4060	0	0	7	0	1	0	0	1	0	0	0	0	0	0	0	0	1	0	0	0	0	0	0	0	0	0	0	1	1	0	0	0	0	0	0	0	1	0	0	0	1	0	0	0	0	Bacteroidetes	Sphingobacteriia	Sphingobacteriales	AKYH767
OTU764	0	0	0	1	1	1	0	0	0	0	0	0	3	3	1	1	0	1	0	1	5	2	1	1	2	1	1	1	1	0	0	1	0	0	1	0	1	4	1	2	1	1	6	1	2	Acidobacteria	Acidobacteria	Subgroup 3	Unknown Family
OTU180	0	0	2	2	0	1	1	0	1	1	2	2	5	5	14	17	1	0	1	1	0	1	0	1	0	0	1	1	3	4	2	2	7	6	3	6	0	0	0	0	0	1	0	0	2	Acidobacteria	Holophagae	Subgroup 7	uncultured bacterium
OTU250	0	0	0	0	0	0	0	0	0	0	0	0	8	2	2	0	1	0	0	0	2	1	1	0	2	2	4	0	11	13	9	6	9	2	2	3	0	0	2	2	1	3	6	4	1	Proteobacteria	Alphaproteobacteria	Rhodospirillales
OTU2213	0	0	1	0	0	0	2	1	0	0	1	0	0	0	0	1	0	0	0	0	0	0	0	0	0	0	0	0	0	0	1	0	0	0	1	0	0	1	5	2	2	0	0	0	0	Acidobacteria	Acidobacteria	Subgroup 11	uncultured bacterium
OTU2628	0	0	0	0	0	0	0	0	0	2	0	2	1	0	0	0	1	0	0	0	0	0	0	0	0	0	0	0	0	0	0	0	0	0	0	0	0	0	0	0	0	0	0	0	0	Acidobacteria	Acidobacteria	Subgroup 4	Unknown Family
OTU411	0	0	3	3	1	1	1	1	0	0	1	3	8	2	10	5	5	8	5	3	0	0	0	1	0	0	1	0	9	6	4	5	5	1	1	0	1	0	0	0	3	3	0	3	6	Verrucomicrobia	OPB35 soil group
OTU516	0	0	6	2	0	0	0	0	0	0	0	0	0	0	0	0	0	0	1	0	12	11	2	1	0	0	2	2	2	4	4	8	1	6	5	5	0	1	3	1	12	6	11	9	8	Verrucomicrobia	Spartobacteria	Chthoniobacterales	DA101 soil group
OTU3436	0	0	1	3	0	0	0	0	0	0	0	0	0	0	0	0	1	0	1	0	0	0	0	0	0	0	0	0	0	0	0	0	0	0	0	0	0	0	0	0	0	0	0	0	0	Proteobacteria
OTU1089	0	0	1	0	0	0	0	1	0	0	0	0	0	0	0	0	0	0	0	0	0	0	1	0	0	0	0	0	0	1	0	5	0	3	1	3	0	0	1	3	2	1	0	0	0	Bacteroidetes	Sphingobacteriia	Sphingobacteriales	Chitinophagaceae
OTU3311	0	0	0	0	0	0	0	0	2	0	0	2	0	0	0	0	2	1	2	0	1	0	1	1	0	0	5	0	0	0	0	0	0	0	0	0	5	9	2	1	0	0	0	0	0	Latescibacteria	uncultured bacterium	uncultured bacterium	uncultured bacterium
OTU3789	0	0	1	0	0	0	0	0	0	0	0	0	0	1	0	0	0	0	0	0	0	1	0	0	0	0	0	0	0	0	0	0	0	0	0	0	0	0	0	0	0	0	0	0	0	Verrucomicrobia	Spartobacteria	Chthoniobacterales	DA101 soil group
OTU2041	0	0	0	0	0	0	1	0	1	0	0	1	0	0	0	0	1	2	0	0	0	0	1	0	0	0	2	6	0	0	0	0	0	0	0	1	1	3	5	6	0	6	2	0	5	Bacteroidetes	Cytophagia	Cytophagales	Cytophagaceae
OTU4059	0	0	1	0	0	0	0	0	0	0	0	0	0	0	0	0	0	0	0	0	0	0	0	0	0	0	0	0	0	0	0	0	0	0	0	0	1	0	0	0	1	0	0	0	0	Planctomycetes	OM190	uncultured planctomycete	uncultured planctomycete
OTU1622	0	0	1	0	0	0	0	0	0	0	0	0	1	0	0	1	4	0	2	6	0	3	1	11	1	0	1	0	1	0	0	0	0	0	0	0	0	0	1	0	0	0	1	1	0	Bacteroidetes	Cytophagia	Cytophagales	Cytophagaceae
OTU1173	0	0	1	0	0	1	0	0	0	1	0	0	0	0	0	0	0	0	0	0	13	3	7	9	34	26	11	3	0	0	0	0	1	1	0	2	0	0	0	0	0	0	0	0	0	Proteobacteria	Alphaproteobacteria	Rhodospirillales	Rhodospirillaceae
OTU483	0	0	1	1	0	0	0	0	2	0	0	0	0	1	0	1	0	0	0	0	4	1	2	0	5	1	2	1	8	5	9	3	11	1	3	1	0	0	0	0	1	3	0	2	0	Proteobacteria	Deltaproteobacteria	Myxococcales	Haliangiaceae
OTU3257	0	0	1	0	0	0	0	0	0	0	0	0	0	0	0	0	2	2	1	0	0	0	0	1	0	0	4	0	0	0	0	0	0	0	0	0	0	0	0	0	0	0	0	0	0	Chloroflexi	Anaerolineae	Anaerolineales	Anaerolineaceae
OTU3610	0	0	2	0	0	0	0	0	0	0	0	0	0	0	0	0	0	0	0	0	0	0	0	0	0	0	0	0	0	0	0	0	0	0	0	0	0	0	0	0	0	0	0	0	0	Unassigned
OTU869	0	0	1	0	0	0	0	0	0	0	0	0	0	0	0	0	0	0	0	2	3	0	0	2	4	8	1	2	0	0	0	0	1	1	0	0	0	0	0	0	0	0	0	0	0	Planctomycetes	Planctomycetacia	Planctomycetales	Planctomycetaceae
OTU687	0	0	2	1	0	0	2	0	0	2	0	0	6	4	3	8	0	0	0	0	24	37	9	6	2	2	6	11	14	18	22	27	33	10	5	5	2	0	1	2	3	4	8	1	7	Verrucomicrobia	Spartobacteria	Chthoniobacterales	DA101 soil group
OTU1527	0	0	1	0	0	0	0	0	0	2	0	0	1	0	0	0	10	8	5	4	2	5	8	20	0	2	11	8	2	4	0	0	2	2	1	1	2	3	2	0	0	2	3	1	2	Proteobacteria	Betaproteobacteria	Rhodocyclales	Rhodocyclaceae
OTU2704	0	0	1	0	2	0	1	0	0	0	0	1	2	2	2	1	3	3	2	0	1	0	1	1	0	0	0	0	1	0	0	2	0	0	2	1	3	0	2	2	1	4	0	1	2	Proteobacteria	Deltaproteobacteria	Myxococcales
OTU3935	0	0	1	1	0	0	0	0	0	1	0	1	0	0	1	0	0	0	1	0	6	6	1	2	9	2	0	0	4	0	3	6	3	1	0	1	0	0	0	0	0	0	0	0	4	Verrucomicrobia	Spartobacteria	Chthoniobacterales	DA101 soil group
OTU2069	0	0	0	0	0	0	0	0	0	1	1	0	0	0	0	0	0	0	0	0	0	0	0	0	0	0	0	0	0	0	0	0	0	0	0	0	0	0	0	0	0	0	0	0	0	Verrucomicrobia	OPB35 soil group	uncultured bacterium	uncultured bacterium
OTU1763	0	0	0	0	0	0	1	2	0	0	1	0	0	0	0	0	0	0	0	0	0	0	1	0	0	0	0	0	0	0	0	0	1	0	0	0	0	0	0	0	0	0	0	0	0	Actinobacteria	Thermoleophilia	Solirubrobacterales	0319-6M6
OTU2996	0	0	1	0	2	1	1	2	0	0	0	0	1	0	0	1	1	3	1	0	0	0	0	0	0	0	1	0	0	0	0	2	0	0	1	0	1	0	0	1	1	1	0	1	0	Cyanobacteria	ML635J-21	uncultured cyanobacterium	uncultured cyanobacterium
OTU2233	0	0	1	0	0	0	0	0	0	0	0	0	0	0	0	0	0	0	1	0	1	1	0	1	0	0	0	0	0	0	0	0	0	0	1	0	0	3	0	0	0	0	0	0	0	Acidobacteria	Acidobacteria	Subgroup 6	uncultured bacterium
OTU118	0	0	1	1	0	0	0	0	1	1	1	0	0	1	0	0	1	1	2	0	9	8	16	2	23	8	2	6	16	23	19	15	24	12	11	17	0	0	5	0	1	1	1	0	0	Proteobacteria	Alphaproteobacteria	Rhodospirillales	JG37-AG-20
OTU2824	0	0	5	0	0	0	0	0	0	0	0	0	1	0	0	0	0	1	3	0	0	0	1	3	0	0	0	3	0	0	0	0	0	0	0	0	0	0	0	0	0	0	0	0	0	Saccharibacteria	uncultured bacterium	uncultured bacterium	uncultured bacterium
OTU2937	0	0	1	0	1	0	0	1	0	0	4	2	0	0	0	0	0	0	0	0	0	0	0	0	0	0	0	0	0	0	0	0	0	0	0	0	0	0	0	0	0	0	0	0	0	Unassigned
OTU1225	0	0	3	0	1	0	0	1	0	0	1	0	4	1	3	3	2	0	0	0	0	0	0	0	0	0	0	0	1	1	0	0	0	0	1	0	1	0	0	0	1	0	1	1	0	Acidobacteria	Holophagae	Subgroup 10	Sva0725
OTU2503	0	0	1	0	0	0	0	0	0	0	0	0	1	0	0	0	0	0	0	0	0	0	0	0	0	0	0	0	0	0	0	0	0	0	0	0	0	0	0	0	0	0	0	0	0	Bacteroidetes	Sphingobacteriia	Sphingobacteriales	Chitinophagaceae
OTU1587	0	0	1	0	0	1	0	0	0	1	0	1	2	2	0	1	0	1	2	1	0	1	1	0	0	0	1	2	0	0	0	0	0	0	0	0	0	1	1	0	1	0	0	1	0	Acidobacteria	Acidobacteria	Subgroup 4	DS-100
OTU2766	0	0	2	0	1	0	0	0	0	0	1	0	2	0	0	0	1	1	0	1	1	3	0	3	0	0	4	0	0	0	0	1	0	0	0	0	2	2	2	3	1	0	3	0	0	Proteobacteria	Alphaproteobacteria	Rhizobiales	Hyphomicrobiaceae
OTU2544	0	0	2	2	2	1	2	0	0	6	0	1	3	4	4	4	0	0	2	0	1	1	1	2	1	0	2	1	0	0	1	1	0	0	0	0	2	0	0	1	0	0	0	0	0	Proteobacteria	Deltaproteobacteria	Myxococcales	BIrii41
OTU2047	0	0	1	0	0	0	0	0	0	0	1	0	0	0	0	0	0	0	0	0	1	2	1	0	0	0	2	0	0	1	0	1	0	0	0	3	0	1	0	2	1	0	1	1	3	Gemmatimonadetes	Gemmatimonadetes	Gemmatimonadales	Gemmatimonadaceae
OTU3298	0	0	1	0	0	0	0	0	0	0	0	0	0	0	0	1	0	0	0	0	0	0	0	0	0	0	0	0	0	0	0	0	0	0	0	0	0	0	0	0	0	0	0	0	0	Verrucomicrobia	OPB35 soil group	uncultured bacterium	uncultured bacterium
OTU2169	0	0	3	0	1	1	0	0	0	0	0	0	0	1	0	0	1	1	0	0	0	1	0	2	0	0	1	1	0	0	0	2	0	1	0	0	3	2	10	2	5	3	4	1	0	Unassigned
OTU2594	0	0	0	0	0	0	1	0	1	2	0	0	0	0	0	0	0	0	0	0	0	0	0	0	0	0	0	0	0	0	0	0	0	0	0	0	0	0	0	0	0	0	0	0	0	Actinobacteria	Thermoleophilia	Solirubrobacterales	480-2
OTU1998	0	0	0	0	0	0	0	1	0	0	0	0	0	0	0	0	1	0	1	0	0	0	0	0	0	0	0	0	0	0	0	0	0	0	0	0	0	0	0	0	0	0	0	0	0	Chloroflexi	Ktedonobacteria	C0119	uncultured bacterium
OTU4020	0	0	1	0	0	0	0	0	0	0	0	0	0	1	0	0	0	3	0	0	0	0	0	0	0	0	0	0	0	0	0	0	0	0	0	1	0	2	1	1	0	0	0	0	0	Planctomycetes	OM190	uncultured bacterium	uncultured bacterium
OTU4070	0	0	3	2	0	1	0	0	0	0	1	0	0	0	0	0	0	0	0	0	0	0	0	0	0	0	0	0	0	0	0	0	0	0	0	0	0	0	0	0	0	0	0	0	0	Actinobacteria	Actinobacteria	Pseudonocardiales	Pseudonocardiaceae
OTU1264	0	0	1	0	0	0	0	1	11	6	3	4	0	0	0	0	0	0	0	0	0	0	0	0	0	0	0	0	0	0	0	0	0	0	0	0	0	0	0	0	0	0	0	0	0	Acidobacteria	Acidobacteria	Subgroup 6	uncultured bacterium
OTU2999	0	0	2	0	0	0	0	1	1	1	1	0	0	0	0	0	0	0	0	0	0	0	0	0	0	0	0	0	1	0	0	0	2	1	0	0	0	0	0	0	0	1	1	0	1	Planctomycetes	Phycisphaerae	Phycisphaerales	Phycisphaeraceae
OTU2575	0	0	1	1	1	0	2	3	3	6	3	0	0	0	0	0	0	0	0	0	1	0	0	0	0	0	0	0	0	0	0	0	0	0	0	0	0	0	0	0	0	0	0	0	0	Chloroflexi	Anaerolineae	Anaerolineales	Anaerolineaceae
OTU2598	0	0	1	0	0	0	0	0	0	0	0	0	4	2	1	1	2	1	0	1	0	0	0	0	0	0	0	1	0	0	0	0	0	0	0	0	0	0	0	0	0	0	0	0	0	Acidobacteria	Holophagae	Subgroup 7	uncultured bacterium
OTU3286	0	0	2	4	2	0	2	1	0	0	2	0	12	5	5	2	6	1	4	2	1	0	0	0	0	1	0	0	0	0	0	0	1	0	1	0	0	0	1	1	0	0	0	0	1	Acidobacteria	Acidobacteria	Subgroup 6	uncultured bacterium
OTU802	0	0	2	0	3	1	1	1	1	1	0	2	6	3	6	5	1	0	3	1	0	0	0	1	0	0	1	1	1	4	3	2	1	0	5	5	5	1	2	1	10	4	2	5	13	Actinobacteria	Thermoleophilia	Gaiellales	uncultured
OTU2780	0	0	0	0	0	0	0	0	0	0	1	0	1	0	0	0	0	0	0	1	0	1	1	3	0	0	0	1	0	0	0	0	0	0	0	0	3	0	0	0	0	0	0	0	0	Bacteroidetes	Cytophagia	Cytophagales	Cytophagaceae
OTU65	0	0	1	0	1	0	0	1	1	0	0	0	1	1	1	0	0	1	2	2	22	16	56	20	32	70	7	8	1	1	1	5	1	6	3	1	1	0	1	0	0	0	0	0	0	Acidobacteria	Acidobacteria	Subgroup 2
OTU3665	0	0	0	0	0	0	1	0	0	1	1	0	0	0	0	0	0	0	0	0	0	1	0	0	0	0	0	0	0	0	0	0	0	0	0	0	0	2	5	2	5	0	0	0	0	Acidobacteria	Subgroup 22
OTU3202	0	0	1	0	0	3	0	0	0	1	2	1	0	1	0	0	1	0	1	2	0	1	0	1	0	0	3	1	1	0	0	4	0	0	0	0	0	0	2	0	1	0	1	0	0	Acidobacteria	Acidobacteria	Subgroup 6
OTU1611	0	0	2	2	1	0	1	1	1	0	0	0	0	0	0	0	0	0	0	0	2	3	0	0	3	0	1	0	0	0	0	0	0	1	1	0	3	1	0	0	6	1	3	2	0	Planctomycetes	Planctomycetacia	Planctomycetales	Planctomycetaceae
OTU2170	0	0	1	0	0	0	0	0	4	1	0	2	0	0	0	0	0	0	0	0	0	0	0	0	0	0	0	0	0	0	0	0	0	0	0	0	0	0	0	0	0	0	0	0	0	Gemmatimonadetes	Gemmatimonadetes	S0134 terrestrial group	uncultured bacterium
OTU2846	0	0	0	0	0	0	0	0	0	0	0	0	0	0	0	0	0	1	0	0	0	0	0	0	2	0	0	0	1	0	0	1	1	0	0	1	0	0	0	0	0	1	0	0	0	Bacteroidetes	Sphingobacteriia	Sphingobacteriales	env.OPS 17
OTU2621	0	0	1	0	1	0	0	0	0	0	2	0	0	0	0	0	0	1	0	0	0	1	0	3	0	0	2	6	0	0	0	0	0	0	0	2	2	2	1	2	2	0	0	0	1	Bacteroidetes	Flavobacteriia	Flavobacteriales	NS9 marine group
OTU1416	0	0	2	0	0	4	0	1	0	0	1	1	1	1	0	0	1	5	5	7	0	0	0	1	0	0	0	0	0	0	0	0	0	0	0	1	0	0	0	0	0	0	0	0	0	Acidobacteria	Acidobacteria	Subgroup 6	uncultured bacterium
OTU1268	0	0	1	1	0	1	1	0	0	1	1	0	0	0	0	0	0	1	0	0	2	0	0	4	0	0	2	4	0	0	0	0	0	0	0	0	0	0	0	0	0	0	0	0	0	Chloroflexi	Anaerolineae	Anaerolineales	Anaerolineaceae
OTU1294	0	0	1	0	0	0	0	0	0	0	0	0	0	0	3	1	2	0	1	1	3	1	3	4	0	0	5	1	6	6	5	3	13	1	0	3	0	0	0	0	1	1	0	0	0	Acidobacteria	Acidobacteria	Subgroup 3	Unknown Family
OTU1208	0	0	0	1	0	0	0	1	0	1	0	0	0	0	2	0	0	0	0	1	0	0	0	0	1	0	1	0	2	7	8	8	3	3	15	6	3	2	2	2	6	11	10	17	11	Chloroflexi	Chloroflexia	Chloroflexales	Roseiflexaceae
OTU448	0	0	2	0	1	1	1	2	1	0	5	0	0	0	1	0	4	3	1	1	7	8	14	7	8	14	5	0	8	8	3	5	6	1	4	6	0	1	5	2	1	1	2	4	3	Proteobacteria
OTU2740	0	0	2	0	0	0	0	0	0	1	0	0	0	4	1	0	1	0	1	1	0	0	0	0	0	0	0	0	0	0	1	1	4	4	1	2	0	0	0	0	1	0	0	1	1	Gemmatimonadetes	Gemmatimonadetes	Gemmatimonadales	Gemmatimonadaceae
OTU2454	0	0	1	0	1	0	0	0	0	0	0	1	0	1	0	0	0	0	0	1	0	1	0	2	0	0	2	2	0	0	0	1	0	0	0	0	0	1	0	0	0	0	0	0	2	Proteobacteria	Deltaproteobacteria	Bdellovibrionales	Bdellovibrionaceae
OTU1091	0	0	1	0	0	0	0	0	0	0	0	0	0	1	1	1	1	0	3	1	5	2	3	1	25	1	1	0	0	0	0	0	0	1	1	3	0	0	0	0	0	0	0	0	0	Proteobacteria	Alphaproteobacteria	Rhodospirillales	DA111
OTU2864	0	0	1	0	1	0	0	0	0	0	0	0	2	0	2	0	3	1	2	0	1	0	0	1	0	1	1	0	0	0	0	0	0	0	0	0	0	0	0	0	0	0	0	0	0	Bacteroidetes	Cytophagia	Cytophagales	Cytophagaceae
OTU2884	0	0	1	0	0	0	1	0	0	0	0	0	0	0	0	0	0	0	0	0	0	0	0	0	0	0	0	0	0	0	0	0	0	0	0	0	0	0	0	0	0	0	0	0	0	Unassigned
OTU3177	0	0	2	0	0	0	0	1	0	0	0	0	0	0	0	0	0	0	0	1	0	1	4	2	0	0	11	21	0	0	0	0	1	0	0	0	0	4	0	2	0	1	2	2	1	Proteobacteria	Gammaproteobacteria	Xanthomonadales	Xanthomonadaceae
OTU3366	0	0	2	0	0	0	0	1	0	0	0	0	0	0	0	0	0	0	0	0	0	0	0	0	0	0	0	0	0	1	0	0	0	0	0	0	0	1	1	0	0	0	0	0	0	Proteobacteria	Deltaproteobacteria	Myxococcales	Haliangiaceae
OTU765	0	0	1	1	9	0	14	1	10	6	5	3	0	1	0	0	1	0	0	0	0	0	0	0	0	0	0	0	0	0	0	0	0	0	1	0	1	0	0	0	0	1	1	1	4	Chloroflexi	Anaerolineae	Anaerolineales	Anaerolineaceae
OTU1043	0	0	3	0	2	0	0	1	0	0	1	0	2	0	0	3	0	4	0	0	0	0	0	0	3	1	0	0	12	12	6	4	7	1	2	1	0	0	0	0	0	0	0	0	0	Proteobacteria	Gammaproteobacteria	Xanthomonadales	Nevskiaceae
OTU1871	0	0	1	0	0	0	0	1	1	1	0	1	1	0	0	1	1	0	1	0	0	1	0	0	0	0	0	0	0	0	0	0	0	1	0	0	0	5	1	0	2	0	1	1	0	Planctomycetes	Phycisphaerae	Phycisphaerales	Phycisphaeraceae
OTU773	0	0	1	0	0	0	0	0	1	0	1	1	0	2	0	0	1	1	1	2	0	0	0	0	0	0	0	0	0	0	0	0	0	0	0	0	0	0	0	0	0	0	0	0	0	Chloroflexi	TK10	uncultured bacterium	uncultured bacterium
OTU2299	0	0	1	0	0	0	0	0	0	0	0	0	0	0	0	0	0	0	0	0	0	0	2	1	0	0	0	0	0	0	0	0	0	0	0	0	0	0	0	0	0	0	0	0	0	Acidobacteria	Holophagae	Subgroup 10	ABS-19
OTU1643	0	0	1	0	0	2	0	0	1	2	0	4	0	0	0	0	0	0	0	0	1	0	0	0	0	0	0	0	0	0	0	0	0	0	0	0	0	0	0	0	0	0	0	0	0	Acidobacteria	Acidobacteria	Subgroup 4	RB41
OTU1568	0	0	0	1	2	0	1	1	0	2	0	4	6	3	11	7	1	5	1	5	0	0	0	0	0	0	0	0	1	2	1	1	2	1	0	3	0	0	0	0	0	0	0	0	1	Gemmatimonadetes	Gemmatimonadetes	Gemmatimonadales	Gemmatimonadaceae
OTU1616	0	0	1	0	0	0	0	0	0	1	3	0	5	1	5	1	0	0	0	0	0	0	0	0	0	0	0	0	0	0	0	1	1	1	0	0	0	0	0	0	0	0	0	0	0	Saccharibacteria	uncultured bacterium	uncultured bacterium	uncultured bacterium
OTU3767	0	0	1	1	0	0	0	0	0	0	0	0	0	0	0	0	0	0	0	0	0	0	0	0	0	0	0	0	0	2	0	0	0	1	0	1	0	0	0	0	0	1	1	1	2	Actinobacteria	MB-A2-108	uncultured bacterium	uncultured bacterium
OTU1937	0	0	3	2	0	0	0	1	0	0	3	0	0	0	0	0	0	0	0	0	3	4	4	4	0	0	6	3	1	0	0	0	1	1	1	0	1	5	4	5	6	0	0	0	0	Acidobacteria	Acidobacteria	Subgroup 3	Unknown Family
OTU3262	0	0	1	0	0	0	0	0	0	0	0	2	0	0	0	0	0	0	0	0	0	0	0	0	0	0	0	0	0	0	0	0	0	0	0	0	0	0	0	0	0	0	0	0	0	Planctomycetes	Phycisphaerae	Phycisphaerales	Phycisphaeraceae
OTU419	0	0	1	0	0	1	0	0	0	0	0	0	3	2	9	5	0	0	1	0	1	3	1	1	0	0	1	0	3	3	1	2	1	0	2	1	0	0	1	0	0	0	3	0	0	Proteobacteria	Gammaproteobacteria	NKB5	uncultured organism
OTU2250	0	0	2	0	0	0	0	0	0	0	0	0	0	0	0	0	0	0	0	0	0	0	0	0	0	0	0	0	0	0	0	0	0	0	0	0	0	0	0	0	0	0	0	0	0	Unassigned
OTU1049	0	0	4	1	0	0	0	0	0	0	0	0	0	0	0	0	1	0	1	1	0	0	0	0	0	0	0	0	0	1	0	0	0	0	0	1	2	1	1	0	0	0	0	0	0	Gemmatimonadetes	Gemmatimonadetes	Gemmatimonadales	Gemmatimonadaceae
OTU1660	0	0	1	0	2	0	2	1	2	2	1	2	0	0	0	1	1	0	0	0	0	0	0	0	0	0	0	0	0	0	0	0	0	0	0	1	2	2	0	3	0	1	1	0	0	Planctomycetes	Planctomycetacia	Planctomycetales	Planctomycetaceae
OTU1770	0	0	1	2	0	1	0	0	0	0	4	1	0	0	0	0	0	0	0	0	0	9	0	0	0	0	0	0	0	0	0	0	0	0	0	0	0	0	0	0	0	0	0	0	0	Proteobacteria	Alphaproteobacteria	DB1-14
OTU3124	0	0	0	0	1	2	0	0	1	0	3	6	1	1	0	1	1	2	0	2	0	1	1	0	0	0	1	1	0	0	0	1	1	1	0	0	0	1	0	0	0	1	0	0	1	Chloroflexi	Anaerolineae	Anaerolineales	Anaerolineaceae
OTU3313	0	0	1	2	3	2	1	1	7	0	0	1	0	0	0	2	5	0	0	3	6	3	1	1	0	1	0	0	1	0	1	0	0	0	0	0	1	1	0	0	2	1	2	2	0	Chloroflexi	KD4-96	uncultured bacterium	uncultured bacterium
OTU726	0	0	1	0	0	0	4	0	0	0	0	3	0	0	0	0	1	1	1	2	2	2	0	0	4	0	2	1	0	0	0	1	0	2	5	2	15	14	28	30	27	4	10	8	8	Proteobacteria	Gammaproteobacteria	KI89A clade	uncultured bacterium
OTU1193	0	0	1	5	1	0	3	1	1	1	0	1	0	0	1	1	0	4	0	0	0	0	0	0	0	0	1	0	0	0	1	3	0	1	4	3	0	3	6	2	3	0	0	0	0	Gemmatimonadetes	Gemmatimonadetes	Gemmatimonadales	Gemmatimonadaceae
OTU330	0	0	1	1	0	0	0	0	3	2	0	0	0	1	0	0	0	0	1	0	0	1	0	0	0	0	0	1	0	6	4	9	2	3	5	9	1	0	3	4	1	12	11	13	9	Chloroflexi	uncultured Bellilinea sp.	uncultured Bellilinea sp.	uncultured Bellilinea sp.
OTU777	0	0	2	2	3	2	1	5	0	1	3	3	3	3	6	6	1	1	3	0	0	1	1	1	0	0	0	3	3	0	2	1	6	2	0	1	2	3	1	3	3	1	2	5	4	Bacteroidetes	Sphingobacteriia	Sphingobacteriales
OTU2713	0	0	1	2	0	0	2	1	1	1	0	1	0	1	0	1	1	1	0	0	1	0	0	0	0	0	0	0	0	0	0	0	0	0	0	0	1	1	0	2	0	0	0	0	0	Verrucomicrobia	OPB35 soil group	uncultured bacterium	uncultured bacterium
OTU3834	0	0	1	0	0	0	0	0	0	0	0	0	0	0	0	0	0	0	0	0	0	0	0	0	0	0	0	0	0	0	0	0	0	0	0	0	0	0	0	0	0	0	0	0	0	Acidobacteria	Acidobacteria	Subgroup 6	uncultured bacterium
OTU2738	0	0	0	0	0	0	0	0	0	0	1	0	2	0	2	1	1	0	0	0	1	0	0	1	0	1	1	0	2	1	2	0	0	1	1	2	2	1	0	0	0	1	6	3	1	Actinobacteria	Thermoleophilia	Solirubrobacterales
OTU2637	0	0	0	1	2	0	2	4	2	3	1	0	0	0	0	0	0	0	0	0	0	0	0	0	0	0	0	0	0	0	0	0	0	0	0	0	0	0	0	0	0	0	0	0	0	Chloroflexi	Anaerolineae	Anaerolineales	Anaerolineaceae
OTU755	0	0	0	0	0	0	0	0	1	0	0	0	0	0	1	0	0	1	0	0	3	8	6	21	27	9	3	1	7	5	2	6	3	3	1	7	0	0	2	0	0	1	0	1	0	Proteobacteria	Alphaproteobacteria
OTU2465	0	0	1	0	0	0	0	0	0	0	0	0	0	2	1	7	0	0	0	0	0	0	0	0	0	0	0	0	0	0	0	0	0	0	0	0	0	0	0	0	0	0	0	0	0	Actinobacteria	Actinobacteria
OTU1183	0	0	1	1	3	1	4	3	4	5	0	1	0	7	2	5	4	2	0	2	0	1	1	1	0	0	0	0	0	0	0	0	0	0	0	2	0	0	0	0	0	0	0	0	0	Actinobacteria	MB-A2-108	uncultured bacterium	uncultured bacterium
OTU564	0	0	0	1	1	0	1	1	0	0	0	1	1	0	0	0	0	0	0	0	0	0	0	0	0	0	0	0	0	0	0	0	0	0	1	0	3	4	23	25	30	7	3	7	4	Acidobacteria	Subgroup 22
OTU2814	0	0	1	3	0	0	0	0	0	0	1	1	0	0	0	0	0	0	0	0	0	0	0	0	0	0	0	0	0	1	0	0	0	0	0	0	0	1	0	0	0	0	0	0	0	Saccharibacteria	uncultured bacterium	uncultured bacterium	uncultured bacterium
OTU1677	0	0	1	0	0	0	0	0	0	0	0	0	0	0	0	0	1	0	1	0	1	1	0	1	0	0	1	0	0	0	0	0	0	0	4	2	2	8	6	6	4	3	2	0	2	Proteobacteria	Deltaproteobacteria	GR-WP33-30	uncultured bacterium
OTU3472	0	0	1	0	1	0	1	0	0	0	0	0	0	1	0	0	0	0	0	0	0	2	6	3	10	3	1	0	0	0	0	0	0	0	0	0	0	0	0	0	0	0	0	0	0	Proteobacteria	Alphaproteobacteria	Rhodospirillales	JG37-AG-20
OTU625	0	0	1	0	0	0	3	2	1	0	0	2	2	2	1	0	2	6	2	4	1	0	0	0	1	0	0	0	0	0	0	0	0	0	1	0	1	0	0	0	0	0	0	0	1	Actinobacteria	Acidimicrobiia	Acidimicrobiales	Acidimicrobiaceae
OTU3975	0	0	1	0	0	0	0	0	0	0	0	0	0	0	0	0	0	0	0	0	0	0	0	0	0	0	0	0	0	0	0	0	0	0	0	0	0	0	0	0	0	0	0	0	0	Unassigned
OTU3533	0	0	0	0	2	0	1	0	1	0	0	1	1	0	0	1	0	0	0	0	0	0	0	0	0	0	0	0	0	0	0	0	0	1	0	1	0	1	1	1	15	0	0	0	2	Actinobacteria	MB-A2-108	uncultured bacterium	uncultured bacterium
OTU953	0	0	0	0	0	0	0	0	0	3	0	0	0	1	1	0	0	0	0	0	1	0	1	0	0	0	0	0	3	5	10	11	7	3	3	6	0	0	1	1	0	5	7	4	2	Acidobacteria	Acidobacteria	Subgroup 3	Unknown Family
OTU3719	0	0	1	0	1	3	2	1	2	1	1	2	0	0	0	0	0	0	0	0	0	0	0	0	0	0	0	0	0	0	0	0	0	0	0	0	0	0	0	0	0	0	0	0	0	Planctomycetes	Phycisphaerae	WD2101 soil group	uncultured bacterium
OTU2097	0	0	1	0	0	0	0	0	1	0	0	0	0	0	1	2	0	1	0	2	0	0	0	0	0	0	0	0	0	0	0	0	0	0	0	0	0	0	0	0	0	0	0	0	0	Elusimicrobia	Elusimicrobia	Lineage IIa
OTU1267	0	0	2	0	0	0	0	0	0	0	0	0	0	2	3	0	3	0	1	2	3	2	2	4	0	0	0	1	0	1	1	0	1	0	1	0	1	1	0	0	0	1	0	5	2	Proteobacteria	Deltaproteobacteria	GR-WP33-30	uncultured bacterium
OTU1968	0	0	1	1	0	0	0	0	1	0	1	0	4	1	2	1	5	4	2	1	0	3	2	5	0	0	4	3	0	0	1	0	0	2	0	0	0	1	1	1	0	0	0	0	0	Acidobacteria	Acidobacteria	Subgroup 6	uncultured bacterium
OTU2418	0	0	1	0	0	1	0	0	0	0	1	0	3	2	3	0	0	1	0	1	2	2	1	2	0	1	3	0	6	1	9	11	1	7	4	6	0	0	3	8	2	6	2	11	5	Bacteroidetes	Sphingobacteriia	Sphingobacteriales	AKYH767
OTU3375	0	0	1	0	0	0	0	0	0	0	0	0	0	0	0	0	0	0	0	1	0	0	0	0	0	0	0	0	0	0	0	1	0	0	0	0	0	1	2	1	0	0	0	0	0	Proteobacteria	Deltaproteobacteria	Myxococcales	Haliangiaceae
OTU2000	0	0	0	1	0	0	0	0	0	0	0	0	0	0	0	0	0	0	0	0	0	1	0	0	0	0	0	1	0	0	0	0	1	0	0	0	0	0	0	1	0	2	1	1	1	Planctomycetes	Phycisphaerae	Phycisphaerales	Phycisphaeraceae
OTU736	0	0	2	0	1	0	2	0	1	0	0	3	2	0	2	1	1	1	1	0	1	1	0	0	0	0	0	0	2	3	1	2	0	1	2	2	2	0	2	2	1	0	1	1	2	Actinobacteria	Acidimicrobiia	Acidimicrobiales	uncultured
OTU1070	0	0	0	0	0	0	0	0	7	2	0	1	0	0	0	0	0	0	0	0	21	34	9	21	0	0	30	1	0	2	3	0	1	2	2	1	0	0	0	1	0	1	2	1	1	Acidobacteria	Acidobacteria	Subgroup 4	44889
OTU2394	0	0	1	0	0	0	0	0	0	0	0	0	0	1	0	0	0	0	1	0	0	0	0	0	0	0	0	0	1	0	0	1	0	0	0	0	0	0	0	0	0	0	0	0	0	Aerophobetes	uncultured bacterium	uncultured bacterium	uncultured bacterium
OTU2466	0	0	1	1	0	0	0	0	0	0	2	0	0	1	0	0	1	1	1	0	1	0	0	2	1	1	1	0	0	0	0	1	0	1	0	0	3	0	2	0	1	2	5	1	2	Proteobacteria	Alphaproteobacteria	Rhodospirillales
OTU792	0	0	1	0	1	1	1	2	2	0	1	0	1	0	1	1	3	1	7	3	2	6	4	11	3	2	7	2	4	1	0	1	0	2	1	1	17	8	3	6	4	9	4	14	11	Actinobacteria	Actinobacteria	Micrococcales	Micrococcaceae
OTU392	0	0	1	0	2	1	1	1	2	0	1	1	1	1	3	0	3	2	2	3	0	1	2	1	0	2	2	2	3	11	1	0	4	3	2	2	0	0	3	0	1	0	1	0	0	Chloroflexi	JG37-AG-4	uncultured bacterium	uncultured bacterium
OTU3481	0	0	1	0	0	0	0	0	0	0	0	0	0	0	0	0	1	0	0	0	0	0	0	0	0	0	0	0	0	0	0	0	0	0	0	0	1	0	0	0	1	0	1	1	0	Acidobacteria	Subgroup 26	uncultured bacterium	uncultured bacterium
OTU2771	0	0	0	0	0	0	1	0	1	0	0	0	1	0	1	1	0	0	0	0	0	0	0	0	0	0	0	0	1	0	1	0	0	1	1	0	0	0	0	0	0	0	0	0	0	Armatimonadetes	uncultured bacterium	uncultured bacterium	uncultured bacterium
OTU1565	0	0	1	0	0	0	0	0	1	0	0	0	2	1	2	1	1	0	1	0	1	0	0	0	0	0	0	0	0	0	0	1	0	0	0	0	0	0	0	0	0	0	0	0	0	Acidobacteria	Holophagae	Subgroup 10	Sva0725
OTU2719	0	0	0	0	0	0	0	0	0	0	1	0	0	0	0	0	0	0	0	0	0	0	0	0	0	0	0	0	0	0	0	0	0	0	0	0	0	1	0	1	0	0	1	1	3	Chloroflexi	Anaerolineae	Anaerolineales	Anaerolineaceae
OTU2868	0	0	1	0	1	2	0	0	0	1	0	0	0	0	1	2	0	1	3	0	0	0	0	0	0	0	0	0	0	0	0	0	1	1	2	0	1	0	0	1	0	1	0	0	0	Actinobacteria	Acidimicrobiia	Acidimicrobiales	uncultured
OTU2292	0	0	0	1	0	0	1	0	0	0	0	0	0	0	0	0	0	0	0	0	0	0	0	0	0	0	0	0	0	0	1	1	0	0	0	0	0	0	0	0	0	0	0	0	0	Proteobacteria	Betaproteobacteria
OTU1424	0	0	0	2	1	0	2	1	0	1	0	2	1	0	0	0	1	1	3	0	0	0	0	0	0	0	0	0	0	1	4	2	1	0	4	1	5	0	2	0	4	0	0	1	1	Actinobacteria	Rubrobacteria	Rubrobacterales	Rubrobacteriaceae
OTU2559	0	0	0	0	0	0	0	0	0	1	1	0	0	0	0	0	0	0	0	0	0	0	0	0	0	0	0	0	0	0	0	0	0	0	0	0	2	0	0	1	3	0	0	0	0	Acidobacteria	Holophagae	Subgroup 10	ABS-19
OTU1115	0	0	1	3	0	0	0	0	0	0	1	0	1	3	2	5	8	5	5	5	12	17	12	11	4	4	7	4	10	12	2	6	5	0	1	3	2	1	0	1	2	0	0	0	2	Proteobacteria	Alphaproteobacteria	Rhizobiales	Bradyrhizobiaceae
OTU461	0	0	1	0	0	0	2	0	0	0	0	0	0	2	2	4	0	0	0	0	2	1	0	2	5	0	0	0	3	10	7	4	10	1	6	4	0	0	0	0	1	0	1	1	0	Proteobacteria	Deltaproteobacteria	Myxococcales	mle1-27
OTU4042	0	0	0	0	1	3	0	0	0	1	0	4	2	1	0	3	4	2	1	4	0	0	0	0	0	0	0	2	0	0	0	0	0	0	1	1	0	0	0	1	0	1	0	0	0	Acidobacteria	Acidobacteria	Subgroup 4	44889
OTU1489	0	0	1	0	1	1	1	0	1	1	0	2	2	1	2	3	0	0	0	0	0	0	0	0	0	0	0	0	2	0	2	0	0	0	4	0	1	0	0	0	1	0	0	1	3	Actinobacteria	Actinobacteria	Micrococcales	Micrococcaceae
OTU1041	0	0	1	0	0	0	0	0	0	0	0	0	0	3	0	1	0	1	1	0	0	0	0	0	0	6	0	0	1	0	1	1	0	0	1	0	0	0	0	0	0	0	0	0	0	Proteobacteria	Gammaproteobacteria	Legionellales	Coxiellaceae
OTU3285	0	0	0	0	0	0	0	0	0	0	0	0	0	0	0	3	0	0	0	0	1	0	2	0	0	0	0	1	1	1	1	1	1	0	1	0	0	0	0	0	0	0	0	0	0	Nitrospirae	Nitrospira	Nitrospirales	Nitrospiraceae
OTU1064	0	0	1	0	0	0	0	0	0	0	0	0	0	0	0	0	0	0	0	0	0	0	0	0	0	0	0	0	0	0	0	0	0	0	0	1	0	0	0	1	1	0	0	4	3	Chloroflexi	Anaerolineae	Anaerolineales	Anaerolineaceae
OTU17	0	0	2	0	0	0	0	0	1	0	1	0	3	1	2	1	0	1	0	0	4	16	5	3	8	4	8	8	67	82	111	115	73	38	27	31	4	1	4	0	4	10	17	6	24	Verrucomicrobia	Spartobacteria	Chthoniobacterales	DA101 soil group
OTU3241	0	0	1	0	1	1	0	0	1	0	0	0	0	0	0	0	1	0	1	0	0	0	0	0	0	0	0	0	1	0	0	0	0	0	0	0	4	0	1	0	0	0	0	0	0	Actinobacteria	MB-A2-108	uncultured bacterium	uncultured bacterium
OTU3413	0	0	1	0	0	1	0	1	0	0	0	0	0	0	0	0	0	0	0	0	0	0	0	0	0	0	0	0	0	0	0	0	0	0	0	0	0	0	1	0	0	0	0	0	0	Proteobacteria	Deltaproteobacteria	Bdellovibrionales	Bdellovibrionaceae
OTU1347	0	0	2	1	0	2	0	0	0	2	1	0	0	1	0	2	0	1	2	1	1	4	0	11	1	0	3	0	0	1	2	0	0	0	2	0	1	1	0	1	0	1	1	3	2	Proteobacteria	Alphaproteobacteria	Caulobacterales	Caulobacteraceae
OTU1172	0	0	0	1	0	1	1	0	1	4	1	0	0	0	4	1	3	1	1	3	1	2	1	1	2	0	2	0	16	4	5	2	15	0	1	0	0	1	0	0	0	1	0	0	0	WCHB1-60	uncultured bacterium	uncultured bacterium	uncultured bacterium
OTU3976	0	0	1	0	0	0	0	0	0	0	1	0	0	0	0	0	1	1	2	3	1	4	2	1	0	0	7	3	1	0	0	1	0	2	1	0	11	6	3	5	3	1	0	0	2	Acidobacteria	Acidobacteria	Subgroup 6	uncultured bacterium
OTU350	0	0	1	0	0	0	0	0	0	1	0	0	15	3	6	12	1	0	2	0	2	1	0	0	0	0	0	1	1	5	3	1	1	6	1	4	0	0	0	0	1	0	0	4	1	Acidobacteria	Holophagae	Subgroup 7	uncultured bacterium
OTU1605	0	0	1	0	0	0	0	0	0	0	10	0	1	0	0	0	0	1	0	0	0	0	0	0	0	0	1	3	0	1	1	0	1	1	0	0	0	2	0	0	0	0	0	0	0	Bacteroidetes	Sphingobacteriia	Sphingobacteriales	Chitinophagaceae
OTU2761	0	0	1	0	0	0	0	1	2	1	2	0	0	0	0	0	0	2	1	1	0	0	0	0	0	0	2	0	1	2	0	3	2	5	0	0	1	2	5	5	2	0	1	0	1	Proteobacteria	Betaproteobacteria	Nitrosomonadales	Nitrosomonadaceae
OTU2028	0	0	0	0	0	1	1	0	0	1	0	0	0	0	2	2	1	0	0	0	5	1	0	0	1	1	1	2	2	7	4	6	1	0	0	1	1	0	0	0	0	1	0	0	0	Proteobacteria
OTU785	0	0	1	0	0	7	0	0	0	0	0	0	1	0	0	0	0	0	1	1	20	42	9	13	3	0	32	24	0	2	2	0	0	3	0	0	0	0	1	0	0	0	1	0	0	Verrucomicrobia	Spartobacteria	Chthoniobacterales	DA101 soil group
OTU2383	0	0	1	0	0	0	0	0	0	0	0	1	0	0	0	0	0	1	0	1	0	0	0	0	0	0	0	0	0	0	0	0	0	0	0	0	0	0	0	0	0	0	0	0	0	Gemmatimonadetes	Gemmatimonadetes	Gemmatimonadales	Gemmatimonadaceae
OTU916	0	0	1	0	0	0	0	0	0	0	0	0	1	0	0	2	1	0	2	0	1	2	0	0	0	0	0	0	2	4	3	3	1	2	0	3	0	0	1	0	0	2	2	3	2	Proteobacteria	Deltaproteobacteria	Myxococcales	KD3-10
OTU2844	0	0	0	0	0	0	0	1	0	0	4	0	0	0	0	0	7	5	6	3	0	2	1	9	0	0	0	1	1	1	0	0	0	1	0	1	6	1	4	7	4	4	1	1	4	Chloroflexi	Anaerolineae	Anaerolineales	Anaerolineaceae
OTU3333	0	0	1	0	0	0	0	0	0	0	0	0	0	0	0	0	0	0	0	0	1	1	0	0	0	0	2	0	0	2	0	0	0	2	2	0	0	2	1	0	0	0	1	0	1	Proteobacteria	Deltaproteobacteria	Myxococcales	Blfdi19
OTU2930	0	0	0	0	0	0	0	0	0	0	0	0	0	0	0	0	0	0	0	0	0	0	0	0	0	0	0	0	0	0	0	0	0	0	0	0	3	0	1	1	2	3	5	4	0	Acidobacteria	Subgroup 22	uncultured bacterium	uncultured bacterium
OTU3134	0	0	1	1	0	0	1	0	0	1	1	0	0	1	0	0	2	0	1	1	1	1	0	0	0	1	0	1	1	0	0	3	0	0	0	0	0	1	0	0	0	0	0	0	0	Proteobacteria	Gammaproteobacteria	Xanthomonadales	Xanthomonadales Incertae Sedis
OTU1453	0	0	1	2	2	0	0	1	1	1	0	1	0	1	1	0	0	2	2	0	0	0	0	0	1	0	0	0	0	2	0	0	0	0	0	1	0	0	0	0	0	0	0	0	0	Actinobacteria	MB-A2-108	uncultured bacterium	uncultured bacterium
OTU868	0	0	1	0	0	0	0	1	0	1	0	0	1	2	0	1	1	1	2	0	0	0	1	0	1	0	0	1	12	1	4	7	6	7	9	1	15	15	7	4	6	22	11	15	12	Bacteroidetes	Sphingobacteriia	Sphingobacteriales	AKYH767
OTU73	0	0	1	1	0	0	0	0	2	0	2	1	17	6	10	6	9	4	8	3	36	48	37	104	13	8	48	19	7	6	6	1	5	2	1	5	2	4	1	2	1	1	1	3	3	Proteobacteria	Alphaproteobacteria	Rhodospirillales	Rhodospirillaceae
OTU3940	0	0	0	0	0	0	0	0	0	0	0	0	0	0	0	1	0	0	0	0	0	0	0	1	5	0	0	0	0	0	0	0	0	0	0	0	0	0	0	0	0	0	0	0	0	Unassigned
OTU1922	0	0	1	0	0	0	0	0	1	0	1	0	1	0	0	1	0	0	1	0	3	2	4	2	7	8	2	0	2	2	1	0	2	0	2	0	0	0	1	0	1	2	0	2	2	Proteobacteria	Alphaproteobacteria	Rhodospirillales	Acetobacteraceae
OTU2156	0	0	0	0	0	0	0	0	0	0	0	0	0	0	0	1	0	0	0	0	0	0	0	1	0	0	0	0	1	3	0	3	3	0	5	1	0	0	0	0	0	0	2	1	0	Chloroflexi	Chloroflexia	Chloroflexales	Roseiflexaceae
OTU3204	0	0	0	0	1	3	0	1	2	0	0	1	0	0	1	3	0	0	1	1	0	0	0	0	0	0	0	0	0	0	0	1	0	0	0	0	0	0	1	0	0	1	0	0	0	Planctomycetes	Phycisphaerae	WD2101 soil group	uncultured bacterium
OTU1154	0	0	1	0	0	0	1	0	0	0	0	0	0	1	0	0	0	0	0	0	0	0	0	0	0	0	0	1	0	1	0	0	0	0	0	0	11	0	2	2	11	0	6	0	0	Verrucomicrobia	OPB35 soil group	uncultured bacterium	uncultured bacterium
OTU2547	0	0	0	2	0	0	0	0	0	0	0	0	0	0	0	0	0	0	0	0	0	0	0	0	0	0	0	0	0	0	0	0	0	0	0	0	0	0	0	0	0	0	1	0	1	Acidobacteria	Acidobacteria	Subgroup 6	uncultured bacterium
OTU3185	0	0	1	0	0	0	0	0	0	0	1	0	0	0	0	0	0	0	0	0	0	0	0	0	0	0	0	0	0	0	0	0	0	0	1	2	0	1	0	1	2	1	0	0	1	Acidobacteria	Acidobacteria	AT-s3-28
OTU331	0	0	1	1	0	0	1	0	0	0	0	1	0	1	0	1	0	2	1	0	0	1	1	0	2	0	0	1	0	2	1	0	1	0	2	5	10	2	3	1	2	8	7	2	6	Proteobacteria	Alphaproteobacteria	Rhodospirillales
OTU62	0	0	0	0	2	1	2	1	0	1	0	1	34	15	30	42	6	4	7	2	1	1	2	0	0	0	3	2	2	7	11	17	5	17	10	23	1	1	4	5	1	17	27	22	25	Acidobacteria	Acidobacteria	Subgroup 6	uncultured bacterium
OTU1335	0	0	1	0	0	0	1	0	0	1	1	1	0	0	0	0	0	0	0	1	0	0	1	0	0	0	0	0	5	1	5	2	3	1	0	0	1	0	0	0	0	0	0	0	0	WCHB1-60	uncultured bacterium	uncultured bacterium	uncultured bacterium
OTU996	0	0	1	0	3	0	3	1	6	3	3	0	0	0	0	0	1	0	0	0	0	0	0	0	0	0	0	0	0	0	0	0	0	0	0	0	0	0	0	0	0	0	0	0	0	Unassigned
OTU3820	0	0	1	0	0	0	1	0	0	0	0	0	0	0	0	0	0	0	0	3	0	0	1	3	0	0	0	1	0	0	0	0	1	0	0	0	0	0	0	0	0	0	0	0	0	Proteobacteria	Alphaproteobacteria	Rhodospirillales	DA111
OTU3936	0	0	1	0	0	0	0	2	1	2	0	0	0	0	0	0	0	0	0	0	0	0	0	0	0	0	0	0	0	0	0	0	0	0	0	0	0	0	0	0	0	0	0	0	0	Chloroflexi	TK10	uncultured bacterium	uncultured bacterium
OTU140	0	0	1	0	0	0	0	0	0	0	1	1	5	8	2	4	3	2	6	3	24	44	67	27	4	121	43	9	8	7	1	4	10	4	7	3	0	0	2	1	2	0	1	1	0	Bacteroidetes	Sphingobacteriia	Sphingobacteriales	Chitinophagaceae
OTU1529	0	0	1	1	0	0	0	0	0	0	1	0	4	0	3	2	0	0	0	0	0	0	0	0	0	0	2	0	2	3	0	3	5	0	1	0	0	0	0	0	0	0	0	0	0	Acidobacteria	Acidobacteria	Subgroup 4	44889
OTU3329	0	0	1	0	1	0	0	0	0	0	0	0	1	0	0	2	0	0	0	0	1	5	1	4	3	0	0	0	0	0	2	1	0	0	0	0	2	1	0	1	0	0	0	0	1	Proteobacteria	Deltaproteobacteria	Myxococcales	Haliangiaceae
OTU3680	0	0	1	2	0	0	2	2	1	1	0	0	1	1	1	0	0	1	1	0	0	0	0	0	0	0	0	0	2	0	1	0	1	0	0	0	0	0	0	0	0	0	0	1	0	Proteobacteria	Betaproteobacteria	Rhodocyclales	Rhodocyclaceae
OTU3211	0	0	1	0	0	1	0	0	0	0	0	0	0	0	1	0	0	0	0	0	0	0	0	0	0	0	0	0	0	0	0	0	0	0	0	0	0	0	0	0	0	0	0	0	0	Proteobacteria	Gammaproteobacteria	Xanthomonadales	Solimonadaceae
OTU2189	0	0	0	0	0	0	0	0	0	0	0	0	0	0	0	0	1	1	1	0	0	0	0	0	0	0	0	0	0	0	0	0	0	0	0	0	0	0	0	0	0	0	0	0	0	Gemmatimonadetes	Gemmatimonadetes	S0134 terrestrial group	uncultured bacterium
OTU3953	0	0	0	2	0	0	0	0	1	0	0	0	0	0	0	0	0	0	0	0	0	0	0	0	0	0	0	0	0	0	0	0	0	0	0	0	0	0	0	0	0	0	0	0	0	Planctomycetes	Planctomycetacia	Planctomycetales	Planctomycetaceae
OTU3847	0	0	0	2	0	3	0	0	0	0	0	1	0	1	2	0	1	2	0	2	1	0	0	7	1	0	2	0	9	1	2	1	3	0	0	1	1	1	2	0	2	1	0	1	2	Proteobacteria	Alphaproteobacteria	Rhizobiales	Rhizobiaceae
OTU3020	0	0	0	0	0	0	0	0	0	0	0	0	0	1	1	0	1	0	1	0	1	0	2	1	0	0	1	0	3	2	1	0	3	0	1	1	3	3	2	2	0	1	1	0	0	Proteobacteria	Betaproteobacteria	Burkholderiales	Comamonadaceae
OTU2230	0	0	0	0	0	0	0	0	0	0	0	0	0	0	0	0	0	0	0	0	0	0	1	0	0	0	0	0	0	0	0	0	0	0	0	0	1	3	1	8	5	0	0	1	0	Chloroflexi	JG30-KF-CM66	uncultured bacterium	uncultured bacterium
OTU3547	0	0	0	2	0	1	0	0	0	0	0	0	0	0	0	0	1	3	0	1	0	0	0	0	0	0	0	0	0	0	0	0	0	0	0	0	0	0	0	0	0	0	0	0	0	Chloroflexi	JG30-KF-CM66	uncultured bacterium	uncultured bacterium
OTU3346	0	0	0	1	3	0	0	0	1	0	1	2	1	4	3	5	1	2	4	1	0	2	1	0	1	2	1	0	24	28	33	31	20	4	9	17	0	0	1	0	1	4	1	4	3	Actinobacteria	Actinobacteria	Corynebacteriales	uncultured
OTU3108	0	0	0	1	0	0	0	0	0	0	0	0	0	0	0	0	0	1	6	2	0	0	0	0	0	0	0	0	0	0	0	0	0	0	0	0	0	0	0	0	0	0	0	0	0	Chloroflexi	Thermomicrobia	AKYG1722
OTU2633	0	0	0	1	0	1	0	1	1	1	1	0	2	2	3	3	0	0	0	1	1	0	0	0	0	0	0	0	0	0	0	0	0	2	0	0	0	4	1	2	1	0	0	0	0	Elusimicrobia	Elusimicrobia	Lineage IIb	uncultured bacterium
OTU195	0	0	0	1	1	2	0	2	0	1	0	0	0	0	3	0	2	4	1	9	9	20	25	21	0	1	8	5	1	1	1	0	0	1	1	0	3	4	1	0	0	0	0	2	0	Proteobacteria	Alphaproteobacteria	Sphingomonadales	Sphingomonadaceae
OTU1598	0	0	0	1	0	0	0	0	0	0	0	0	0	0	0	0	1	0	0	0	3	4	3	1	4	1	6	5	3	2	2	1	2	0	2	0	1	2	1	2	0	2	0	0	0	Acidobacteria	Acidobacteria	Subgroup 3	Unknown Family
OTU1490	0	0	0	1	0	0	0	0	0	0	0	0	0	1	2	3	0	0	0	0	2	4	1	1	0	0	4	1	1	0	0	2	0	2	0	0	3	1	5	1	1	1	0	0	1	Bacteroidetes	Sphingobacteriia	Sphingobacteriales	Chitinophagaceae
OTU2660	0	0	0	1	0	0	0	1	0	0	1	0	0	0	0	0	0	0	0	0	0	0	1	0	0	0	0	0	0	0	0	0	0	0	0	0	0	0	0	0	0	0	0	0	0	Bacteroidetes	Sphingobacteriia	Sphingobacteriales	Chitinophagaceae
OTU2409	0	0	0	1	0	0	0	0	0	0	1	1	0	1	0	0	0	1	0	0	0	0	0	0	1	0	0	1	0	0	0	0	0	0	0	1	0	0	0	0	2	0	0	0	0	Bacteroidetes	Bacteroidetes VC2.1 Bac22	uncultured soil bacterium	uncultured soil bacterium
OTU2274	0	0	0	1	0	0	1	0	0	1	0	1	0	0	0	0	0	0	1	0	0	0	0	0	0	0	0	0	0	0	0	0	0	0	0	0	2	0	1	0	2	0	0	0	0	Chloroflexi	KD4-96
OTU3805	0	0	0	1	0	0	0	0	0	0	0	0	0	0	1	0	1	0	0	1	0	0	0	0	0	0	0	0	0	1	1	0	0	0	0	0	0	0	0	0	0	0	0	0	0	Firmicutes	Bacilli	Bacillales	Planococcaceae
OTU1407	0	0	0	0	0	0	0	1	0	0	0	0	0	0	0	0	0	0	0	0	0	0	1	0	0	0	0	0	0	0	0	0	0	0	3	1	0	1	2	6	0	4	1	2	2	Acidobacteria	Subgroup 22	uncultured bacterium	uncultured bacterium
OTU3692	0	0	0	0	0	0	0	0	0	0	0	0	0	0	0	0	0	0	0	0	5	1	2	0	4	3	0	0	0	1	0	0	0	0	0	0	0	0	0	0	0	0	1	0	0	Actinobacteria	Thermoleophilia	Solirubrobacterales	0319-6M6
OTU3937	0	0	0	1	0	0	0	0	0	0	0	0	1	0	1	0	0	2	0	0	0	0	0	0	0	0	0	0	0	0	0	0	0	0	0	0	0	0	1	0	0	0	0	0	0	Acidobacteria	Holophagae	Subgroup 10	ABS-19
OTU287	0	0	0	2	0	0	0	2	0	0	0	0	0	1	1	6	0	1	3	3	0	3	1	2	0	1	2	0	7	6	0	3	5	1	5	1	0	0	2	0	0	2	2	1	0	Bacteroidetes	Sphingobacteriia	Sphingobacteriales	Chitinophagaceae
OTU2238	0	0	0	1	1	0	1	1	0	1	0	0	0	1	1	2	0	1	0	0	0	0	0	0	2	0	0	0	1	2	2	3	0	0	0	0	0	0	1	0	1	0	0	0	0	Chloroflexi	TK10	uncultured bacterium	uncultured bacterium
OTU2469	0	0	0	1	0	0	0	0	0	0	0	0	2	6	0	2	2	0	2	0	1	1	0	2	8	0	1	1	5	0	2	3	1	1	8	1	0	2	0	0	0	0	0	0	1	Acidobacteria	Acidobacteria	Subgroup 6	uncultured bacterium
OTU2665	0	0	0	1	0	0	0	1	0	0	0	0	2	1	1	1	2	1	0	0	1	2	0	2	0	0	1	0	0	2	2	0	0	0	0	0	2	0	1	1	1	0	1	1	3	Chloroflexi	Anaerolineae	Anaerolineales	Anaerolineaceae
OTU1876	0	0	0	1	0	0	0	0	0	0	0	0	0	0	0	0	0	0	0	0	0	0	0	0	0	0	0	0	1	0	0	0	0	0	0	0	0	0	0	0	0	0	0	0	0	Actinobacteria	Acidimicrobiia	Acidimicrobiales
OTU911	0	0	0	1	0	1	0	1	0	0	0	0	1	0	1	1	0	2	1	0	2	1	2	0	0	0	1	0	1	0	1	3	1	2	1	0	0	2	0	2	2	1	1	2	2	Planctomycetes	Phycisphaerae	Phycisphaerales	Phycisphaeraceae
OTU3961	0	0	0	1	0	0	0	0	1	0	0	0	0	0	0	0	0	0	0	0	0	0	0	0	0	0	0	0	0	0	0	0	0	0	0	0	0	0	0	0	0	0	0	0	0	Actinobacteria	Actinobacteria	Frankiales	Frankiaceae
OTU1803	0	0	0	1	0	0	0	0	0	0	0	0	0	0	0	0	0	0	0	0	0	0	0	0	0	0	0	0	0	1	0	1	0	0	0	0	0	0	1	0	0	1	0	0	0	Bacteroidetes	Cytophagia	Cytophagales	Cytophagaceae
OTU1873	0	0	0	1	0	0	0	0	5	1	0	0	0	0	0	0	0	0	0	0	0	0	0	0	0	0	0	0	0	0	0	0	0	0	0	0	0	0	0	1	0	0	0	0	0	Latescibacteria	uncultured bacterium	uncultured bacterium	uncultured bacterium
OTU4078	0	0	0	1	0	0	0	0	0	0	0	0	0	0	0	0	0	0	0	0	0	0	0	0	1	0	0	0	0	0	0	0	0	0	0	0	0	0	0	0	0	0	0	0	0	Acidobacteria	Acidobacteria
OTU1389	0	0	0	1	0	0	0	0	0	1	0	0	0	0	0	0	2	1	6	2	1	0	0	2	0	0	2	6	0	0	0	0	0	0	0	0	5	1	7	2	0	0	0	0	0	Gemmatimonadetes	Gemmatimonadetes	BD2-11 terrestrial group
OTU3846	0	0	0	1	1	1	2	0	1	1	0	0	0	0	0	0	0	0	0	0	0	0	0	0	0	0	0	0	0	0	0	0	0	0	0	0	0	0	0	0	0	0	0	0	0	Armatimonadetes	uncultured bacterium	uncultured bacterium	uncultured bacterium
OTU2656	0	0	0	1	0	0	0	0	0	0	0	0	1	4	1	0	0	0	0	0	0	0	0	0	0	0	0	0	0	0	0	0	0	0	0	0	0	0	0	0	0	0	0	0	0	Saccharibacteria
OTU827	0	0	0	1	1	0	0	3	0	2	0	1	0	1	0	0	0	2	0	1	0	0	0	1	0	0	0	1	0	0	3	2	0	1	6	1	3	5	9	3	4	13	10	15	17	Bacteroidetes	Sphingobacteriia	Sphingobacteriales	Saprospiraceae
OTU2251	0	0	0	5	0	2	0	0	1	1	1	0	0	0	0	0	0	0	0	0	1	3	6	1	0	0	1	0	0	0	0	1	0	0	0	0	0	0	0	0	1	0	0	0	0	Acidobacteria	Acidobacteria	Subgroup 4	RB41
OTU3000	0	0	0	1	0	0	0	0	0	1	0	0	0	0	0	0	0	0	0	0	0	0	2	0	0	0	0	0	0	0	0	0	0	0	0	0	0	0	0	0	0	0	0	0	0	Verrucomicrobia	Spartobacteria	Chthoniobacterales	Xiphinematobacteraceae
OTU748	0	0	0	1	0	0	0	0	0	0	0	0	0	1	0	0	4	1	0	3	0	0	0	1	1	0	4	6	0	0	0	0	0	0	0	0	2	0	1	1	0	4	1	5	1	Armatimonadetes	uncultured bacterium	uncultured bacterium	uncultured bacterium
OTU346	0	0	0	1	3	0	0	0	0	0	0	0	0	0	3	3	0	0	0	0	0	0	0	0	10	1	3	4	10	4	3	9	6	3	5	4	0	2	0	1	1	4	2	1	1	Bacteroidetes	Sphingobacteriia	Sphingobacteriales	AKYH767
OTU1635	0	0	0	1	0	0	0	0	0	1	0	0	0	1	2	2	1	0	0	0	0	1	0	1	1	0	0	0	3	2	4	3	1	2	2	1	1	0	4	1	3	1	1	1	0	Unassigned
OTU3577	0	0	0	1	0	0	0	0	0	0	0	0	0	0	0	0	0	0	0	0	0	0	0	0	0	0	1	0	0	0	0	0	0	0	0	0	2	1	1	1	2	5	0	4	4	Chloroflexi	uncultured	uncultured bacterium	uncultured bacterium
OTU1965	0	0	0	1	0	0	0	0	0	0	0	0	0	0	0	0	0	0	0	0	0	0	0	0	0	0	0	0	0	0	0	0	0	0	0	0	0	0	0	0	0	0	0	0	0	Verrucomicrobia	OPB35 soil group	uncultured bacterium	uncultured bacterium
OTU990	0	0	0	1	0	0	0	0	0	0	0	0	0	0	0	0	0	0	0	0	0	0	0	1	0	0	2	0	3	0	1	0	3	3	1	0	3	3	3	0	0	1	3	2	4	Acidobacteria	Acidobacteria	Subgroup 3	Unknown Family
OTU2489	0	0	0	2	1	0	0	0	0	0	0	0	0	0	0	0	0	0	0	1	0	0	0	0	0	0	0	0	0	0	0	0	0	0	0	0	0	0	0	0	0	0	0	0	0	Proteobacteria	Deltaproteobacteria	Desulfobacterales	Nitrospinaceae
OTU3698	0	0	0	2	0	0	0	0	0	0	0	1	0	7	3	0	1	0	0	0	0	0	0	0	0	0	0	0	2	1	0	3	1	2	1	2	0	1	1	2	2	0	1	0	1	Proteobacteria	Deltaproteobacteria	Desulfobacterales	Nitrospinaceae
OTU4062	0	0	0	1	0	0	0	0	0	0	0	0	0	1	0	0	1	2	0	0	0	0	0	0	0	0	0	1	0	0	0	0	0	0	0	0	0	0	0	0	0	0	0	0	1	Proteobacteria	Alphaproteobacteria	Rhodospirillales	Rhodospirillaceae
OTU1307	0	0	0	1	0	0	0	0	1	0	1	0	2	4	1	0	7	0	6	2	0	0	1	1	0	0	0	0	0	0	0	0	0	0	1	0	4	1	5	1	0	0	0	1	0	Chloroflexi	Anaerolineae	Anaerolineales	Anaerolineaceae
OTU2049	0	0	0	0	0	0	0	0	0	0	0	0	0	0	0	0	0	1	0	0	0	3	1	5	0	0	5	2	0	0	0	0	0	0	0	0	0	1	0	0	0	0	0	0	0	Proteobacteria	Alphaproteobacteria	Caulobacterales	Hyphomonadaceae
OTU1029	0	0	0	2	0	1	1	0	0	0	0	0	0	1	0	1	2	0	1	0	0	0	0	0	0	0	1	0	0	1	1	0	0	0	1	0	0	0	0	1	0	0	0	1	1	Unassigned
OTU285	0	0	0	1	0	6	0	1	0	0	0	0	3	5	1	0	3	2	2	3	0	0	1	3	3	0	1	0	4	3	1	1	1	10	0	1	1	5	2	5	3	31	9	21	3	Cyanobacteria	Chloroplast
OTU3513	0	0	0	1	0	0	0	0	0	0	0	0	0	0	0	0	0	0	0	0	0	0	0	0	0	0	0	0	0	0	0	0	0	0	0	0	0	0	1	3	1	0	0	0	0	Proteobacteria	Deltaproteobacteria	GR-WP33-30	uncultured bacterium
OTU1603	0	0	0	0	0	0	0	0	0	0	0	0	0	0	0	0	0	0	0	0	0	0	1	0	0	8	0	0	0	0	0	0	0	0	0	0	0	0	0	0	0	0	0	0	0	Proteobacteria	Gammaproteobacteria	Legionellales	Coxiellaceae
OTU1166	0	0	0	0	0	0	0	0	0	0	0	0	0	0	4	2	0	0	0	1	2	3	4	0	0	0	11	5	3	2	0	0	2	0	2	3	3	5	1	0	1	1	0	0	3	Acidobacteria	Acidobacteria	Subgroup 3	Unknown Family
OTU613	0	0	0	1	1	0	0	0	0	0	0	0	1	0	1	6	2	0	1	0	0	1	0	0	0	0	0	0	2	1	2	0	1	3	3	4	2	0	1	0	0	6	2	4	4	Proteobacteria	Gammaproteobacteria	Xanthomonadales	Xanthomonadaceae
OTU949	0	0	0	1	0	0	1	1	1	1	0	0	0	1	0	0	0	0	3	1	0	1	2	0	2	0	1	1	1	1	1	1	0	5	6	0	1	0	0	0	0	0	0	0	0	Acidobacteria	Acidobacteria	Subgroup 4	44889
OTU702	0	0	0	2	0	0	0	1	0	1	0	0	1	0	1	0	1	0	1	0	0	1	0	0	0	0	0	0	0	0	0	0	0	0	0	0	3	4	11	9	10	3	7	4	2	Actinobacteria
OTU3361	0	0	0	1	0	0	0	0	0	0	0	0	0	0	0	0	1	0	2	2	2	2	1	1	0	0	0	1	0	0	0	0	0	1	0	0	0	1	2	0	0	0	0	0	0	Gemmatimonadetes	Gemmatimonadetes	BD2-11 terrestrial group	uncultured bacterium
OTU456	0	0	0	1	0	0	0	0	0	0	0	0	0	0	0	1	0	1	1	0	3	1	4	1	16	14	1	0	1	0	3	5	2	5	26	21	0	0	0	0	0	0	0	0	0	Proteobacteria	Gammaproteobacteria	Xanthomonadales	Xanthomonadaceae
OTU2430	0	0	0	1	0	0	0	0	0	0	0	0	0	0	0	0	0	0	0	0	0	3	8	0	27	5	0	0	0	1	0	0	0	0	0	0	0	0	0	0	0	0	0	0	0	Acidobacteria	Acidobacteria	Subgroup 2	uncultured bacterium
OTU370	0	0	0	1	0	0	0	0	0	0	0	0	0	0	0	0	0	0	0	0	0	0	0	0	0	0	0	0	0	0	0	0	0	0	0	0	1	4	12	4	1	1	1	4	3	Acidobacteria	Acidobacteria	Subgroup 3	SJA-149
OTU2190	0	0	0	1	0	0	0	0	0	1	0	0	0	2	1	2	1	1	0	1	0	1	0	0	0	0	0	0	0	0	0	0	0	0	0	1	0	0	0	0	0	0	0	0	1	Chloroflexi	TK10	uncultured bacterium	uncultured bacterium
OTU3609	0	0	0	1	0	0	0	1	0	1	0	2	1	0	1	0	0	1	0	1	0	0	0	0	0	0	0	1	1	0	0	0	0	1	0	0	0	0	0	0	0	0	0	0	0	Actinobacteria	Actinobacteria	Frankiales
OTU1133	0	0	0	1	1	0	0	0	0	1	2	0	0	0	0	0	1	1	0	0	1	3	6	11	0	0	8	4	0	1	2	1	1	1	0	0	1	9	4	7	5	5	3	3	5	Proteobacteria	Alphaproteobacteria	Rhizobiales	A0839
OTU2692	0	0	0	1	0	0	0	0	0	0	0	0	0	0	0	0	0	0	0	0	0	0	1	0	0	0	1	1	0	2	1	0	0	0	3	1	0	0	0	0	0	0	0	0	0	Proteobacteria	Betaproteobacteria	Neisseriales	Neisseriaceae
OTU620	0	0	0	1	0	0	0	0	0	0	0	2	13	3	11	6	4	4	0	3	0	0	0	0	0	0	0	0	1	1	1	0	2	2	1	0	0	0	0	0	0	1	1	0	0	Gemmatimonadetes	Gemmatimonadetes	Gemmatimonadales	Gemmatimonadaceae
OTU1604	0	0	0	0	0	1	0	0	0	0	0	0	0	0	0	0	1	0	1	4	2	1	1	1	1	1	2	1	0	0	0	0	0	0	0	0	1	0	0	0	0	2	1	0	1	Proteobacteria	Alphaproteobacteria	Sneathiellales	Sneathiellaceae
OTU871	0	0	0	1	0	0	1	1	0	1	1	0	0	5	5	2	4	1	1	2	0	3	3	1	0	1	5	3	0	0	0	1	0	1	3	2	6	12	6	6	6	3	13	5	11	Acidobacteria	Acidobacteria	Subgroup 6	uncultured bacterium
OTU3910	0	0	0	1	1	0	1	0	0	0	1	0	3	0	1	1	0	1	0	0	0	0	0	0	1	0	0	0	0	0	0	0	1	0	1	0	0	0	0	0	1	0	0	0	0	Actinobacteria	Actinobacteria	Micrococcales
OTU1524	0	0	0	1	0	0	0	0	3	0	0	0	0	3	8	1	0	0	0	0	0	0	0	0	0	0	0	0	0	1	0	1	1	0	0	0	0	0	0	0	0	0	0	0	0	Actinobacteria	MB-A2-108	uncultured bacterium	uncultured bacterium
OTU2970	0	0	0	1	0	2	0	0	0	0	0	0	0	0	0	0	0	1	0	4	2	1	2	3	1	0	0	7	1	2	0	1	0	2	0	0	1	0	0	0	0	0	0	1	0	Bacteroidetes	Sphingobacteriia	Sphingobacteriales	Chitinophagaceae
OTU50	0	0	0	1	0	0	0	0	0	0	0	2	0	2	2	1	3	0	4	4	10	22	63	33	26	219	8	3	2	3	3	4	5	2	2	4	0	0	0	0	0	0	0	0	0	Proteobacteria	Betaproteobacteria	Burkholderiales	Burkholderiaceae
OTU3774	0	0	0	1	1	0	0	1	1	0	0	1	0	0	0	0	0	0	0	0	0	0	0	0	0	0	0	0	0	0	0	0	0	0	1	3	0	0	0	1	1	0	1	0	0	Actinobacteria	MB-A2-108	uncultured bacterium	uncultured bacterium
OTU3655	0	0	0	1	0	2	0	0	0	1	0	0	0	0	0	0	0	0	0	0	0	0	0	0	0	0	0	0	0	0	0	0	0	0	0	0	0	0	0	0	0	0	0	0	0	Planctomycetes	OM190
OTU3787	0	0	0	1	0	1	0	0	0	0	0	0	0	4	0	0	0	0	0	0	0	0	0	0	0	0	0	0	0	0	0	0	2	0	0	0	0	0	0	0	0	0	0	1	2	Bacteroidetes	Sphingobacteriia	Sphingobacteriales	Chitinophagaceae
OTU2617	0	0	0	1	2	0	0	1	1	0	1	2	1	2	0	3	1	0	0	0	1	0	0	0	1	0	0	0	1	2	1	1	2	2	2	1	0	0	0	1	0	0	0	0	0	Proteobacteria	Deltaproteobacteria	Myxococcales
OTU1103	0	0	0	1	1	1	2	0	0	2	0	1	0	2	1	0	2	1	0	0	0	0	0	0	0	0	0	0	0	0	0	0	0	0	0	0	1	0	0	0	0	0	0	0	0	Proteobacteria	Deltaproteobacteria	Myxococcales	Sandaracinaceae
OTU1412	0	0	0	1	3	1	0	1	0	0	2	0	1	1	1	1	0	0	0	0	5	2	0	0	0	0	1	2	4	1	2	1	1	1	3	5	0	0	0	0	0	3	0	0	2	Actinobacteria	Actinobacteria	Micromonosporales	Micromonosporaceae
OTU2059	0	0	0	1	3	0	2	0	0	0	1	0	2	1	2	0	0	2	0	0	0	0	0	0	0	0	0	0	1	0	0	1	1	0	0	0	0	0	0	0	0	0	0	0	0	Chloroflexi	Chloroflexia	Chloroflexales	Roseiflexaceae
OTU1324	0	0	0	1	0	0	0	0	0	0	0	0	2	2	1	0	0	1	2	3	0	0	0	0	0	0	0	0	0	1	0	1	0	0	1	0	0	0	0	0	0	0	0	0	0	Proteobacteria	Gammaproteobacteria	Legionellales	Coxiellaceae
OTU1071	0	0	0	1	1	0	1	2	3	0	2	0	0	1	1	0	1	0	1	1	0	0	0	0	0	0	0	0	1	5	1	0	2	0	0	1	0	5	5	7	8	11	6	5	2	Bacteroidetes	Sphingobacteriia	Sphingobacteriales	Chitinophagaceae
OTU2019	0	0	0	1	0	0	0	0	0	0	0	1	0	0	0	0	0	0	0	0	0	0	1	0	0	0	1	1	0	1	0	0	0	0	1	2	0	0	0	0	0	0	0	0	0	Proteobacteria	Gammaproteobacteria	Legionellales	Coxiellaceae
OTU420	0	0	0	1	0	0	0	0	0	0	0	1	0	1	0	1	0	0	1	0	4	8	11	2	29	47	2	2	1	0	0	0	0	0	3	3	0	1	6	0	0	0	0	1	1	Proteobacteria	Alphaproteobacteria	Rhodospirillales	JG37-AG-20
OTU3686	0	0	0	1	0	0	1	0	0	0	0	0	1	1	1	0	0	1	0	0	0	1	0	0	0	0	0	0	0	0	0	1	0	0	0	0	0	0	0	0	0	0	0	0	0	Actinobacteria	Acidimicrobiia	Acidimicrobiales	uncultured
OTU444	0	0	0	1	0	0	0	0	0	0	0	0	15	16	14	22	2	2	0	1	1	0	0	0	1	1	1	0	0	1	1	2	0	0	0	2	0	0	0	0	0	1	0	0	0	Actinobacteria	Rubrobacteria	Rubrobacterales	Rubrobacteriaceae
OTU2376	0	0	0	1	0	0	0	1	0	0	0	0	3	1	0	0	1	1	1	1	0	0	0	0	0	0	1	0	0	0	0	1	1	0	0	0	1	0	0	1	0	0	0	1	0	Bacteroidetes	Sphingobacteriia	Sphingobacteriales
OTU716	0	0	0	1	1	0	0	1	0	0	1	0	0	1	1	0	2	0	0	1	48	10	16	23	1	3	1	2	0	1	0	0	0	0	1	0	0	0	0	0	0	0	0	1	0	Proteobacteria	Alphaproteobacteria	Rhizobiales	Beijerinckiaceae
OTU3281	0	0	0	1	2	3	1	4	5	2	3	1	0	0	0	0	0	1	0	0	0	0	0	1	0	0	0	0	0	0	0	0	0	0	0	0	0	0	0	0	0	0	0	0	0	Planctomycetes	Phycisphaerae	Phycisphaerales	Phycisphaeraceae
OTU2357	0	0	0	1	0	0	0	0	0	0	0	0	0	1	1	1	0	0	0	0	0	0	0	0	0	0	0	0	0	0	1	0	0	1	0	2	2	6	7	7	16	2	3	2	6	Verrucomicrobia	OPB35 soil group	uncultured bacterium	uncultured bacterium
OTU595	0	0	0	1	0	0	0	2	1	0	1	1	0	0	1	0	1	0	0	1	4	0	0	0	1	0	0	1	0	1	1	0	0	1	4	2	13	10	13	12	14	3	2	3	0	Proteobacteria	Betaproteobacteria	Nitrosomonadales	Nitrosomonadaceae
OTU1880	0	0	0	1	0	0	0	0	0	0	0	0	1	0	0	0	0	0	0	0	0	0	0	0	0	0	0	0	0	0	0	0	0	3	2	1	3	0	3	3	4	0	3	1	1	Planctomycetes	Pla4 lineage	uncultured planctomycete	uncultured planctomycete
OTU704	0	0	0	1	0	0	0	0	1	0	0	0	0	0	0	0	0	0	0	0	5	4	4	1	27	6	1	1	0	0	0	0	0	0	0	0	0	1	0	0	0	0	0	0	0	Acidobacteria	Acidobacteria	Subgroup 2	uncultured bacterium
OTU3608	0	0	0	1	0	0	0	0	0	0	0	0	0	0	0	0	0	0	0	0	0	0	0	0	0	0	0	0	0	0	0	0	0	0	0	0	0	0	0	0	0	0	0	0	0	Actinobacteria
OTU2981	0	0	0	0	2	2	1	3	1	1	0	0	0	0	0	0	0	1	0	0	0	2	0	0	0	0	1	1	0	0	0	1	0	0	0	0	1	6	1	6	1	0	0	0	0	Planctomycetes	OM190	uncultured bacterium	uncultured bacterium
OTU1837	0	0	0	1	0	0	0	0	0	0	0	0	2	2	3	3	1	0	1	0	0	0	0	0	0	0	0	0	0	0	0	0	0	0	0	0	0	0	0	0	0	0	0	0	0	Gemmatimonadetes	Gemmatimonadetes	Gemmatimonadales	Gemmatimonadaceae
OTU1572	0	0	0	1	1	1	1	0	0	0	1	0	1	1	2	0	1	0	1	1	2	7	1	5	0	1	2	2	1	4	4	2	3	2	1	2	5	1	2	4	6	3	3	1	5	Acidobacteria	Acidobacteria	Subgroup 6	uncultured bacterium
OTU3407	0	0	0	1	1	0	2	2	5	0	0	1	0	0	0	0	1	0	1	0	0	0	0	0	0	0	0	0	0	0	0	0	0	0	0	0	0	0	0	0	0	0	0	0	0	Actinobacteria	Acidimicrobiia	Acidimicrobiales	uncultured
OTU362	0	0	0	1	0	0	0	0	0	0	0	0	0	0	1	0	0	1	0	1	7	5	8	4	16	80	4	0	1	2	0	1	1	0	1	1	0	0	0	0	0	0	0	1	0	Proteobacteria	Alphaproteobacteria	Rhodospirillales	Rhodospirillaceae
OTU4037	0	0	0	1	0	0	0	0	0	0	0	0	0	0	0	0	0	0	0	0	0	0	0	0	0	0	0	1	0	0	0	0	0	0	0	0	1	0	3	2	3	0	0	0	3	Acidobacteria	Acidobacteria	Subgroup 17
OTU3221	0	0	0	0	0	0	1	1	2	0	2	1	0	0	0	1	0	2	0	0	0	0	0	0	0	0	0	0	0	1	0	0	0	0	0	0	1	0	0	0	0	2	1	2	0	Chloroflexi	Thermomicrobia	JG30-KF-CM45	uncultured bacterium
OTU2627	0	0	0	0	1	1	0	0	0	0	1	0	0	0	0	0	1	0	1	2	1	1	0	2	0	0	0	0	0	0	0	0	0	0	0	0	0	0	0	0	0	0	0	0	0	Saccharibacteria	uncultured bacterium	uncultured bacterium	uncultured bacterium
OTU3586	0	0	0	0	1	0	0	0	0	0	0	0	0	0	0	0	1	0	2	1	0	0	0	0	0	0	0	0	0	0	0	0	1	0	0	0	1	0	0	1	0	0	0	0	0	Latescibacteria	uncultured Pelobacter sp.	uncultured Pelobacter sp.	uncultured Pelobacter sp.
OTU3232	0	0	0	0	0	0	0	1	0	0	0	0	2	0	0	1	0	0	0	0	0	0	0	0	1	0	0	0	1	2	0	1	0	1	0	0	0	0	0	0	1	0	0	0	0	Verrucomicrobia	OPB35 soil group
OTU1610	0	0	0	0	2	0	0	0	0	0	0	0	0	0	0	0	0	1	2	1	0	0	2	0	2	0	0	0	0	0	0	0	0	0	0	0	3	7	8	4	2	0	1	0	0	Chlorobi	Chlorobia	Chlorobiales	SJA-28
OTU3398	0	0	0	0	1	0	1	0	0	0	0	0	2	3	3	4	0	0	0	0	0	0	0	0	0	0	0	0	0	0	1	0	0	0	0	0	0	0	0	0	0	0	0	1	0	Proteobacteria	Betaproteobacteria	Burkholderiales	Comamonadaceae
OTU2440	0	0	0	0	0	0	1	1	0	0	0	0	0	0	0	1	0	0	0	0	1	1	1	1	5	0	0	0	0	0	0	0	0	0	0	0	0	0	1	0	0	1	0	0	0	Proteobacteria	Alphaproteobacteria	Rhizobiales	Rhizobiales Incertae Sedis
OTU2813	0	0	0	0	0	0	1	1	0	1	2	0	0	0	0	0	3	1	0	0	0	0	0	0	0	0	0	0	1	1	0	0	0	0	0	0	0	0	0	0	0	0	0	0	0	Elusimicrobia	Elusimicrobia	Lineage IIa
OTU610	0	0	0	0	0	0	0	0	0	0	0	1	5	2	5	3	8	5	6	6	1	1	6	3	1	3	2	4	3	8	5	4	1	3	3	3	15	2	7	2	3	8	6	7	7	Verrucomicrobia	Opitutae
OTU3271	0	0	0	0	1	0	0	0	0	0	0	0	1	1	0	0	1	0	0	0	0	0	0	0	0	0	0	0	0	1	0	0	0	0	0	0	0	0	0	0	0	0	0	0	0	Bacteroidetes	Sphingobacteriia	Sphingobacteriales	FFCH9454
OTU3301	0	0	0	0	2	2	4	1	2	0	3	2	11	8	12	10	5	4	4	0	0	3	2	1	2	1	2	0	13	11	1	3	8	3	8	3	5	3	6	2	1	2	5	1	6	Actinobacteria	Actinobacteria	Propionibacteriales	Nocardioidaceae
OTU740	0	0	0	0	0	0	2	1	1	0	3	1	0	0	0	0	0	1	2	0	0	0	0	0	0	0	0	0	0	0	1	0	0	1	3	3	0	0	1	0	2	0	0	0	1	Chloroflexi	Anaerolineae	Anaerolineales	Anaerolineaceae
OTU3739	0	0	0	0	0	0	0	0	0	0	1	0	2	1	1	0	0	1	0	1	0	1	1	2	0	0	1	0	0	0	0	0	0	0	0	0	0	0	1	0	0	0	0	1	0	Proteobacteria	Deltaproteobacteria	Myxococcales	Sandaracinaceae
OTU3280	0	0	0	0	1	0	0	0	0	0	0	0	2	0	0	0	3	0	2	0	0	0	0	1	0	0	0	0	0	0	0	0	0	0	0	0	0	0	0	0	0	0	0	0	0	Proteobacteria	Betaproteobacteria	Burkholderiales	Comamonadaceae
OTU3164	0	0	0	0	1	0	1	0	0	0	0	0	0	0	1	0	1	0	0	0	0	0	0	0	0	0	0	0	0	2	0	1	0	0	0	1	0	0	0	0	0	0	0	0	0	Actinobacteria	MB-A2-108	uncultured bacterium	uncultured bacterium
OTU1828	0	0	0	0	1	0	0	0	0	0	1	0	0	0	0	0	0	0	0	0	0	1	0	0	0	0	2	0	0	1	0	1	0	0	0	2	0	0	0	0	0	0	0	0	0	Proteobacteria	Deltaproteobacteria	Bdellovibrionales	Bdellovibrionaceae
OTU1760	0	0	0	0	0	1	1	0	0	0	0	0	0	0	0	0	0	0	0	0	0	0	0	0	0	0	0	0	0	0	0	0	0	0	0	0	0	0	0	0	0	0	0	0	0	Proteobacteria	Gammaproteobacteria	Xanthomonadales	Solimonadaceae
OTU2491	0	0	0	0	1	0	0	0	0	0	1	0	0	1	2	0	0	0	0	0	2	0	0	0	1	1	0	0	0	0	0	2	1	2	5	0	1	1	0	1	0	0	3	1	0	Acidobacteria	Acidobacteria	Subgroup 3	Unknown Family
OTU3852	0	0	0	0	5	0	1	0	3	1	1	0	0	1	0	0	0	0	0	0	0	0	0	0	0	0	0	0	0	0	0	0	0	0	0	0	0	0	0	0	0	0	0	0	0	Acidobacteria	Acidobacteria	Subgroup 6	uncultured bacterium
OTU2988	0	0	0	0	0	0	0	1	1	0	2	0	0	0	0	0	2	0	1	0	0	0	0	0	0	0	0	0	0	0	0	0	1	0	1	2	1	1	0	0	1	0	0	0	1	TM6	uncultured bacterium	uncultured bacterium	uncultured bacterium
OTU3672	0	0	0	0	4	0	2	2	0	1	0	1	1	1	2	0	0	0	0	0	0	0	0	0	0	0	0	0	0	0	0	0	0	0	0	0	0	0	0	0	0	0	0	0	1	Chloroflexi	Anaerolineae	Anaerolineales	Anaerolineaceae
OTU2948	0	0	0	0	1	0	1	0	0	0	0	0	0	2	0	0	0	0	1	0	0	0	0	0	0	0	0	0	0	0	0	0	0	2	1	1	0	0	0	0	0	0	0	0	0	Proteobacteria	Deltaproteobacteria	Myxococcales	mle1-27
OTU705	0	0	0	0	2	0	0	0	1	0	0	1	2	1	2	3	2	0	1	4	0	0	1	0	0	0	1	0	6	2	1	1	2	0	4	4	1	1	3	1	1	0	1	4	3	Actinobacteria	Actinobacteria	Propionibacteriales	Nocardioidaceae
OTU445	0	0	0	0	1	0	0	0	0	0	0	0	5	8	8	6	1	0	2	1	0	0	0	0	0	0	0	0	1	1	1	1	1	0	2	0	0	0	0	0	0	0	0	1	0	Chloroflexi	Chloroflexia	Chloroflexales	Roseiflexaceae
OTU1716	0	0	0	0	0	0	0	0	0	0	0	0	0	0	0	0	0	0	0	0	4	4	2	0	0	0	1	0	0	0	0	0	0	0	1	0	1	1	0	0	0	0	0	0	0	Bacteroidetes	Sphingobacteriia	Sphingobacteriales	Sphingobacteriaceae
OTU1782	0	0	0	0	1	0	0	0	0	0	0	0	0	1	1	0	1	0	1	0	0	0	0	0	0	0	0	0	0	0	0	0	0	0	0	0	0	0	0	0	0	0	0	0	0	Parcubacteria	uncultured bacterium	uncultured bacterium	uncultured bacterium
OTU427	0	0	0	0	0	1	1	0	0	1	0	3	0	0	0	0	3	3	1	1	0	0	5	5	0	0	4	7	1	1	0	0	1	1	3	0	2	3	8	1	1	15	18	18	10	Gemmatimonadetes	Gemmatimonadetes	Gemmatimonadales	Gemmatimonadaceae
OTU3664	0	0	0	0	1	0	0	0	0	0	0	0	0	0	0	0	0	0	1	0	0	1	0	1	1	0	0	0	0	4	0	0	1	4	1	0	1	0	0	0	0	0	0	0	0	Proteobacteria	Deltaproteobacteria	Myxococcales	Haliangiaceae
OTU2615	0	0	0	0	1	0	0	1	0	2	0	2	2	0	1	1	0	0	0	2	0	0	0	0	0	0	0	0	0	0	0	0	0	0	0	0	0	0	0	0	0	0	0	0	0	Unassigned
OTU3220	0	0	0	0	1	0	0	1	0	0	0	1	0	0	1	0	0	0	1	0	0	0	0	0	0	0	0	0	0	0	0	0	0	0	0	0	0	0	0	0	0	0	0	0	0	Unassigned
OTU1346	0	0	0	0	1	0	1	1	0	0	1	0	0	2	0	1	1	2	2	1	1	2	1	1	2	0	1	2	0	4	2	2	0	1	1	1	0	1	0	0	0	0	0	2	0	Acidobacteria	Acidobacteria	Subgroup 20	uncultured bacterium
OTU2933	0	0	0	0	1	1	7	0	2	3	1	0	0	0	0	0	0	0	0	0	0	0	0	0	0	0	0	0	0	0	0	0	0	0	0	0	0	0	0	0	0	0	0	0	0	Unassigned
OTU1454	0	0	0	0	1	0	0	0	0	0	0	0	0	0	0	0	0	0	0	0	0	0	0	0	0	0	0	0	0	0	0	2	0	2	1	0	0	0	0	0	0	0	0	0	0	Acidobacteria	Acidobacteria	Subgroup 25	uncultured bacterium
OTU963	0	0	0	0	0	0	0	0	0	0	0	0	0	0	0	0	0	0	0	0	0	0	0	0	0	0	0	0	1	0	0	0	0	0	0	0	2	8	6	8	2	5	2	4	3	Actinobacteria	Acidimicrobiia	Acidimicrobiales
OTU900	0	0	0	0	1	1	0	0	0	1	0	0	2	1	0	0	2	6	2	1	0	0	1	0	1	0	0	3	0	1	0	1	1	0	1	4	23	10	2	3	9	13	19	7	4	Verrucomicrobia	OPB35 soil group	uncultured bacterium	uncultured bacterium
OTU3170	0	0	0	0	0	0	0	0	0	2	0	1	1	0	0	2	0	0	0	0	0	0	0	0	0	0	0	0	0	0	0	0	0	0	0	0	0	0	0	0	0	0	0	0	0	Proteobacteria	Deltaproteobacteria	Desulfurellales	Desulfurellaceae
OTU1804	0	0	0	0	1	0	1	0	0	0	1	2	0	3	1	1	2	1	1	4	0	0	2	9	1	0	2	1	13	2	3	6	3	0	0	1	4	0	0	0	2	1	1	8	5	Proteobacteria	Alphaproteobacteria	Rhizobiales	Rhizobiaceae
OTU1265	0	0	0	0	1	0	0	1	1	0	1	0	0	0	0	1	0	2	1	1	0	1	1	0	0	3	0	0	2	3	2	8	3	1	1	4	0	0	0	0	0	0	0	0	0	Bacteroidetes	Sphingobacteriia	Sphingobacteriales	Sphingobacteriaceae
OTU333	0	0	0	0	1	0	0	0	0	0	0	0	0	4	1	3	0	0	1	0	0	0	0	0	0	1	2	0	6	2	3	11	4	0	6	3	0	0	0	2	0	2	2	2	5	Bacteroidetes	Sphingobacteriia	Sphingobacteriales	Chitinophagaceae
OTU1964	0	0	0	0	0	0	0	0	0	0	0	0	0	0	0	0	0	0	0	0	0	0	1	0	0	0	0	0	0	0	0	2	1	0	0	0	0	0	1	0	0	0	0	0	0	Proteobacteria	Deltaproteobacteria
OTU954	0	0	0	0	1	0	1	0	0	0	0	0	7	1	2	0	1	3	2	2	2	2	1	4	0	0	1	0	10	1	0	1	0	0	0	2	1	1	0	2	0	1	0	2	1	Proteobacteria	Betaproteobacteria	Burkholderiales	Comamonadaceae
OTU2837	0	0	0	0	1	0	0	0	0	0	0	0	1	0	1	1	1	0	0	0	0	0	0	0	0	0	1	0	0	1	0	1	1	0	0	0	0	1	0	0	0	1	1	0	0	Proteobacteria	Betaproteobacteria	Nitrosomonadales	Nitrosomonadaceae
OTU2124	0	0	0	0	0	0	0	1	0	0	0	0	0	0	0	0	0	0	0	0	0	0	0	1	0	0	2	1	0	0	0	0	0	0	0	0	2	7	3	1	0	0	0	0	1	Bacteroidetes	Sphingobacteriia	Sphingobacteriales	Chitinophagaceae
OTU3904	0	0	0	0	1	0	0	0	0	0	0	0	4	2	0	3	0	0	2	0	0	0	1	0	0	0	0	1	2	0	0	0	2	0	0	0	0	0	0	0	0	0	0	0	0	Chlorobi	Chlorobia	Chlorobiales	SJA-28
OTU1928	0	0	0	0	1	0	0	0	0	0	0	0	0	0	0	0	0	0	0	0	1	0	0	0	0	0	0	0	0	0	0	0	0	0	0	0	1	0	1	0	0	0	0	0	0	Verrucomicrobia	OPB35 soil group	uncultured bacterium	uncultured bacterium
OTU3331	0	0	0	0	1	0	4	2	0	0	0	0	1	0	0	0	0	0	0	0	0	0	0	0	0	0	0	0	0	0	0	0	0	0	0	0	0	0	0	0	0	0	0	0	0	Chloroflexi	Anaerolineae	Anaerolineales	Anaerolineaceae
OTU1429	0	0	0	0	1	0	0	0	0	0	0	0	0	0	0	0	0	0	0	0	0	0	0	0	0	0	0	0	0	0	0	0	0	0	0	0	0	6	2	4	5	0	0	0	0	Microgenomates	uncultured bacterium	uncultured bacterium	uncultured bacterium
OTU1699	0	0	0	0	1	1	3	0	0	1	0	0	1	2	2	1	1	0	0	0	0	0	0	0	0	0	0	0	0	0	0	1	0	3	3	0	0	0	0	0	0	0	0	1	0	Chloroflexi	Anaerolineae	Anaerolineales	Anaerolineaceae
OTU1636	0	0	0	0	0	0	2	0	0	0	0	0	1	0	1	2	0	0	0	1	0	1	1	0	0	1	0	1	5	9	6	5	2	6	5	1	2	0	0	3	2	3	1	3	5	Proteobacteria	Deltaproteobacteria	Myxococcales	Haliangiaceae
OTU2534	0	0	0	0	1	0	0	2	0	0	0	0	0	0	0	0	4	4	5	4	0	1	0	0	0	0	0	0	0	0	0	0	0	1	0	0	0	1	1	0	0	1	1	0	0	Bacteroidetes	Sphingobacteriia	Sphingobacteriales	Chitinophagaceae
OTU510	0	0	0	0	1	0	1	3	1	1	2	2	1	0	0	0	0	0	0	2	0	5	2	0	0	0	0	0	2	11	2	12	3	7	8	9	2	0	0	2	3	0	0	0	2	Chloroflexi	S085	uncultured bacterium	uncultured bacterium
OTU1499	0	0	0	0	1	0	0	0	0	0	1	1	1	0	0	0	1	0	4	2	0	0	0	0	0	0	0	0	0	2	2	1	0	0	0	1	0	0	0	0	0	0	0	0	0	Nitrospirae	Nitrospira	Nitrospirales	Nitrospiraceae
OTU1742	0	0	0	0	2	0	0	0	0	0	0	1	0	0	0	0	0	1	0	0	0	0	0	0	0	0	1	0	0	0	0	0	0	0	1	0	1	1	0	2	0	0	1	1	3	Acidobacteria	Acidobacteria	Subgroup 3	Unknown Family
OTU2240	0	0	0	0	3	0	0	1	3	0	0	2	2	0	0	0	0	2	0	1	1	0	0	6	0	0	0	0	0	0	0	0	0	0	0	0	0	0	0	0	0	0	0	0	0	Proteobacteria	Alphaproteobacteria	Rhodospirillales	AT-s3-44
OTU917	0	0	0	0	0	0	1	0	0	0	0	0	0	2	0	1	1	2	2	3	10	2	12	19	3	2	20	8	1	1	0	1	0	1	2	2	0	0	0	0	0	0	0	0	0	Proteobacteria	Gammaproteobacteria	Xanthomonadales	Xanthomonadaceae
OTU3894	0	0	0	0	2	0	0	0	0	0	0	0	0	0	1	0	1	1	0	0	0	1	0	0	0	0	1	0	2	0	0	1	0	0	0	0	0	0	1	1	0	0	3	1	3	Acidobacteria	Holophagae	Subgroup 10	Sva0725
OTU2799	0	0	0	0	0	1	1	0	1	0	0	0	0	0	0	0	0	0	0	0	0	0	0	1	0	0	0	0	0	0	0	0	1	0	0	0	0	0	0	0	0	1	1	0	2	Armatimonadetes	Chthonomonadetes	Chthonomonadales	Chthonomonadaceae
OTU1443	0	0	0	0	1	1	0	0	0	1	1	0	1	4	0	0	8	5	2	2	0	0	1	0	0	0	0	0	0	0	0	0	1	0	0	0	0	1	0	0	0	0	0	0	0	Chloroflexi	Anaerolineae	Anaerolineales	Anaerolineaceae
OTU1271	0	0	0	0	1	0	1	0	0	0	1	0	2	3	2	0	6	9	1	2	0	1	0	0	0	0	0	0	0	0	0	0	0	0	0	0	0	0	0	0	0	0	0	0	1	Chloroflexi	Anaerolineae	Anaerolineales	Anaerolineaceae
OTU2283	0	0	0	0	0	0	0	1	0	0	0	0	1	1	1	0	0	0	0	0	0	0	0	1	0	0	0	0	0	1	0	0	0	1	1	1	0	1	0	0	0	0	0	0	0	TM6	uncultured bacterium	uncultured bacterium	uncultured bacterium
OTU1249	0	0	0	0	0	0	0	0	0	0	0	0	0	1	0	0	0	0	0	0	0	0	2	0	0	0	0	0	1	2	1	0	1	0	0	0	0	0	0	0	0	2	0	0	0	Acidobacteria	Acidobacteria	Subgroup 6	uncultured bacterium
OTU3423	0	0	0	0	0	0	0	0	0	0	0	0	0	0	0	0	0	0	0	0	0	0	0	0	1	0	0	1	0	1	2	2	1	6	2	2	2	0	0	0	0	5	4	2	2	Spirochaetae	Spirochaetes	Spirochaetales	Leptospiraceae
OTU1195	0	0	0	0	1	2	2	0	5	1	2	0	0	1	0	0	0	0	0	0	0	0	0	0	0	0	0	0	0	0	0	0	0	0	0	0	0	0	0	0	0	0	0	0	0	Planctomycetes	OM190	uncultured bacterium	uncultured bacterium
OTU2962	0	0	0	0	0	0	0	0	0	0	0	0	1	0	1	1	0	0	0	0	0	0	0	0	0	0	0	0	0	1	0	1	0	0	0	0	0	0	0	0	0	0	0	0	0	Proteobacteria	Deltaproteobacteria	Myxococcales	Haliangiaceae
OTU749	0	0	0	0	1	0	0	1	0	1	1	1	1	1	1	1	3	1	0	2	3	7	3	6	0	0	9	2	2	1	0	6	6	2	3	7	1	1	1	0	4	6	5	7	4	Chloroflexi	Anaerolineae	Anaerolineales	Anaerolineaceae
OTU2776	0	0	0	0	0	0	0	1	0	0	0	0	0	0	0	0	0	0	0	0	0	2	0	1	0	0	0	0	1	0	2	0	0	1	0	2	0	1	1	0	2	0	1	0	0	Planctomycetes	Phycisphaerae	Phycisphaerales	Phycisphaeraceae
OTU4082	0	0	0	0	1	2	0	0	0	0	0	0	2	0	0	0	0	1	0	1	0	0	0	0	0	0	0	0	0	0	1	0	0	0	0	0	0	0	0	0	0	0	0	0	0	Bacteroidetes	Sphingobacteriia	Sphingobacteriales	env.OPS 17
OTU3772	0	0	0	0	1	0	0	0	1	0	0	0	1	0	0	0	0	0	0	0	0	0	0	1	0	0	0	0	2	0	2	0	0	0	1	0	0	0	0	0	0	0	0	0	0	Proteobacteria	Deltaproteobacteria	Myxococcales
OTU1480	0	0	0	0	1	0	0	0	0	0	0	0	7	0	0	0	4	2	1	2	0	0	0	0	0	0	6	1	0	0	0	1	0	0	0	0	8	11	9	6	2	2	0	1	2	Bacteroidetes	Sphingobacteriia	Sphingobacteriales	Chitinophagaceae
OTU1963	0	0	0	0	1	1	0	0	0	0	1	0	1	3	3	2	3	1	0	1	0	1	0	0	0	0	1	0	1	1	0	1	0	1	4	1	0	0	0	0	0	1	1	1	0	Proteobacteria	Deltaproteobacteria	GR-WP33-30	uncultured bacterium
OTU3750	0	0	0	0	2	0	0	0	0	0	0	1	0	0	0	0	1	1	1	0	0	1	3	1	6	1	2	0	1	0	0	1	1	1	1	0	0	0	0	0	0	0	0	0	0	Proteobacteria	Deltaproteobacteria	Oligoflexales	uncultured bacterium
OTU3762	0	0	0	0	0	1	0	1	0	0	0	0	0	0	0	0	0	0	1	0	0	0	0	0	0	0	0	0	1	0	0	0	0	0	0	0	0	0	0	0	0	0	0	0	0	Unassigned
OTU1777	0	0	0	0	2	0	0	0	0	0	0	0	0	0	0	0	0	0	0	0	0	2	1	0	0	0	0	2	0	1	2	1	0	0	3	0	0	0	0	0	0	1	0	0	0	Proteobacteria	Alphaproteobacteria	Sphingomonadales	Erythrobacteraceae
OTU3920	0	0	0	0	0	0	2	1	2	0	0	0	0	0	0	0	0	0	0	0	0	0	0	0	0	0	0	0	0	0	0	0	0	0	0	0	0	0	0	0	0	0	0	0	0	Chloroflexi	Anaerolineae	Anaerolineales	Anaerolineaceae
OTU2253	0	0	0	0	0	2	0	0	0	0	0	0	3	1	1	1	0	0	1	2	0	1	0	0	4	1	4	0	0	1	0	0	1	1	0	0	0	0	0	0	1	0	0	0	1	Saccharibacteria	uncultured bacterium	uncultured bacterium	uncultured bacterium
OTU3075	0	0	0	0	1	0	0	0	0	0	0	0	3	0	0	0	0	1	0	0	0	0	0	0	0	0	0	0	0	0	0	0	0	0	0	0	0	0	0	0	0	0	0	0	0	Bacteroidetes	Sphingobacteriia	Sphingobacteriales	Chitinophagaceae
OTU3386	0	0	0	0	1	0	0	0	0	0	1	0	0	0	0	1	2	0	0	1	0	0	0	0	0	0	0	0	0	0	1	2	2	0	0	0	0	0	0	0	0	0	0	0	0	Actinobacteria	Acidimicrobiia	Acidimicrobiales
OTU520	0	0	0	0	1	0	3	0	0	0	0	0	2	0	1	5	2	3	1	7	1	0	1	0	0	0	0	0	3	6	2	5	3	2	6	1	1	0	1	0	0	0	0	0	2	Bacteroidetes	Sphingobacteriia	Sphingobacteriales	PHOS-HE51
OTU2847	0	0	0	0	0	0	1	1	1	0	0	1	1	0	0	0	0	0	2	1	0	1	0	0	0	0	0	0	0	0	1	0	0	0	0	2	0	0	0	0	0	0	0	0	0	Hydrogenedentes	uncultured bacterium	uncultured bacterium	uncultured bacterium
OTU2818	0	0	0	0	1	0	0	0	0	0	0	0	2	0	0	1	0	0	0	0	1	0	1	0	0	0	0	1	0	0	0	0	1	0	0	0	0	1	1	1	0	0	0	0	0	Elusimicrobia	Elusimicrobia	Lineage IIb	uncultured bacterium
OTU1799	0	0	0	0	1	0	0	0	0	0	0	0	0	0	0	0	0	0	0	0	0	1	0	0	0	0	0	3	0	0	0	0	0	1	0	0	0	1	0	0	1	0	0	0	0	Bacteroidetes	Cytophagia	Cytophagales	Cytophagaceae
OTU3103	0	0	0	0	1	0	0	0	0	0	0	0	0	0	2	0	0	0	0	0	0	0	0	0	0	0	0	0	0	1	0	1	0	0	0	0	0	0	0	0	0	0	0	0	0	Proteobacteria	Gammaproteobacteria	Legionellales	Coxiellaceae
OTU1694	0	0	0	0	0	1	0	0	0	0	0	0	0	0	0	1	1	0	0	1	1	0	1	0	1	1	0	0	0	2	3	4	1	3	0	1	0	0	1	1	2	3	2	0	0	Verrucomicrobia	OPB35 soil group	uncultured bacterium	uncultured bacterium
OTU3900	0	0	0	0	1	1	0	0	3	11	1	4	0	0	0	0	0	0	0	1	0	0	0	0	0	0	0	0	0	0	0	0	0	0	0	0	0	0	0	0	0	0	0	0	0	Acidobacteria	Acidobacteria	Subgroup 4	RB41
OTU3943	0	0	0	0	1	1	0	0	0	1	0	0	0	0	0	0	0	0	0	0	0	0	0	0	0	0	0	0	0	0	0	0	0	0	0	0	0	0	0	0	0	0	0	0	0	Chloroflexi	TK10
OTU822	0	0	0	0	1	0	0	0	0	0	0	2	0	0	0	0	0	0	0	0	0	0	0	0	0	0	0	0	12	5	2	3	8	0	0	0	0	0	0	0	0	0	0	0	0	Unassigned
OTU2062	0	0	0	0	1	0	0	1	2	0	0	1	1	4	1	1	0	0	0	0	1	0	0	1	0	0	1	0	0	0	0	1	0	2	1	1	4	3	3	2	6	6	7	0	2	Acidobacteria	Acidobacteria	Subgroup 4	44889
OTU1801	0	0	0	0	2	0	0	2	0	0	1	0	0	2	0	0	0	0	2	1	0	0	0	0	0	0	0	0	0	0	0	1	0	0	0	1	16	2	9	4	7	2	3	0	0	Proteobacteria	Gammaproteobacteria	Xanthomonadales
OTU1781	0	0	0	0	2	0	3	0	0	0	0	0	0	0	0	0	0	0	0	0	0	0	0	0	0	0	0	0	0	0	0	0	0	0	0	0	0	0	0	0	0	0	0	0	0	Actinobacteria	Thermoleophilia	Solirubrobacterales	0319-6M6
OTU1962	0	0	0	0	0	2	1	0	9	6	4	1	0	0	0	0	1	0	0	0	0	0	0	0	1	0	0	0	0	0	0	0	0	0	0	0	0	0	0	0	0	0	0	0	0	Acidobacteria	Acidobacteria	Subgroup 4	RB41
OTU1409	0	0	0	0	1	0	0	0	0	0	0	0	0	0	3	0	0	1	0	1	1	0	0	0	0	0	0	0	12	2	5	1	5	0	0	5	0	0	0	1	0	0	0	0	0	Proteobacteria	Deltaproteobacteria	Myxococcales	Blfdi19
OTU3225	0	0	0	0	1	0	0	0	0	0	0	0	0	1	1	1	2	0	4	0	0	4	0	0	0	1	0	0	20	0	2	1	1	4	0	0	1	0	1	0	2	1	0	2	1	Bacteroidetes	Sphingobacteriia	Sphingobacteriales	Sphingobacteriaceae
OTU715	0	0	0	0	1	0	0	0	0	0	0	0	5	9	10	3	0	0	0	0	0	0	0	0	0	0	0	0	1	0	0	2	2	0	0	0	0	0	0	0	1	0	0	0	2	Gemmatimonadetes	Gemmatimonadetes	Gemmatimonadales	Gemmatimonadaceae
OTU3234	0	0	0	0	1	0	0	3	0	0	0	0	0	2	0	1	0	0	0	0	0	0	0	0	0	0	0	0	0	0	0	1	0	1	0	0	0	0	0	0	0	0	0	0	0	Proteobacteria	Gammaproteobacteria	Legionellales	Coxiellaceae
OTU2242	0	0	0	0	0	0	1	1	1	0	0	0	0	0	0	0	1	0	0	0	0	0	0	0	0	0	0	0	0	0	0	0	0	0	0	0	0	0	0	0	0	0	0	0	0	Planctomycetes	Planctomycetacia	Planctomycetales	Planctomycetaceae
OTU2482	0	0	0	0	1	0	0	1	0	0	0	0	1	0	1	2	0	0	1	0	0	1	0	0	2	0	0	0	9	6	3	1	4	5	7	4	0	1	3	0	0	2	3	3	1	Proteobacteria	Deltaproteobacteria	Myxococcales	Polyangiaceae
OTU2654	0	0	0	0	1	1	0	0	0	0	3	0	2	1	2	1	2	1	1	3	0	2	0	1	0	1	0	0	1	1	0	0	0	0	0	0	0	0	0	1	0	0	0	0	0	Proteobacteria	Gammaproteobacteria	Chromatiales	Chromatiaceae
OTU2579	0	0	0	0	1	0	0	0	0	0	0	0	0	0	0	1	0	0	0	0	0	0	0	0	0	0	0	0	0	0	0	0	0	1	1	2	0	0	2	1	1	7	4	3	6	Acidobacteria	Subgroup 22	uncultured bacterium	uncultured bacterium
OTU1672	0	0	0	0	1	0	0	0	0	0	0	0	2	3	1	0	3	0	1	0	0	1	0	0	0	0	0	1	0	3	1	1	0	0	3	0	0	0	0	0	0	0	1	0	0	Proteobacteria	Deltaproteobacteria	Myxococcales	Haliangiaceae
OTU4068	0	0	0	0	1	0	2	0	2	1	0	0	0	0	0	0	0	0	0	0	0	0	0	0	0	0	0	0	0	0	0	0	0	0	0	0	0	0	0	0	0	0	0	0	0	Parcubacteria	uncultured bacterium	uncultured bacterium	uncultured bacterium
OTU4016	0	0	0	0	1	0	1	0	1	1	3	0	0	0	0	0	0	0	0	0	0	0	0	0	0	0	0	0	0	0	0	0	0	0	0	0	1	0	0	0	0	0	0	0	0	Chloroflexi	Anaerolineae	Anaerolineales	Anaerolineaceae
OTU969	0	0	0	0	1	0	0	0	0	0	0	1	0	0	0	0	0	0	0	0	0	0	0	0	0	0	0	0	0	0	0	0	0	0	0	0	8	13	8	5	10	2	3	3	7	Gemmatimonadetes	Gemmatimonadetes	Gemmatimonadales	Gemmatimonadaceae
OTU759	0	0	0	0	1	0	0	0	0	0	0	0	0	0	0	0	0	0	0	0	0	0	0	0	0	0	0	0	0	0	0	0	0	0	0	0	0	2	3	0	6	12	11	15	8	Proteobacteria	Deltaproteobacteria	Myxococcales
OTU1277	0	0	0	0	0	0	0	0	0	0	0	0	0	0	0	0	0	0	0	0	3	0	0	0	1	1	0	0	3	4	1	2	2	0	2	2	3	2	0	0	3	9	9	2	2	Proteobacteria	Deltaproteobacteria	Myxococcales	Polyangiaceae
OTU1976	0	0	0	0	0	0	0	0	0	0	0	1	0	0	0	0	1	1	0	0	0	1	0	0	0	0	0	0	0	0	0	0	0	0	1	0	0	0	0	0	0	3	4	8	2	Chloroflexi	Ktedonobacteria	C0119	uncultured bacterium
OTU1588	0	0	0	0	1	0	0	0	0	0	0	0	0	3	0	3	1	0	0	0	0	0	1	0	0	0	0	0	1	0	3	1	4	2	1	1	0	0	0	0	0	0	0	1	0	Armatimonadetes	Chthonomonadetes	Chthonomonadales	uncultured bacterium
OTU2625	0	0	0	0	0	0	0	0	0	0	0	0	0	1	1	4	0	0	0	0	0	0	0	0	0	0	0	0	0	0	0	0	0	0	0	0	0	0	0	0	0	0	0	0	0	Bacteroidetes	Sphingobacteriia	Sphingobacteriales	Chitinophagaceae
OTU2666	0	0	0	0	0	0	0	0	4	1	2	1	0	0	0	0	0	0	0	0	0	0	0	0	0	0	0	0	0	0	0	0	0	0	0	0	0	0	0	0	0	0	0	0	0	Acidobacteria	Holophagae	Subgroup 7
OTU1011	0	0	0	0	1	0	1	6	1	1	0	0	0	0	2	0	0	1	0	0	0	0	0	0	0	0	0	0	0	1	2	0	0	0	0	0	3	3	1	2	1	9	2	4	7	Latescibacteria	uncultured bacterium	uncultured bacterium	uncultured bacterium
OTU2070	0	0	0	0	1	0	1	0	0	0	0	0	1	0	0	0	0	0	0	0	0	0	0	1	1	0	0	0	0	2	1	1	1	0	0	0	1	0	0	1	0	0	0	0	0	Proteobacteria	Deltaproteobacteria	Myxococcales	KD3-10
OTU2877	0	0	0	0	1	0	0	1	0	0	0	0	0	1	1	1	0	0	0	0	0	0	0	0	0	0	0	0	0	1	1	0	0	0	1	0	0	0	0	0	0	0	0	0	0	Actinobacteria	Thermoleophilia	Solirubrobacterales	0319-6M6
OTU3390	0	0	0	0	1	0	0	0	0	0	0	0	0	0	0	0	0	0	0	0	0	0	0	0	0	0	0	0	0	0	0	2	0	8	5	2	0	0	1	0	0	3	1	5	3	Bacteroidetes	Sphingobacteriia	Sphingobacteriales	Chitinophagaceae
OTU1885	0	0	0	0	1	0	0	0	0	0	0	0	0	0	0	0	1	0	0	1	0	0	1	1	2	0	0	0	6	3	3	1	4	4	1	2	0	0	3	0	1	2	0	2	0	Bacteroidetes	Sphingobacteriia	Sphingobacteriales	AKYH767
OTU2037	0	0	0	0	1	0	1	0	0	0	0	0	0	0	0	0	0	0	0	0	1	0	0	0	0	0	0	0	0	0	0	0	0	0	0	0	0	0	0	0	0	0	0	0	0	Unassigned
OTU3240	0	0	0	0	1	0	0	0	0	0	0	0	0	0	0	0	1	3	1	9	0	0	0	0	0	0	0	0	0	2	0	0	0	1	0	2	0	0	0	0	1	0	0	0	0	Proteobacteria	Gammaproteobacteria
OTU2276	0	0	0	0	1	0	0	0	0	0	1	0	0	0	0	0	0	0	0	0	0	0	0	0	0	0	0	0	0	0	0	0	0	0	0	0	0	0	0	0	0	0	0	0	0	Saccharibacteria	uncultured bacterium	uncultured bacterium	uncultured bacterium
OTU3807	0	0	0	0	0	0	0	0	1	1	1	0	0	0	0	0	0	1	0	0	2	0	0	0	0	1	2	1	1	0	0	2	0	0	4	0	3	3	3	1	3	1	4	0	2	Acidobacteria	Acidobacteria	Subgroup 4	44889
OTU2845	0	0	0	0	1	0	0	0	0	0	0	0	0	0	0	0	0	0	0	0	1	1	0	4	0	0	1	1	0	0	0	0	0	0	0	0	0	0	0	0	0	0	0	0	0	Proteobacteria	Gammaproteobacteria	Xanthomonadales	Xanthomonadales Incertae Sedis
OTU3207	0	0	0	0	1	0	1	0	0	0	0	0	1	0	0	0	0	0	0	0	0	0	0	0	0	0	0	0	0	0	0	0	0	0	0	0	0	0	0	0	0	0	0	0	0	Verrucomicrobia	OPB35 soil group	uncultured bacterium	uncultured bacterium
OTU3528	0	0	0	0	1	0	0	0	1	1	0	0	2	4	0	0	0	0	0	0	0	0	0	0	0	0	0	0	0	0	0	0	0	0	0	0	0	0	0	0	0	0	0	0	0	Microgenomates	uncultured bacterium	uncultured bacterium	uncultured bacterium
OTU3730	0	0	0	0	1	0	0	0	1	1	0	0	0	0	0	0	0	0	0	0	0	0	0	1	0	0	2	0	0	0	0	0	0	0	0	0	0	0	0	1	0	0	0	0	0	Planctomycetes	Phycisphaerae	Phycisphaerales	Phycisphaeraceae
OTU3594	0	0	0	0	1	0	0	1	0	0	0	0	0	0	0	0	0	0	0	0	0	0	2	1	0	0	2	0	0	0	0	0	0	0	0	0	1	0	0	0	0	0	0	0	0	Bacteroidetes	Sphingobacteriia	Sphingobacteriales	Sphingobacteriaceae
OTU152	0	0	0	0	0	0	0	0	0	1	0	0	3	7	0	1	0	2	1	0	10	11	23	0	35	11	3	2	28	37	41	31	27	32	30	38	0	6	0	1	4	4	6	0	1	Acidobacteria	Acidobacteria	Acidobacteriales	Acidobacteriaceae (Subgroup 1)
OTU3175	0	0	0	0	0	1	0	0	0	0	0	0	0	0	1	0	0	1	0	0	0	0	0	0	0	0	0	0	0	0	0	0	0	0	0	0	0	0	0	0	0	0	0	0	0	Proteobacteria	Deltaproteobacteria	Myxococcales	Blfdi19
OTU3259	0	0	0	0	0	2	0	1	0	0	0	0	2	1	0	0	2	0	0	1	0	0	0	0	0	0	0	0	0	0	0	0	0	0	0	0	0	0	0	0	0	0	0	0	0	Bacteroidetes	Sphingobacteriia	Sphingobacteriales	env.OPS 17
OTU1367	0	0	0	0	0	7	0	1	1	1	4	2	1	3	1	0	0	6	4	3	2	7	14	12	0	1	11	1	22	1	5	5	6	2	1	2	1	0	0	1	0	0	1	2	0	Proteobacteria	Alphaproteobacteria	Sphingomonadales	Sphingomonadaceae
OTU965	0	0	0	0	0	4	0	0	0	0	1	1	1	2	2	4	2	0	2	0	0	0	1	0	0	0	1	0	0	1	0	0	0	0	0	1	1	2	2	3	1	1	0	1	1	Bacteroidetes	Sphingobacteriia	Sphingobacteriales	env.OPS 17
OTU928	0	0	0	0	0	1	0	0	0	0	1	0	5	1	0	1	1	2	1	2	0	2	0	3	0	0	2	3	27	12	3	4	16	2	1	1	2	1	0	0	1	0	0	3	2	Bacteroidetes	Sphingobacteriia	Sphingobacteriales	Chitinophagaceae
OTU412	0	0	0	0	0	3	0	0	0	0	0	0	2	2	0	0	2	0	0	0	11	0	30	3	6	26	7	22	3	6	1	1	2	3	0	2	0	0	0	0	0	0	0	1	0	Acidobacteria	Acidobacteria	Subgroup 3	Unknown Family
OTU944	0	0	0	0	0	1	0	0	0	0	2	0	5	3	5	5	2	1	1	1	1	0	0	2	0	0	5	0	0	1	1	1	1	4	4	0	0	1	3	2	0	0	1	0	0	Bacteroidetes	Sphingobacteriia	Sphingobacteriales	Chitinophagaceae
OTU1158	0	0	0	0	0	1	0	0	0	0	0	0	1	0	3	1	0	0	0	0	0	1	0	0	0	0	1	1	2	1	0	0	0	0	0	0	0	0	0	0	0	0	0	0	0	Actinobacteria	Acidimicrobiia	Acidimicrobiales	Acidimicrobiaceae
OTU1948	0	0	0	0	0	1	0	0	0	1	1	0	1	2	0	0	1	2	0	2	0	0	0	0	0	0	0	0	0	0	0	0	0	0	0	0	0	1	0	0	0	1	0	1	0	Bacteroidetes	Sphingobacteriia	Sphingobacteriales	Chitinophagaceae
OTU834	0	0	0	0	0	3	1	1	0	0	0	1	1	1	0	1	2	3	4	2	4	3	7	22	0	2	7	4	1	1	2	0	2	3	1	1	4	3	4	2	5	2	1	1	1	Proteobacteria	Alphaproteobacteria	Rhizobiales	Bradyrhizobiaceae
OTU3757	0	0	0	0	0	2	0	1	0	0	0	0	0	0	0	0	1	1	1	0	0	1	0	0	1	0	0	1	0	0	0	0	0	0	0	0	0	0	0	0	0	0	0	0	0	Armatimonadetes	uncultured bacterium	uncultured bacterium	uncultured bacterium
OTU556	0	0	0	0	0	1	0	0	0	0	0	0	0	0	0	0	0	2	0	1	0	0	0	0	0	0	0	0	0	0	3	0	0	2	3	3	3	0	0	0	0	4	1	2	6	Bacteroidetes	Sphingobacteriia	Sphingobacteriales	env.OPS 17
OTU1396	0	0	0	0	0	6	0	0	0	0	0	0	0	0	0	0	0	0	0	0	0	15	0	3	0	0	7	5	0	1	0	0	0	0	1	0	0	4	0	0	1	0	0	0	0	Proteobacteria	Alphaproteobacteria	Sphingomonadales	Sphingomonadaceae
OTU1737	0	0	0	0	0	1	0	1	1	0	0	0	4	1	0	2	1	0	0	0	0	2	0	0	0	0	1	0	0	0	0	0	0	0	0	1	0	0	0	0	0	0	0	0	0	Bacteroidetes	Sphingobacteriia	Sphingobacteriales	Chitinophagaceae
OTU3509	0	0	0	0	0	1	0	0	0	0	0	0	0	0	0	0	0	0	2	0	0	0	1	0	0	0	0	3	0	0	0	0	0	0	0	0	0	0	0	0	0	0	0	0	0	Chlorobi	Chlorobia	Chlorobiales	OPB56
OTU1224	0	0	0	0	0	9	0	0	0	0	0	0	0	0	0	0	0	0	0	1	0	1	0	3	0	0	0	0	0	0	0	0	0	1	0	0	2	0	2	0	2	3	8	14	5	Proteobacteria	Alphaproteobacteria	Rhodobacterales	Rhodobacteraceae
OTU248	0	0	0	0	0	10	0	1	0	0	0	0	1	2	1	0	17	15	15	16	0	3	25	25	1	2	5	3	22	3	6	93	1	5	3	3	33	17	11	4	6	4	7	28	13	Bacteroidetes	Flavobacteriia	Flavobacteriales	Flavobacteriaceae
OTU1180	0	0	0	0	0	3	1	0	1	6	2	3	1	0	0	0	0	1	0	0	0	0	0	0	0	0	0	0	2	0	1	0	0	0	0	0	0	0	0	0	0	0	0	0	0	Acidobacteria	Acidobacteria	Subgroup 4	44889
OTU1752	0	0	0	0	0	1	0	0	0	0	0	0	0	0	0	0	0	0	0	0	0	0	3	0	1	4	0	0	0	0	0	0	0	0	0	1	0	0	0	0	0	0	0	0	0	Cyanobacteria	Melainabacteria	Obscuribacterales	uncultured bacterium
OTU2063	0	0	0	0	0	2	0	0	0	0	0	0	0	1	0	1	1	0	0	1	1	1	3	2	4	6	4	0	6	2	6	4	4	2	0	0	0	0	1	0	1	0	1	0	0	Verrucomicrobia	Spartobacteria	Chthoniobacterales	Chthoniobacteraceae
OTU3676	0	0	0	0	0	2	0	0	0	0	0	1	0	0	0	0	1	1	1	1	0	0	0	0	0	0	0	0	0	0	0	0	0	0	0	0	0	0	0	0	0	0	0	0	0	Proteobacteria	Deltaproteobacteria	Bdellovibrionales	Bdellovibrionaceae
OTU2746	0	0	0	0	0	1	0	0	0	0	0	0	0	0	0	0	0	0	0	0	0	0	0	0	0	0	0	0	0	1	0	1	0	1	0	0	0	0	0	0	0	0	0	0	0	Actinobacteria	Actinobacteria	Micromonosporales	Micromonosporaceae
OTU1408	0	0	0	0	0	3	2	2	2	0	0	1	0	0	2	1	0	6	3	1	1	4	2	1	0	0	5	6	1	0	1	0	0	1	0	2	6	2	2	0	1	0	1	4	2	Verrucomicrobia	Verrucomicrobiae	Verrucomicrobiales	Verrucomicrobiaceae
OTU3132	0	0	0	0	0	2	0	1	2	2	0	0	0	0	0	0	0	0	0	1	0	0	0	0	0	0	0	0	0	0	0	0	0	0	0	0	1	0	0	0	0	0	0	0	0	Actinobacteria	MB-A2-108	uncultured bacterium	uncultured bacterium
OTU2928	0	0	0	0	0	1	0	0	0	0	0	0	0	0	0	0	0	0	0	0	0	0	2	0	0	1	0	0	1	2	4	2	2	3	0	0	0	0	0	0	0	1	0	0	0	Proteobacteria	Alphaproteobacteria	Rickettsiales	SM2D12
OTU2285	0	0	0	0	0	2	0	0	0	2	0	0	1	0	0	3	1	6	8	1	0	0	0	0	0	0	0	0	0	0	0	0	0	0	0	0	0	0	0	0	0	0	0	0	0	Chloroflexi	Chloroflexia	Kallotenuales	AKIW781
OTU475	0	0	0	0	0	1	0	0	0	0	0	0	0	0	0	0	0	0	0	0	0	0	0	0	0	0	1	10	0	0	0	0	0	0	3	1	5	3	3	1	1	19	15	12	18	Bacteroidetes	Flavobacteriia	Flavobacteriales	Flavobacteriaceae
OTU581	0	0	0	0	0	3	1	1	0	0	0	0	1	0	2	0	1	1	0	3	2	2	2	2	4	0	2	3	7	7	8	2	8	2	1	3	9	3	1	5	1	10	5	14	23	Proteobacteria	Betaproteobacteria	Burkholderiales	Comamonadaceae
OTU2275	0	0	0	0	0	1	0	0	0	0	0	1	0	0	1	0	0	0	0	1	0	0	0	0	0	0	0	0	0	0	1	0	1	0	0	0	0	0	0	0	0	0	0	0	0	SHA-109	uncultured bacterium	uncultured bacterium	uncultured bacterium
OTU2727	0	0	0	0	0	1	0	0	0	0	0	0	0	0	0	0	0	0	0	0	0	0	0	1	0	0	0	0	0	0	0	0	0	0	0	0	1	0	0	0	0	0	0	0	0	Proteobacteria	Alphaproteobacteria	Rhodobacterales	Rhodobacteraceae
OTU3694	0	0	0	0	0	1	9	0	0	0	1	0	0	0	3	0	0	0	0	2	1	0	1	0	0	3	1	0	0	0	0	0	1	0	0	0	3	0	0	1	0	2	2	6	0	Proteobacteria	Alphaproteobacteria	Sphingomonadales	Sphingomonadaceae
OTU605	0	0	0	0	0	1	0	0	0	0	0	1	3	0	0	3	0	1	0	0	6	2	1	4	12	0	4	8	15	4	14	8	19	7	5	0	1	0	1	2	0	0	0	0	2	WCHB1-60	uncultured bacterium	uncultured bacterium	uncultured bacterium
OTU2757	0	0	0	0	0	1	0	0	0	0	0	0	0	1	0	0	0	0	0	0	0	0	0	0	0	0	0	0	0	0	0	0	0	0	0	0	0	0	0	0	0	0	0	0	0	Armatimonadetes	uncultured bacterium	uncultured bacterium	uncultured bacterium
OTU3457	0	0	0	0	0	1	0	0	0	0	0	0	0	0	0	0	0	0	0	0	1	0	0	0	0	1	2	1	0	0	0	0	2	1	0	0	0	0	0	0	0	0	0	0	0	Proteobacteria	Alphaproteobacteria	Rickettsiales	SM2D12
OTU3819	0	0	0	0	0	8	0	0	0	0	0	0	0	0	0	0	0	0	0	0	0	0	0	0	0	0	0	0	0	0	0	0	0	0	0	0	0	0	0	0	0	0	0	0	0	Firmicutes	Negativicutes	Selenomonadales	Veillonellaceae
OTU2111	0	0	0	0	0	2	0	1	0	0	0	0	0	0	0	0	2	0	0	0	1	3	3	1	0	0	1	4	0	0	0	0	1	0	0	0	8	1	1	1	0	0	2	4	1	Verrucomicrobia	Spartobacteria	Chthoniobacterales	Xiphinematobacteraceae
OTU1714	0	0	0	0	0	2	0	2	7	2	1	2	0	0	0	0	0	0	0	0	0	0	0	0	0	0	0	0	0	0	0	0	0	0	0	0	0	0	0	0	0	0	0	0	0	Actinobacteria	MB-A2-108	uncultured bacterium	uncultured bacterium
OTU2471	0	0	0	0	0	1	0	0	0	0	2	0	0	0	0	0	1	0	1	0	0	0	0	0	0	0	0	0	0	0	0	0	0	0	0	0	0	0	0	0	0	0	0	0	0	Gemmatimonadetes	Gemmatimonadetes	AT425-EubC11 terrestrial group	uncultured bacterium
OTU2726	0	0	0	0	0	3	0	1	0	0	0	1	0	0	0	0	0	0	0	0	0	0	0	0	0	2	1	0	1	0	0	1	1	1	0	0	0	0	2	0	0	0	0	0	0	Firmicutes	Bacilli	Lactobacillales	Enterococcaceae
OTU1712	0	0	0	0	0	1	0	0	0	0	0	0	0	0	0	0	0	1	1	0	0	0	0	0	0	0	0	0	0	0	0	0	0	0	0	0	0	0	0	0	0	0	0	0	0	Acidobacteria	Holophagae	Subgroup 7	uncultured bacterium
OTU2432	0	0	0	0	0	1	0	0	0	0	0	0	0	0	0	0	0	0	0	0	2	1	3	2	8	5	0	0	0	0	0	0	0	1	0	0	0	0	0	0	0	0	0	0	0	Proteobacteria	Alphaproteobacteria	Rhodospirillales	Rhodospirillaceae
OTU1983	0	0	0	0	0	1	0	0	0	0	0	0	0	0	0	0	3	1	2	2	0	1	0	0	0	0	0	0	0	0	0	0	0	0	0	0	0	0	0	0	0	0	0	0	0	Bacteroidetes	Sphingobacteriia	Sphingobacteriales	Chitinophagaceae
OTU3928	0	0	0	0	0	1	0	0	0	0	1	1	0	0	0	0	0	1	2	1	0	0	0	0	0	0	0	0	0	0	0	0	0	0	0	0	0	0	0	0	0	0	0	0	0	Unassigned
OTU1417	0	0	0	0	0	1	0	0	0	0	0	3	0	2	0	0	5	4	2	0	0	0	0	1	0	0	0	2	0	0	0	0	0	3	2	1	0	0	0	0	0	0	0	0	0	Fibrobacteres	Fibrobacteria	Fibrobacterales	Fibrobacteraceae
OTU3848	0	0	0	0	0	2	0	1	0	0	0	0	0	1	0	0	0	1	0	0	0	1	0	0	0	0	0	0	0	0	0	0	0	0	0	0	0	1	3	0	0	0	0	0	0	Bacteroidetes	Sphingobacteriia	Sphingobacteriales	env.OPS 17
OTU1481	0	0	0	0	0	2	0	0	0	0	0	0	0	0	0	0	1	0	0	0	1	1	2	0	33	6	0	1	2	0	1	0	0	0	1	1	0	0	0	0	0	1	0	0	0	Proteobacteria	Alphaproteobacteria	Rickettsiales	SM2D12
OTU663	0	0	0	0	0	10	0	9	0	0	2	0	0	0	0	0	0	1	0	0	1	0	0	0	0	0	0	0	5	0	2	1	3	1	5	0	26	3	6	13	6	4	44	33	16	Bacteroidetes	Flavobacteriia	Flavobacteriales	Flavobacteriaceae
OTU3579	0	0	0	0	0	2	0	0	0	0	0	0	0	0	0	0	0	0	0	0	0	0	0	0	0	0	0	0	0	0	0	0	0	0	0	0	0	0	0	0	0	0	0	0	0	Proteobacteria	Deltaproteobacteria	Sh765B-TzT-29	uncultured bacterium
OTU2324	0	0	0	0	0	4	0	0	0	0	0	0	0	0	0	0	0	0	0	0	0	0	0	1	0	0	2	2	0	0	0	0	0	0	0	0	0	0	0	0	0	1	0	1	0	Bacteroidetes	Sphingobacteriia	Sphingobacteriales	env.OPS 17
OTU3872	0	0	0	0	0	1	0	0	0	0	0	0	0	0	1	0	0	0	0	0	0	0	0	1	0	0	0	0	1	0	3	2	2	0	0	1	0	0	0	0	0	0	0	0	0	Proteobacteria	Betaproteobacteria	Burkholderiales	Oxalobacteraceae
OTU1637	0	0	0	0	0	2	0	0	0	1	0	0	0	2	0	1	0	0	0	0	0	0	1	0	1	0	0	2	0	0	0	0	0	0	0	0	0	0	0	0	0	0	0	0	0	Proteobacteria	Gammaproteobacteria	Chromatiales	Chromatiaceae
OTU1147	0	0	0	0	0	1	0	0	4	1	0	0	0	0	0	0	0	0	0	0	0	0	0	0	0	0	0	0	0	0	0	0	0	0	0	0	0	0	0	0	0	0	0	0	0	Acidobacteria	Acidobacteria	Subgroup 25	uncultured bacterium
OTU1511	0	0	0	0	0	1	0	0	0	0	0	0	0	1	0	1	0	0	0	0	0	0	0	0	0	0	0	0	3	1	1	2	0	0	0	2	1	0	0	0	0	1	0	1	1	Proteobacteria	Alphaproteobacteria	Rhizobiales	Methylobacteriaceae
OTU1665	0	0	0	0	0	1	0	0	0	0	0	0	1	2	0	1	0	0	0	0	0	0	0	1	0	0	0	0	0	0	0	3	0	4	2	3	1	0	0	0	1	1	0	0	0	Verrucomicrobia	OPB35 soil group	uncultured bacterium	uncultured bacterium
OTU1492	0	0	0	0	0	1	0	0	0	0	3	0	0	0	0	0	6	1	2	0	0	6	4	9	0	0	8	5	1	0	0	0	0	1	1	0	0	0	1	0	0	0	0	0	0	Proteobacteria	Alphaproteobacteria	Rhizobiales
OTU1138	0	0	0	0	0	3	0	1	6	6	0	3	0	0	0	0	0	0	0	0	0	0	0	0	0	0	0	0	0	0	0	0	0	0	0	0	0	0	0	0	0	0	0	0	0	Chloroflexi	SAR202 clade	uncultured bacterium	uncultured bacterium
OTU3950	0	0	0	0	0	1	0	0	0	0	0	0	0	0	0	0	0	0	1	0	0	0	0	0	0	0	0	0	0	0	0	1	0	0	0	0	0	0	0	1	0	0	1	1	0	Saccharibacteria	uncultured bacterium	uncultured bacterium	uncultured bacterium
OTU2854	0	0	0	0	0	1	0	0	0	0	0	0	0	1	1	0	0	0	0	0	1	0	1	2	2	4	0	0	0	1	0	0	0	0	0	0	0	0	0	0	0	0	0	0	0	Acidobacteria	Acidobacteria	Acidobacteriales	Acidobacteriaceae (Subgroup 1)
OTU95	0	0	0	0	0	1	0	0	0	0	0	1	0	1	2	1	2	1	2	1	1	9	5	0	2	0	1	2	13	29	25	35	8	30	12	17	0	1	1	1	1	10	10	7	4	Acidobacteria	Acidobacteria	Subgroup 4	44889
OTU3602	0	0	0	0	0	2	0	0	1	0	3	1	0	0	0	0	0	1	2	2	0	0	0	0	0	0	0	0	0	0	0	0	0	0	0	0	0	0	0	0	0	0	0	0	0	Acidobacteria	Acidobacteria	Subgroup 4	DS-100
OTU1810	0	0	0	0	0	1	0	0	0	0	1	0	0	0	0	1	0	0	0	0	0	0	0	0	0	0	0	0	2	0	0	0	0	2	0	1	0	1	0	0	0	1	0	4	0	Bacteroidetes	Cytophagia	Cytophagales	Cytophagaceae
OTU343	0	0	0	0	0	1	0	0	0	0	0	0	0	0	0	0	0	0	0	0	0	0	0	0	0	0	0	0	0	0	0	0	0	0	0	0	17	19	13	10	6	0	1	0	0	Proteobacteria	Betaproteobacteria
OTU1679	0	0	0	0	0	1	0	1	0	1	0	1	0	5	4	6	0	0	0	0	0	1	1	1	0	1	1	2	12	3	9	8	6	9	10	8	0	0	0	0	0	3	3	5	0	Verrucomicrobia	Spartobacteria	Chthoniobacterales	DA101 soil group
OTU1402	0	0	0	0	0	1	3	0	1	1	1	0	1	0	0	1	1	4	0	2	0	1	0	0	1	0	0	0	0	8	0	3	4	0	1	2	2	1	3	1	3	0	1	2	6	Chloroflexi	Anaerolineae	Anaerolineales	Anaerolineaceae
OTU324	0	0	0	0	0	1	0	1	0	0	1	0	1	20	9	3	4	1	1	1	1	1	3	5	1	0	3	0	34	2	2	4	5	3	3	1	10	1	2	1	3	2	1	4	1	Bacteroidetes	Sphingobacteriia	Sphingobacteriales	Sphingobacteriaceae
OTU1676	0	0	0	0	0	1	0	0	0	0	0	0	0	1	0	0	0	0	0	0	3	2	1	0	0	0	0	3	1	0	0	0	0	1	1	0	0	0	1	0	2	1	0	1	1	Proteobacteria
OTU3561	0	0	0	0	0	1	0	0	0	0	0	0	0	0	0	0	0	0	0	0	0	0	0	1	0	0	0	0	0	0	0	0	0	0	0	0	0	0	0	0	0	0	0	0	0	Saccharibacteria	uncultured bacterium	uncultured bacterium	uncultured bacterium
OTU608	0	0	0	0	0	1	2	0	4	3	0	8	0	0	0	0	0	8	4	1	0	0	0	0	1	1	0	0	0	0	1	1	0	0	0	0	0	0	0	0	0	0	0	0	0	Proteobacteria	Betaproteobacteria	SC-I-84	uncultured bacterium
OTU2282	0	0	0	0	0	1	0	0	0	0	0	1	0	1	0	0	1	0	0	0	0	0	0	0	0	0	0	0	0	0	0	0	0	0	0	0	0	0	0	0	0	0	0	0	0	Proteobacteria	Deltaproteobacteria	Myxococcales	Blfdi19
OTU3716	0	0	0	0	0	2	0	0	0	0	0	0	0	0	0	0	0	0	0	0	0	0	0	0	0	0	0	1	0	0	0	0	0	0	0	1	0	0	0	0	0	0	0	0	1	Bacteroidetes	Cytophagia	Cytophagales	Cytophagaceae
OTU1175	0	0	0	0	0	2	0	2	0	1	0	1	3	0	1	0	7	5	2	5	1	1	2	1	1	0	3	4	0	1	1	3	0	5	5	5	2	2	3	3	4	0	1	2	5	Verrucomicrobia	Verrucomicrobiae	Verrucomicrobiales	Verrucomicrobiaceae
OTU4066	0	0	0	0	0	1	0	0	0	0	0	0	0	0	0	0	0	0	0	0	0	0	0	0	0	0	0	0	0	0	0	0	1	0	0	0	0	0	0	0	0	0	0	0	0	Chloroflexi	Caldilineae	Caldilineales	Caldilineaceae
OTU2684	0	0	0	0	0	1	0	0	0	0	0	0	0	0	1	0	1	0	0	0	0	2	3	1	0	1	1	5	0	0	0	1	2	0	0	0	0	1	0	0	0	0	0	0	0	Verrucomicrobia	Verrucomicrobiae	Verrucomicrobiales	Verrucomicrobiaceae
OTU3744	0	0	0	0	0	1	0	1	2	1	0	2	0	0	0	0	0	0	0	0	0	0	0	0	0	0	0	0	0	0	0	0	0	0	0	0	0	0	0	0	0	0	0	0	0	Chloroflexi	Anaerolineae	Anaerolineales	Anaerolineaceae
OTU2351	0	0	0	0	0	1	0	0	0	0	0	0	0	0	0	0	0	0	0	0	0	0	0	0	0	0	0	0	0	0	0	0	0	0	0	0	6	1	0	0	1	0	0	0	0	Actinobacteria	Acidimicrobiia	Acidimicrobiales	OM1 clade
OTU2443	0	0	0	0	0	2	1	0	0	0	0	0	0	0	0	0	0	0	0	0	0	0	0	0	0	0	0	0	1	0	3	0	0	0	0	0	0	0	0	0	0	0	0	0	0	Acidobacteria	Holophagae	Subgroup 10	Sva0725
OTU2712	0	0	0	0	0	1	0	0	0	1	0	0	0	0	0	0	0	0	0	0	0	0	0	0	0	0	0	0	0	0	0	0	0	0	0	0	0	0	0	0	0	0	0	0	0	Actinobacteria	Actinobacteria	Streptosporangiales	Streptosporangiaceae
OTU920	0	0	0	0	0	1	0	1	0	0	1	0	1	0	0	0	1	0	0	0	0	1	0	0	0	0	0	0	3	7	5	2	2	0	0	1	0	0	0	0	0	0	0	0	0	WCHB1-60	uncultured bacterium	uncultured bacterium	uncultured bacterium
OTU1725	0	0	0	0	0	1	0	0	0	0	0	0	0	0	0	0	2	1	1	3	2	5	20	5	1	0	4	6	0	0	0	0	0	0	0	0	7	3	3	3	2	3	0	1	1	Verrucomicrobia	Spartobacteria	Chthoniobacterales	FukuN18 freshwater group
OTU1192	0	0	0	0	0	1	0	0	0	0	0	0	1	1	3	0	1	0	0	0	0	2	0	0	0	0	0	1	1	2	4	3	2	11	3	9	0	0	0	0	0	0	0	0	1	Verrucomicrobia	Spartobacteria	Chthoniobacterales	DA101 soil group
OTU3443	0	0	0	0	0	1	0	0	0	0	0	0	2	1	0	0	1	1	1	0	0	0	3	0	0	0	0	0	0	0	0	0	0	0	0	0	0	1	1	0	0	0	0	1	1	Verrucomicrobia	Verrucomicrobiae	Verrucomicrobiales	Verrucomicrobiaceae
OTU3511	0	0	0	0	0	2	0	0	0	0	0	1	1	0	0	0	0	0	0	0	0	0	0	0	0	0	1	0	1	0	0	0	0	0	0	0	0	0	1	1	2	2	2	1	2	Proteobacteria	Alphaproteobacteria	Rickettsiales	Mitochondria
OTU2959	0	0	0	0	0	1	0	0	0	0	0	3	0	0	0	0	3	2	0	3	0	1	0	0	0	0	1	0	0	0	0	0	0	1	0	0	1	0	0	1	0	0	0	1	1	Bacteroidetes	Sphingobacteriia	Sphingobacteriales	env.OPS 17
OTU557	0	0	0	0	0	1	0	0	0	0	0	1	0	0	0	0	0	0	0	0	1	0	0	1	0	0	1	2	4	0	1	0	1	0	0	0	27	15	11	13	6	5	4	8	10	Bacteroidetes	Sphingobacteriia	Sphingobacteriales	Chitinophagaceae
OTU2584	0	0	0	0	0	2	0	0	0	0	0	0	0	0	0	0	0	0	0	0	0	0	0	0	0	0	0	0	0	0	0	0	0	0	0	0	0	0	0	0	0	0	0	0	0	Unassigned
OTU1260	0	0	0	0	0	1	0	0	1	0	0	2	4	1	0	0	0	0	0	0	0	0	0	0	0	0	0	0	1	1	0	0	0	0	1	1	0	0	0	0	0	0	0	0	0	Chloroflexi	Chloroflexia	Chloroflexales	Roseiflexaceae
OTU1710	0	0	0	0	0	1	0	0	0	0	0	0	0	0	0	1	0	1	0	0	0	0	0	0	0	0	0	0	2	1	1	1	1	0	0	0	0	0	0	0	0	0	0	0	0	Unassigned
OTU3604	0	0	0	0	0	1	0	0	0	5	1	1	0	0	0	0	0	0	0	0	0	0	0	0	0	0	0	0	0	0	0	0	0	0	0	0	0	0	0	0	0	0	0	0	0	Acidobacteria	Acidobacteria	Subgroup 4	RB41
OTU3383	0	0	0	0	0	1	0	0	0	0	0	0	0	0	0	0	0	0	0	0	0	0	0	0	0	0	0	1	0	0	0	0	0	0	0	0	3	7	4	3	3	0	0	0	1	Acidobacteria	Acidobacteria	Subgroup 6	uncultured bacterium
OTU2347	0	0	0	0	0	1	0	0	0	0	0	0	0	0	0	0	0	0	0	0	0	0	0	0	0	0	0	0	0	0	0	0	0	2	0	0	0	0	0	0	0	0	0	0	0	Unassigned
OTU1334	0	0	0	0	0	1	0	0	1	0	0	3	0	0	0	0	0	0	1	3	0	0	0	1	0	0	1	0	0	0	0	0	0	0	0	0	0	1	0	0	0	0	0	0	0	Cyanobacteria	Melainabacteria	Obscuribacterales	uncultured bacterium
OTU1824	0	0	0	0	0	1	0	0	7	2	0	0	0	0	0	0	0	0	0	0	0	0	0	0	0	0	0	0	0	0	0	0	0	0	0	0	0	0	0	0	0	0	0	0	0	Acidobacteria	Acidobacteria	Subgroup 4	44889
OTU151	0	0	0	0	0	2	0	1	0	0	1	0	0	0	0	0	1	0	0	0	0	0	0	0	0	0	0	0	0	0	0	1	0	0	0	0	13	19	12	8	4	35	31	37	19	Proteobacteria	Betaproteobacteria	UCT N117	uncultured bacterium
OTU2504	0	0	0	0	0	2	0	1	1	0	1	0	1	0	0	0	0	0	0	0	1	1	0	0	0	0	1	2	0	0	0	0	1	0	0	1	0	0	1	0	0	0	0	0	0	Proteobacteria	Gammaproteobacteria	Legionellales	Coxiellaceae
OTU1609	0	0	0	0	0	1	0	0	1	0	0	0	0	1	0	0	1	3	1	0	0	1	0	1	0	0	3	1	0	0	0	0	1	0	0	0	3	1	0	2	0	0	0	0	0	Proteobacteria	Alphaproteobacteria	Rhodobacterales	Rhodobacteraceae
OTU3094	0	0	0	0	0	2	0	0	1	0	0	0	4	1	1	2	0	0	0	0	0	0	0	0	0	0	0	0	0	0	0	0	0	0	0	1	0	0	0	0	0	0	0	0	0	Proteobacteria	Gammaproteobacteria	Xanthomonadales
OTU3642	0	0	0	0	0	1	0	0	0	0	3	0	0	0	0	0	0	0	0	0	0	0	0	0	0	0	0	0	0	0	0	0	0	0	0	0	0	0	0	0	0	0	0	0	0	Unassigned
OTU1361	0	0	0	0	0	1	0	0	1	0	2	2	0	0	0	0	1	2	0	0	0	0	0	1	0	0	0	0	0	0	0	0	0	0	0	0	0	0	0	0	0	0	0	0	0	Gemmatimonadetes	Gemmatimonadetes	Gemmatimonadales	Gemmatimonadaceae
OTU2543	0	0	0	0	0	1	0	0	2	0	0	1	0	0	0	0	0	0	0	0	0	0	0	0	0	0	0	0	0	0	0	0	0	0	0	0	1	0	0	0	0	0	2	0	0	Cyanobacteria	Cyanobacteria	SubsectionIV	FamilyI
OTU3882	0	0	0	0	0	1	0	0	0	1	1	0	0	0	0	3	0	2	1	0	0	2	0	0	0	0	0	0	0	0	0	0	0	0	0	0	0	0	1	0	0	0	0	0	0	Chloroflexi	Chloroflexia	Herpetosiphonales	Herpetosiphonaceae
OTU93	0	0	0	0	0	1	0	0	0	0	2	0	1	5	0	1	1	0	0	5	6	1	2	3	53	19	0	1	41	55	30	7	42	9	8	5	0	0	2	0	1	0	0	0	0	Proteobacteria
OTU2490	0	0	0	0	0	1	0	0	0	0	0	0	1	0	0	0	0	1	0	0	0	0	0	1	0	0	1	2	0	0	0	0	0	0	1	0	0	0	1	0	0	0	0	0	0	Proteobacteria	Deltaproteobacteria	Myxococcales	Blfdi19
OTU875	0	0	0	0	0	1	0	0	1	0	0	0	2	1	0	0	0	0	0	0	0	0	1	0	0	0	1	0	8	0	1	0	3	0	0	0	0	0	1	0	0	0	2	1	0	Bacteroidetes	Sphingobacteriia	Sphingobacteriales	Sphingobacteriaceae
OTU1246	0	0	0	0	0	1	0	0	0	0	0	1	1	2	2	3	3	4	2	1	0	0	0	0	0	0	0	1	0	0	0	0	0	1	1	0	2	4	4	2	1	3	1	1	3	Bacteroidetes	Sphingobacteriia	Sphingobacteriales	AKYH767
OTU1849	0	0	0	0	0	1	0	0	0	0	3	0	0	0	0	0	0	0	0	0	1	0	0	1	0	0	0	0	0	0	0	0	0	0	0	0	0	0	0	0	0	0	0	0	0	Chlamydiae	Chlamydiae	Chlamydiales	Simkaniaceae
OTU1925	0	0	0	0	0	1	0	0	0	0	0	0	0	0	0	0	0	0	0	0	0	0	0	0	0	0	0	0	0	0	0	2	1	0	0	2	0	0	0	0	0	0	0	0	0	Proteobacteria	Deltaproteobacteria	Myxococcales	Haliangiaceae
OTU2374	0	0	0	0	0	1	0	0	0	0	1	0	0	0	0	0	1	0	0	0	0	0	0	0	0	0	0	0	0	0	0	0	0	0	0	0	0	0	0	1	0	0	0	0	0	Saccharibacteria	uncultured bacterium	uncultured bacterium	uncultured bacterium
OTU1233	0	0	0	0	0	1	0	0	0	0	0	0	0	7	1	0	0	0	2	1	0	0	0	0	0	0	0	0	0	0	0	0	0	0	0	0	0	0	0	0	0	0	0	0	0	Proteobacteria	Deltaproteobacteria	Myxococcales
OTU819	0	0	0	0	0	1	0	0	0	1	0	0	0	0	0	0	0	1	1	1	0	0	0	2	0	0	3	0	0	0	0	0	0	1	0	0	1	3	3	8	3	5	2	0	2	Actinobacteria	Actinobacteria	Micrococcales	Promicromonosporaceae
OTU1954	0	0	0	0	0	1	0	1	1	0	2	1	0	0	0	2	0	0	0	2	0	1	1	3	0	0	0	0	0	1	1	0	1	0	1	0	3	1	5	3	6	6	3	0	7	Actinobacteria	Actinobacteria	Propionibacteriales	Nocardioidaceae
OTU784	0	0	0	0	0	1	0	0	0	0	0	0	0	0	0	0	0	0	0	0	0	0	1	0	0	0	0	1	22	14	9	6	38	0	0	1	0	0	0	0	0	0	2	4	4	Acidobacteria	Acidobacteria	Subgroup 3	Unknown Family
OTU1210	0	0	0	0	0	1	0	0	0	0	0	0	0	0	0	0	1	5	5	4	0	0	0	1	0	1	0	0	0	0	0	0	1	0	0	1	8	2	4	2	0	1	0	0	0	Proteobacteria	Alphaproteobacteria	Rhodospirillales	Rhodospirillaceae
OTU3803	0	0	0	0	0	1	0	0	0	1	1	0	0	0	0	0	0	0	0	0	0	0	0	0	0	0	0	0	0	0	0	0	0	0	0	0	0	0	0	0	0	0	0	0	0	Gemmatimonadetes	Gemmatimonadetes	Gemmatimonadales	Gemmatimonadaceae
OTU3731	0	0	0	0	0	0	0	0	0	0	0	0	0	0	0	0	0	0	0	0	0	0	0	0	0	0	0	0	0	0	0	0	1	0	0	0	0	0	0	0	0	0	1	1	0	Chloroflexi	Anaerolineae	Anaerolineales	Anaerolineaceae
OTU208	0	0	0	0	0	0	2	0	0	0	1	0	0	1	0	0	0	0	0	0	1	0	0	0	0	0	1	0	0	0	0	0	0	0	1	1	12	31	28	33	21	38	27	14	21	Gemmatimonadetes	Gemmatimonadetes	Gemmatimonadales	Gemmatimonadaceae
OTU2505	0	0	0	0	0	0	0	0	0	0	0	0	1	0	0	0	0	0	0	0	0	0	0	0	1	0	0	0	1	1	0	0	0	0	0	0	0	0	0	0	0	0	0	0	0	Deinococcus-Thermus	Deinococci	Thermales	Thermaceae
OTU415	0	0	0	0	0	0	0	0	0	0	0	0	5	7	10	9	0	0	0	0	0	1	0	0	0	0	0	0	1	3	4	0	2	1	9	15	0	0	0	0	0	0	2	3	0	Gemmatimonadetes	Gemmatimonadetes	Gemmatimonadales	Gemmatimonadaceae
OTU1624	0	0	0	0	0	0	0	0	0	0	0	0	0	0	0	0	0	0	0	0	2	2	3	1	0	1	0	0	1	6	10	9	3	4	0	2	0	0	1	0	0	0	2	1	1	Verrucomicrobia	Spartobacteria	Chthoniobacterales	DA101 soil group
OTU2224	0	0	0	0	0	0	0	0	0	0	0	1	0	0	0	0	0	0	0	0	0	0	0	0	0	0	0	0	0	0	0	0	0	0	0	0	0	0	0	0	0	0	0	0	0	Proteobacteria	Deltaproteobacteria	Desulfobacterales	Nitrospinaceae
OTU3849	0	0	0	0	0	0	1	0	0	0	0	0	0	0	0	0	0	0	0	2	0	0	0	0	0	0	0	0	0	0	0	0	0	0	0	0	0	0	0	0	0	0	0	0	0	Proteobacteria	Gammaproteobacteria	Xanthomonadales	Xanthomonadaceae
OTU349	0	0	0	0	0	0	1	0	0	0	0	1	3	5	12	6	0	0	0	2	0	1	0	0	1	1	1	0	4	12	3	9	4	12	1	10	0	0	0	1	2	0	1	1	2	Acidobacteria	Acidobacteria	Subgroup 4	44889
OTU1316	0	0	0	0	0	0	0	0	0	0	1	0	0	0	0	0	0	0	0	0	0	0	0	0	0	0	0	0	0	0	0	1	0	1	0	0	0	0	0	0	0	4	5	5	3	Chloroflexi	KD4-96	uncultured Chloroflexi bacterium	uncultured Chloroflexi bacterium
OTU1863	0	0	0	0	0	0	0	0	0	0	0	0	0	0	0	0	0	0	0	0	0	0	0	0	0	0	0	0	0	0	0	0	0	0	0	1	0	0	0	1	0	0	2	0	0	Unassigned
OTU38	0	0	0	0	0	0	0	0	0	0	0	0	3	6	4	9	1	1	0	4	0	3	0	2	1	1	2	1	24	61	73	37	41	11	15	33	0	0	0	0	0	3	3	2	1	Proteobacteria	Betaproteobacteria
OTU1693	0	0	0	0	0	0	3	0	0	0	0	0	0	0	0	0	0	0	0	0	0	0	0	0	0	0	0	0	0	0	0	0	0	0	0	0	0	0	0	0	2	1	0	0	0	Planctomycetes	Planctomycetacia	Planctomycetales	Planctomycetaceae
OTU3035	0	0	0	0	0	0	0	0	0	0	0	1	0	0	0	0	0	0	0	0	0	0	0	0	0	0	0	0	0	0	0	0	0	0	0	0	0	0	0	0	0	0	0	0	0	Planctomycetes	Planctomycetacia	Planctomycetales	Planctomycetaceae
OTU3871	0	0	0	0	0	0	1	0	0	0	0	0	0	0	0	0	0	1	0	0	0	0	0	0	1	0	0	0	1	0	0	0	0	0	0	0	0	0	0	0	0	0	0	0	0	Proteobacteria	Gammaproteobacteria	Legionellales	Coxiellaceae
OTU1506	0	0	0	0	0	0	1	0	0	0	0	0	0	0	0	0	0	0	0	0	0	1	0	0	0	0	0	0	0	0	0	1	2	0	0	2	2	2	6	1	7	0	0	1	0	Verrucomicrobia	Spartobacteria	Chthoniobacterales	DA101 soil group
OTU3376	0	0	0	0	0	0	0	0	1	0	0	0	0	0	0	0	1	0	0	0	0	0	0	0	0	0	1	0	0	0	0	0	0	0	0	0	0	0	0	0	0	0	0	0	0	Proteobacteria	Alphaproteobacteria	Rhodospirillales	Rhodospirillaceae
OTU1717	0	0	0	0	0	0	1	0	0	0	0	0	0	0	0	0	0	0	0	0	0	0	0	0	0	0	0	0	0	0	0	0	0	0	0	0	0	0	0	0	0	0	0	0	0	Actinobacteria	Actinobacteria	Micrococcales	Dermatophilaceae
OTU3433	0	0	0	0	0	0	0	0	0	0	0	1	0	0	0	1	0	0	0	0	0	0	0	0	1	0	0	0	0	2	0	0	3	0	1	0	0	1	0	0	0	0	0	0	0	Microgenomates	uncultured bacterium	uncultured bacterium	uncultured bacterium
OTU3683	0	0	0	0	0	0	1	0	0	0	0	0	0	0	0	1	0	0	0	0	0	0	0	0	0	0	0	0	0	0	0	0	0	0	0	0	0	0	0	0	0	0	0	0	0	Actinobacteria	Acidimicrobiia	Acidimicrobiales
OTU1747	0	0	0	0	0	0	0	0	0	0	0	0	0	0	0	0	0	0	0	0	0	0	0	0	0	0	0	0	0	0	0	0	0	0	0	0	0	0	1	2	0	0	0	0	0	Unassigned
OTU1573	0	0	0	0	0	0	0	0	0	0	0	0	0	0	0	0	0	1	0	0	0	0	0	0	0	0	0	0	2	5	0	0	0	0	0	3	0	0	0	0	0	0	0	0	0	Chloroflexi	Anaerolineae	Anaerolineales	Anaerolineaceae
OTU3023	0	0	0	0	0	0	0	0	0	0	0	0	1	2	0	0	0	0	0	0	0	0	0	0	0	0	1	0	0	1	0	0	0	0	0	0	0	0	0	0	0	0	0	0	0	Acidobacteria	Acidobacteria	Subgroup 6	uncultured bacterium
OTU562	0	0	0	0	0	0	1	0	2	4	1	2	4	1	1	1	9	5	6	1	0	1	6	3	0	1	3	1	2	3	3	1	2	0	2	2	9	3	7	4	3	3	5	6	2	Proteobacteria	Gammaproteobacteria	Xanthomonadales	Xanthomonadales Incertae Sedis
OTU129	0	0	0	0	0	0	0	0	0	0	0	0	1	0	2	1	0	0	1	0	1	2	7	7	3	3	8	12	13	5	4	5	17	8	9	2	31	43	19	6	5	22	10	11	11	Acidobacteria	Acidobacteria	Subgroup 3	SJA-149
OTU3634	0	0	0	0	0	0	1	0	0	0	0	0	0	0	0	0	0	0	0	0	0	0	0	0	0	0	0	0	0	0	0	0	0	0	0	0	0	0	0	0	0	0	0	0	0	Unassigned
OTU783	0	0	0	0	0	0	0	0	0	0	0	1	5	2	1	0	4	2	2	4	4	0	3	2	2	0	1	1	1	2	3	1	2	2	1	0	1	1	0	0	1	7	1	3	1	Proteobacteria	Alphaproteobacteria	Rhodospirillales	DA111
OTU3853	0	0	0	0	0	0	1	1	0	1	0	0	1	0	0	0	0	0	1	0	1	0	0	0	0	0	0	0	0	0	0	0	0	0	0	0	1	1	0	0	0	0	0	2	0	Armatimonadetes	uncultured bacterium	uncultured bacterium	uncultured bacterium
OTU555	0	0	0	0	0	0	1	0	0	2	2	4	3	0	4	3	4	2	3	0	0	0	0	0	0	1	1	0	4	0	3	5	4	8	2	2	1	0	0	0	0	5	7	1	3	Armatimonadetes	uncultured bacterium	uncultured bacterium	uncultured bacterium
OTU1987	0	0	0	0	0	0	1	0	0	0	0	0	0	0	0	0	0	0	0	0	3	0	0	0	3	0	1	0	0	0	0	0	0	2	1	0	1	2	8	5	7	0	0	1	0	Verrucomicrobia	OPB35 soil group	uncultured bacterium	uncultured bacterium
OTU703	0	0	0	0	0	0	0	0	0	0	1	0	0	0	1	0	0	0	0	2	0	0	0	0	13	0	0	0	2	2	1	4	2	15	14	6	0	0	3	0	3	17	12	7	10	Bacteroidetes	Cytophagia	Cytophagales	Cytophagaceae
OTU3734	0	0	0	0	0	0	0	0	0	0	0	0	0	0	1	1	0	0	0	0	0	0	0	0	0	0	0	0	0	0	1	1	0	1	0	0	0	0	0	0	1	0	0	0	1	SM2F11	uncultured bacterium	uncultured bacterium	uncultured bacterium
OTU1261	0	0	0	0	0	0	2	1	0	0	0	0	0	0	1	0	0	0	0	1	0	0	1	0	0	0	0	0	1	1	1	0	0	10	1	1	1	0	0	0	0	0	0	0	0	Saccharibacteria	uncultured bacterium	uncultured bacterium	uncultured bacterium
OTU3186	0	0	0	0	0	0	1	0	0	0	0	0	0	0	0	0	0	0	0	0	0	0	0	0	0	0	0	0	0	0	0	0	0	0	0	0	0	0	1	1	0	0	0	0	0	Chloroflexi	uncultured
OTU2909	0	0	0	0	0	0	1	0	0	0	0	0	0	0	0	0	0	0	0	0	0	0	0	0	0	0	0	0	0	0	0	0	0	0	0	0	0	0	0	0	0	0	0	0	0	Gemmatimonadetes	Gemmatimonadetes	Gemmatimonadales	Gemmatimonadaceae
OTU2941	0	0	0	0	0	0	1	0	0	0	0	0	0	0	0	0	0	0	0	0	0	0	0	0	5	2	0	0	1	0	0	0	1	2	2	0	0	0	1	0	0	3	2	4	3	Acidobacteria	Acidobacteria	Subgroup 3	Unknown Family
OTU3667	0	0	0	0	0	0	3	0	0	0	0	0	0	0	0	0	0	0	0	1	0	0	0	0	2	1	0	0	1	1	0	1	1	2	0	1	2	1	0	0	0	0	0	0	0	Chloroflexi	Anaerolineae	Anaerolineales	Anaerolineaceae
OTU254	0	0	0	0	0	0	0	2	2	0	0	0	2	3	2	4	2	0	3	3	1	2	0	2	3	0	1	3	5	0	2	3	2	1	3	1	1	2	4	1	3	2	1	1	2	Chloroflexi	S085
OTU3022	0	0	0	0	0	0	0	0	0	0	0	0	0	0	0	0	0	0	0	0	0	0	3	0	4	0	0	0	1	2	0	1	0	0	0	1	0	0	0	0	0	0	0	0	0	Chloroflexi	Anaerolineae	Anaerolineales	Anaerolineaceae
OTU1870	0	0	0	0	0	0	0	0	0	0	0	0	0	0	1	0	0	0	0	0	0	0	0	0	0	0	0	0	0	1	0	1	0	0	0	1	5	4	3	4	2	2	3	0	1	Acidobacteria	Subgroup 22
OTU569	0	0	0	0	0	0	0	0	0	0	1	0	3	0	1	1	0	0	1	0	11	5	0	2	14	1	0	1	0	0	0	0	0	0	3	0	0	0	0	1	0	1	0	0	1	Proteobacteria	Alphaproteobacteria	Rhodospirillales	DA111
OTU3337	0	0	0	0	0	0	0	0	0	1	0	2	3	1	0	0	2	3	1	1	0	0	0	0	0	0	0	0	1	0	0	0	0	1	0	1	0	0	0	0	0	0	0	0	0	Bacteroidetes	Sphingobacteriia	Sphingobacteriales	Chitinophagaceae
OTU2128	0	0	0	0	0	0	0	0	0	1	1	0	0	0	0	0	0	0	0	0	0	0	0	0	0	0	0	0	0	0	1	0	0	1	3	0	1	3	2	1	0	1	2	1	2	Chloroflexi	uncultured	uncultured bacterium	uncultured bacterium
OTU3140	0	0	0	0	0	0	2	0	0	1	0	0	1	5	4	2	1	0	1	0	0	1	0	0	0	0	1	0	3	0	1	1	1	1	4	2	0	0	0	0	0	1	0	0	0	Actinobacteria	Actinobacteria	Micrococcales
OTU1627	0	0	0	0	0	0	1	1	2	0	0	1	1	1	0	0	0	0	0	0	0	0	0	0	0	0	0	0	0	0	0	0	1	0	0	3	0	0	0	0	0	0	0	0	2	Planctomycetes	Phycisphaerae	WD2101 soil group	uncultured bacterium
OTU2899	0	0	0	0	0	0	0	0	0	0	0	0	0	0	0	0	0	0	0	1	0	0	0	0	0	0	0	0	0	0	0	0	0	0	0	0	0	0	0	0	0	0	0	0	0	Acidobacteria	Acidobacteria	Subgroup 6	uncultured bacterium
OTU3968	0	0	0	0	0	0	1	0	0	0	0	0	0	0	0	0	0	0	0	0	0	0	0	0	0	0	0	0	0	0	0	0	0	0	0	0	0	0	0	0	0	0	0	0	0	Chlorobi	Ignavibacteria	Ignavibacteriales	BSV26
OTU3678	0	0	0	0	0	0	0	0	0	0	1	0	0	0	0	0	1	0	1	0	1	0	0	1	0	0	0	0	0	0	0	1	0	0	2	0	0	0	0	0	0	0	0	0	0	Chloroflexi	Anaerolineae	Anaerolineales	Anaerolineaceae
[truncated: 1,947 more rows]
[truncated: 2 more columns]

## Sheet:  OTUs in B layer
#Sample number	186	190	192	194	198	210	212	214	216	218	220	222	224	226	230	232	234	236	242	244	246	248	250	252	254	256	258	262	264	266	268	270	272	274	276	Phylum	Class	Order	Family	Genus	Specise
OTU765	25	15	19	6	8	43	35	42	64	24	18	20	24	13	36	20	18	4	55	39	38	35	23	39	46	27	34	50	58	63	64	35	27	30	42	Acidobacteria	Acidobacteria	Subgroup 6	uncultured bacterium	uncultured bacterium	uncultured bacterium
OTU18	329	224	212	140	175	399	226	177	113	144	126	56	128	20	54	37	51	17	45	62	66	285	173	81	55	41	36	78	82	97	90	149	182	212	182	Acidobacteria	Acidobacteria	Subgroup 4	RB41	uncultured bacterium	uncultured bacterium
OTU33	146	114	122	39	63	17	13	27	25	19	11	27	12	46	69	34	81	78	35	24	37	32	37	38	89	38	34	205	136	221	166	81	73	93	79	Proteobacteria	Alphaproteobacteria	Rhizobiales	Xanthobacteraceae
OTU37	305	282	178	433	394	10	18	10	4	35	20	19	16	1	5	0	0	0	2	1	5	6	2	2	2	5	48	56	23	33	43	29	17	43	15	Actinobacteria	Acidimicrobiia	Acidimicrobiales	uncultured	uncultured bacterium	uncultured bacterium
OTU260	128	39	76	56	46	43	22	7	5	40	24	30	13	0	3	4	5	2	2	3	2	7	5	5	6	2	4	3	22	12	15	18	28	29	24	Actinobacteria	Thermoleophilia	Solirubrobacterales	288-2	uncultured bacterium	uncultured bacterium
OTU1109	141	50	94	62	42	72	58	51	29	125	91	91	167	4	15	7	5	3	4	8	10	23	14	10	7	2	1	0	22	9	13	3	20	4	8	Acidobacteria	Acidobacteria	Subgroup 4	RB41	uncultured bacterium	uncultured bacterium
OTU333	31	15	25	16	13	26	15	9	0	0	0	1	3	1	0	0	0	0	2	0	1	1	0	0	2	1	2	3	24	4	9	0	4	3	5	Chloroflexi	Anaerolineae	Anaerolineales	Anaerolineaceae	uncultured	uncultured bacterium
OTU805	5	1	0	0	0	2	9	3	7	3	2	0	6	0	1	0	0	1	3	3	1	1	1	0	1	0	1	1	4	0	3	8	1	1	3	Proteobacteria	Deltaproteobacteria	Myxococcales	BIrii41	uncultured bacterium	uncultured bacterium
OTU1727	129	46	57	35	27	56	51	34	24	70	85	59	92	2	8	4	3	0	4	3	5	21	16	16	6	1	1	2	2	1	3	4	3	2	4	Acidobacteria	Acidobacteria	Subgroup 4	RB41	uncultured bacterium	uncultured bacterium
OTU567	11	26	21	20	18	5	12	7	4	24	10	13	9	1	2	5	0	0	2	0	1	1	3	0	3	1	8	5	7	16	22	18	31	34	18	Actinobacteria	Thermoleophilia	Gaiellales	Gaiellaceae	Gaiella	uncultured bacterium
OTU1142	36	21	25	11	14	3	5	6	6	5	5	5	1	12	15	22	12	11	3	1	11	1	5	5	6	13	9	22	23	27	21	8	10	5	7	Proteobacteria	Alphaproteobacteria	Rhizobiales
OTU89	28	30	24	8	17	162	155	13	33	49	7	30	46	1	4	4	0	2	0	0	4	1	3	2	2	0	0	0	0	0	3	5	7	9	11	Acidobacteria	Acidobacteria	Subgroup 6	uncultured bacterium	uncultured bacterium	uncultured bacterium
OTU222	4	1	2	5	3	15	7	11	14	83	183	133	80	1	4	6	3	0	2	2	3	11	1	2	4	1	14	5	23	1	4	9	7	13	28	Gemmatimonadetes	Gemmatimonadetes	Gemmatimonadales	Gemmatimonadaceae	uncultured	uncultured bacterium
OTU150	5	2	1	0	3	17	22	12	12	11	16	14	6	0	5	8	1	1	5	4	2	4	6	3	7	0	2	3	3	4	6	4	9	7	8	Gemmatimonadetes	Gemmatimonadetes	Gemmatimonadales	Gemmatimonadaceae	uncultured	uncultured bacterium
OTU810	39	0	2	2	1	2	0	1	1	0	1	4	1	0	0	0	0	0	0	0	1	1	2	0	0	1	0	1	1	1	2	2	1	4	3	Gemmatimonadetes	Gemmatimonadetes	Gemmatimonadales	Gemmatimonadaceae	Gemmatimonas
OTU301	22	4	11	5	12	0	6	6	2	2	3	6	5	1	3	0	1	2	0	2	2	3	2	3	2	3	9	22	25	6	28	8	13	14	11	Proteobacteria	Alphaproteobacteria	Rhizobiales	Rhodobiaceae	uncultured
OTU3240	10	4	2	0	0	0	0	0	0	0	1	0	0	3	1	0	2	0	0	0	0	0	0	0	0	0	0	0	2	1	0	0	0	0	0	Proteobacteria	Alphaproteobacteria	Rhizobiales
OTU8	620	331	398	126	96	430	408	659	293	447	573	467	677	112	321	225	113	63	315	479	375	1075	637	351	157	146	41	59	258	147	99	147	211	180	244	Acidobacteria	Acidobacteria	Subgroup 4	RB41	uncultured bacterium	uncultured bacterium
OTU1237	22	10	64	44	57	0	8	0	0	0	0	1	0	0	0	0	0	0	1	1	4	3	2	1	0	0	6	4	3	6	5	0	1	4	3	Acidobacteria	Acidobacteria	Subgroup 4	RB41	uncultured bacterium	uncultured bacterium
OTU27	63	107	90	124	62	120	54	23	41	180	174	161	283	6	28	18	5	4	8	4	8	16	15	13	8	0	50	33	47	16	21	11	15	19	22	Acidobacteria	Acidobacteria	Subgroup 6
OTU43	111	173	245	324	312	15	19	31	40	24	8	7	13	5	3	0	17	12	2	8	9	4	16	8	12	9	16	37	17	44	39	20	33	53	36	Actinobacteria	Thermoleophilia	Gaiellales	uncultured	uncultured bacterium	uncultured bacterium
OTU1	100	65	98	23	25	73	62	121	84	68	63	76	56	608	382	563	93	245	76	55	67	84	78	77	111	51	65	111	67	80	90	44	49	51	60	Proteobacteria	Alphaproteobacteria	Rhizobiales	Bradyrhizobiaceae	Bradyrhizobium
OTU234	9	18	22	29	7	11	6	6	8	13	9	3	6	19	4	5	2	10	5	6	15	7	7	7	5	8	14	26	10	26	14	13	14	13	8	Actinobacteria	Thermoleophilia	Gaiellales	uncultured	uncultured bacterium	uncultured bacterium
OTU169	22	19	13	10	8	66	51	50	57	9	13	12	25	15	49	30	30	24	49	37	35	49	31	54	72	51	37	88	70	91	59	66	57	51	53	Acidobacteria	Acidobacteria	Subgroup 6	uncultured bacterium	uncultured bacterium	uncultured bacterium
OTU1590	55	44	50	29	15	10	10	3	9	14	8	17	8	6	17	20	19	10	6	10	16	11	20	4	16	7	5	3	17	12	9	7	7	11	3	Actinobacteria	Actinobacteria	Micromonosporales	Micromonosporaceae
OTU28	18	7	14	32	17	140	111	107	99	67	182	76	114	10	6	10	3	3	5	23	34	28	24	12	9	22	10	42	76	33	58	89	106	90	101	Bacteroidetes	Sphingobacteriia	Sphingobacteriales	Chitinophagaceae	Ferruginibacter	uncultured bacterium
OTU1462	1	0	0	0	0	1	2	2	0	0	4	0	1	0	0	0	0	0	0	2	2	0	3	3	1	7	4	4	3	5	4	6	1	2	4	Proteobacteria	Deltaproteobacteria	Myxococcales	BIrii41
OTU36	53	38	43	45	36	21	23	22	14	135	113	96	103	7	29	34	13	12	29	26	28	49	32	38	30	15	34	31	17	43	49	18	24	22	20	Gemmatimonadetes	Gemmatimonadetes	Gemmatimonadales	Gemmatimonadaceae	uncultured	uncultured bacterium
OTU172	4	16	2	2	3	1	0	1	1	0	0	0	0	32	135	50	4	8	3	0	4	8	2	4	4	1	7	44	31	89	23	1	0	3	3	Verrucomicrobia	Spartobacteria	Chthoniobacterales	DA101 soil group	uncultured soil bacterium	uncultured soil bacterium
OTU7	418	233	271	20	14	16	21	50	27	5	6	7	6	222	374	267	1115	618	188	89	131	149	94	86	119	99	32	230	124	237	86	110	134	98	129	Verrucomicrobia	Spartobacteria	Chthoniobacterales	DA101 soil group	uncultured bacterium	uncultured bacterium
OTU2	249	156	353	162	177	100	179	121	72	51	58	104	70	81	90	78	90	38	5	7	32	13	14	9	24	9	47	53	85	55	68	33	37	34	48	Proteobacteria	Alphaproteobacteria	Rhodospirillales	Rhodospirillaceae	uncultured	uncultured bacterium
OTU392	121	83	131	33	34	43	74	69	48	43	27	44	61	24	26	12	7	2	4	9	6	23	24	22	13	5	1	20	32	25	15	17	26	14	23	Acidobacteria	Acidobacteria	Subgroup 4	RB41	uncultured bacterium	uncultured bacterium
OTU189	33	84	61	11	36	4	5	7	3	8	7	16	6	72	24	65	11	24	2	1	4	8	7	5	9	5	8	18	10	8	12	3	6	2	3	Actinobacteria	Actinobacteria	Corynebacteriales	uncultured	uncultured bacterium	uncultured bacterium
OTU464	11	0	10	4	0	8	2	25	4	12	13	14	41	0	0	0	5	3	4	7	8	9	5	4	3	3	7	24	39	20	25	13	9	2	7	Chloroflexi	TK10	uncultured bacterium	uncultured bacterium	uncultured bacterium	uncultured bacterium
OTU332	2	0	1	2	2	1	0	10	6	1	0	0	0	2	5	1	4	7	11	17	17	4	10	21	18	11	3	0	0	1	2	1	3	1	5	Proteobacteria	Betaproteobacteria	SC-I-84	uncultured bacterium	uncultured bacterium	uncultured bacterium
OTU76	22	10	4	5	4	12	4	7	2	4	9	6	5	3	11	16	54	15	15	17	35	56	46	18	42	29	8	95	49	65	106	42	51	32	37	Bacteroidetes	Sphingobacteriia	Sphingobacteriales	Chitinophagaceae	Ferruginibacter	uncultured bacterium
OTU1449	6	2	2	1	9	3	15	2	1	0	0	1	1	1	0	0	0	0	0	0	0	0	0	0	0	0	1	0	0	0	0	0	0	0	0	Verrucomicrobia	OPB35 soil group	uncultured bacterium	uncultured bacterium	uncultured bacterium	uncultured bacterium
OTU111	31	14	10	12	10	0	0	1	3	1	0	0	3	26	27	6	12	7	0	3	5	15	20	54	42	7	0	14	13	12	9	12	10	5	6	Acidobacteria	Acidobacteria	Acidobacteriales	Acidobacteriaceae (Subgroup 1)	uncultured
OTU3056	1	1	0	2	1	0	0	0	0	0	0	0	0	0	0	0	0	0	0	0	0	0	0	0	0	0	0	0	0	0	0	0	0	0	0	Acidobacteria	Acidobacteria	Subgroup 4	RB41	uncultured bacterium	uncultured bacterium
OTU5	16	9	3	14	6	68	39	78	56	76	237	134	146	17	29	49	20	10	200	98	82	123	80	46	24	18	91	85	171	21	124	164	193	127	170	Bacteroidetes	Sphingobacteriia	Sphingobacteriales	Chitinophagaceae	uncultured	uncultured bacterium
OTU1701	4	0	1	3	1	8	9	6	1	15	8	7	6	0	1	1	0	0	3	7	2	3	2	2	3	3	3	1	0	1	4	2	4	3	3	Proteobacteria	Alphaproteobacteria	Rhizobiales	Hyphomicrobiaceae	Hyphomicrobium	uncultured bacterium
OTU481	42	27	34	15	25	24	27	32	11	59	42	57	50	50	64	96	55	75	13	9	23	25	24	10	30	14	23	64	66	74	74	55	66	78	57	Proteobacteria	Alphaproteobacteria	Rhizobiales	Xanthobacteraceae	Variibacter	uncultured bacterium
OTU4	183	640	264	17	66	8	18	50	79	6	1	8	11	561	518	576	1185	615	38	50	80	69	43	56	105	52	21	79	17	73	32	22	20	25	36	Verrucomicrobia	Spartobacteria	Chthoniobacterales	DA101 soil group	uncultured bacterium	uncultured bacterium
OTU508	254	62	13	7	3	6	7	3	2	9	4	4	4	1	0	0	0	1	1	1	0	1	2	1	0	1	3	0	1	1	1	4	3	3	0	Firmicutes	Bacilli	Bacillales	Family XII
OTU2057	30	12	10	1	1	3	2	4	1	8	0	3	5	5	6	10	1	1	0	0	1	1	1	5	2	1	0	0	0	0	1	2	0	0	0	Actinobacteria	Actinobacteria	Corynebacteriales	uncultured	uncultured bacterium	uncultured bacterium
OTU783	51	5	6	1	0	0	1	0	0	1	1	0	1	0	2	1	0	0	0	0	0	0	0	0	0	0	2	1	4	0	2	0	0	1	0	Gemmatimonadetes	Gemmatimonadetes	S0134 terrestrial group	uncultured bacterium	uncultured bacterium	uncultured bacterium
OTU2090	47	27	2	1	6	0	0	0	0	0	0	0	0	0	0	0	0	0	0	0	0	0	0	0	0	0	0	0	0	0	1	0	0	0	0	Actinobacteria	Actinobacteria	Pseudonocardiales	Pseudonocardiaceae
OTU235	18	42	35	35	33	6	10	8	5	7	7	8	5	0	3	1	5	1	3	7	15	6	5	1	6	5	14	22	22	23	26	9	8	15	9	Actinobacteria	Thermoleophilia	Gaiellales	uncultured	uncultured bacterium	uncultured bacterium
OTU288	14	38	14	11	37	11	22	10	13	49	19	15	12	3	2	0	3	1	1	2	1	6	5	3	5	2	0	3	3	7	3	22	20	8	15	Nitrospirae	Nitrospira	Nitrospirales	0319-6A21	uncultured bacterium	uncultured bacterium
OTU212	5	3	2	2	4	1	7	2	7	6	5	6	3	5	10	42	7	9	29	19	23	14	11	4	9	8	6	7	6	2	6	8	9	6	11	Proteobacteria	Alphaproteobacteria	Rhizobiales	A0839	uncultured bacterium	uncultured bacterium
OTU701	3	0	0	0	0	0	14	17	20	1	0	2	0	0	0	0	3	2	2	3	5	2	2	1	7	7	2	2	2	0	1	2	0	1	1	Actinobacteria	MB-A2-108	uncultured bacterium	uncultured bacterium	uncultured bacterium	uncultured bacterium
OTU44	261	639	293	292	284	6	4	8	5	1	2	6	3	8	10	9	15	7	2	4	12	5	1	2	8	4	43	32	20	20	18	4	4	0	6	Acidobacteria	Acidobacteria	Subgroup 4	11-24	uncultured bacterium	uncultured bacterium
OTU1378	2	0	1	1	0	1	1	0	0	1	0	4	4	4	4	6	2	6	2	2	3	1	2	3	1	0	0	5	0	1	2	0	0	1	2	Proteobacteria	Alphaproteobacteria	Rhodospirillales	Rhodospirillaceae	uncultured	uncultured bacterium
OTU9	128	45	34	69	103	238	209	200	293	334	285	413	240	123	362	253	66	70	288	144	138	165	88	115	91	44	58	49	64	33	39	71	62	60	88	Proteobacteria	Alphaproteobacteria	Sphingomonadales	Sphingomonadaceae	Sphingomonas
OTU823	6	0	6	0	1	5	2	8	3	1	6	2	4	4	0	2	1	2	16	7	7	7	4	1	2	2	7	2	2	0	0	14	10	11	12	Proteobacteria	Betaproteobacteria	Burkholderiales	Comamonadaceae
OTU32	26	203	83	31	68	1	1	0	1	0	0	0	0	23	158	63	43	24	2	0	2	3	0	2	2	1	104	127	69	149	51	3	3	6	3	Verrucomicrobia	Spartobacteria	Chthoniobacterales	Xiphinematobacteraceae	Candidatus Xiphinematobacter	uncultured bacterium
OTU327	115	121	130	106	74	4	5	4	4	2	2	7	1	5	4	8	7	15	2	3	9	3	22	6	4	2	11	35	35	60	42	21	25	31	19	Actinobacteria	Thermoleophilia	Solirubrobacterales	480-2	uncultured bacterium	uncultured bacterium
OTU597	13	14	5	32	15	32	25	11	6	49	47	40	54	1	16	8	1	2	3	2	7	9	4	3	7	5	48	21	40	4	24	11	8	15	13	Acidobacteria	Acidobacteria	Subgroup 6	uncultured bacterium	uncultured bacterium	uncultured bacterium
OTU869	10	2	4	10	10	8	16	3	1	19	17	17	11	6	3	10	18	9	1	5	1	8	6	2	6	0	21	9	25	10	23	15	10	17	17	Proteobacteria	Deltaproteobacteria	GR-WP33-30	uncultured bacterium	uncultured bacterium	uncultured bacterium
OTU30	5	9	7	4	6	1	4	50	110	2	0	1	1	12	2	7	12	12	124	133	102	11	82	248	51	174	3	3	2	2	5	6	2	2	5	Chloroflexi	JG37-AG-4	uncultured bacterium	uncultured bacterium	uncultured bacterium	uncultured bacterium
OTU202	13	6	10	4	1	1	5	4	3	3	3	4	12	22	21	7	10	8	18	17	39	17	10	6	17	2	2	10	12	8	12	1	6	4	4	Acidobacteria	Acidobacteria	Subgroup 4	RB41	uncultured bacterium	uncultured bacterium
OTU330	33	2	7	0	0	0	1	1	0	0	13	8	8	0	1	0	1	0	3	18	3	1	10	4	2	3	2	2	1	1	2	3	10	3	8	Proteobacteria	Betaproteobacteria
OTU225	1	2	2	5	6	11	11	14	1	12	4	10	9	5	4	1	5	5	22	17	20	10	14	4	6	6	0	2	0	0	0	3	1	3	2	Proteobacteria	Gammaproteobacteria	Enterobacteriales	Enterobacteriaceae	Enterobacter
OTU10	12	16	12	11	1	8	9	14	51	1	0	1	1	41	23	18	396	320	111	22	38	71	51	123	318	195	10	102	9	101	19	5	4	6	7	Verrucomicrobia	Spartobacteria	Chthoniobacterales	DA101 soil group	uncultured bacterium	uncultured bacterium
OTU813	1	3	0	1	3	15	12	4	11	4	7	6	1	2	1	3	1	1	5	3	5	1	0	2	1	0	1	0	0	0	1	1	0	1	0	Actinobacteria	Acidimicrobiia	Acidimicrobiales	uncultured	uncultured bacterium	uncultured bacterium
OTU1818	27	18	11	4	3	0	1	0	0	0	0	0	0	0	0	0	0	0	0	2	2	3	2	4	2	2	5	6	4	5	10	11	16	17	16	Acidobacteria	Holophagae	Subgroup 7	uncultured bacterium	uncultured bacterium	uncultured bacterium
OTU152	68	3	27	68	14	119	68	46	24	53	67	49	46	3	1	3	0	0	6	7	2	9	4	3	2	0	0	1	0	0	0	1	3	3	2	Actinobacteria	Rubrobacteria	Rubrobacterales	Rubrobacteriaceae	Rubrobacter	uncultured bacterium
OTU77	61	74	66	6	18	2	3	14	21	1	2	4	3	68	419	203	184	196	50	45	136	110	57	69	128	131	24	132	84	208	51	20	16	23	30	Verrucomicrobia	Spartobacteria	Chthoniobacterales	DA101 soil group	uncultured soil bacterium	uncultured soil bacterium
OTU133	42	32	41	22	25	32	35	39	18	26	18	20	26	7	11	17	6	6	1	4	1	9	20	5	2	7	9	3	10	19	31	31	29	25	15	Actinobacteria	Thermoleophilia	Solirubrobacterales	Solirubrobacteraceae	Solirubrobacter	uncultured bacterium
OTU97	16	9	7	1	1	161	218	34	14	2	1	6	2	0	3	1	0	0	0	3	5	1	0	4	28	2	0	0	0	3	2	4	1	1	0	Chloroflexi	Anaerolineae	Anaerolineales	Anaerolineaceae	uncultured	uncultured bacterium
OTU215	48	23	14	15	29	2	3	3	7	1	0	0	0	0	0	3	0	0	0	0	0	0	1	0	0	1	0	0	1	0	1	0	0	0	0	Actinobacteria	Actinobacteria	Micromonosporales	Micromonosporaceae	uncultured
OTU1007	33	5	1	3	6	0	0	0	0	0	0	0	0	1	0	0	0	0	0	0	1	0	0	0	0	0	1	1	10	0	6	0	0	0	1	Planctomycetes	Phycisphaerae	Phycisphaerales	Phycisphaeraceae	AKYG587	uncultured bacterium
OTU48	359	358	27	41	15	1	2	3	1	7	6	4	3	2	1	5	23	4	1	0	1	5	1	2	8	1	5	4	11	8	12	7	5	1	2	Firmicutes	Bacilli	Bacillales	Bacillaceae	Bacillus
OTU870	33	10	35	46	30	5	29	12	6	1	1	7	4	2	1	2	0	2	0	1	1	4	0	0	0	1	5	2	1	4	1	2	2	2	2	Actinobacteria	Actinobacteria	Micrococcales	Micrococcaceae	Arthrobacter
OTU360	4	7	9	4	8	16	17	6	10	3	1	2	2	0	1	1	0	0	3	4	7	4	2	2	4	8	35	49	34	38	34	15	20	12	22	Verrucomicrobia	OPB35 soil group	uncultured bacterium	uncultured bacterium	uncultured bacterium	uncultured bacterium
OTU1147	2	0	1	0	0	1	0	1	3	0	0	0	0	0	8	16	4	2	0	2	1	4	1	3	1	1	0	0	0	0	0	0	0	0	0	Acidobacteria	Acidobacteria	Subgroup 4	Unknown Family	Blastocatella	uncultured bacterium
OTU34	91	36	68	113	79	165	135	55	33	121	61	81	91	1	5	5	1	7	6	4	3	9	6	5	5	5	2	4	8	5	11	8	6	7	5	Actinobacteria	Actinobacteria	Micrococcales	Micrococcaceae	Arthrobacter
OTU711	26	8	1	0	0	3	2	1	1	2	2	0	1	0	0	0	0	0	1	1	0	1	0	2	2	5	3	0	0	1	0	1	4	6	4	Firmicutes	Bacilli	Bacillales	Planococcaceae
OTU214	21	61	23	4	12	12	8	25	23	8	20	21	18	85	50	72	90	85	30	24	43	50	24	25	54	46	30	33	51	22	33	24	31	22	40	Acidobacteria	Acidobacteria	Subgroup 3	Unknown Family	Candidatus Solibacter	uncultured bacterium
OTU637	6	30	34	5	23	2	2	0	1	7	10	11	2	0	0	0	1	0	0	0	0	0	0	0	0	1	0	0	2	2	2	0	1	0	0	Actinobacteria	Actinobacteria	Micromonosporales	Micromonosporaceae
OTU385	0	0	0	4	2	3	2	1	0	6	4	6	6	0	0	1	2	2	1	2	3	9	13	2	7	3	1	3	9	1	11	7	7	5	7	Proteobacteria	Alphaproteobacteria	Rhodospirillales	Rhodospirillaceae	uncultured	uncultured bacterium
OTU65	7	5	12	15	24	88	33	76	56	50	25	39	44	28	43	164	25	10	87	74	59	61	57	57	19	25	33	19	32	14	19	52	56	59	95	Proteobacteria	Betaproteobacteria	Nitrosomonadales	Nitrosomonadaceae	uncultured	uncultured bacterium
OTU1702	16	4	6	5	0	6	3	1	3	0	0	0	0	0	0	0	5	4	0	0	1	5	4	2	1	6	0	0	3	2	5	1	1	3	3	Actinobacteria	Actinobacteria	Pseudonocardiales	Pseudonocardiaceae	Sciscionella
OTU168	103	136	68	80	144	39	69	14	7	29	19	20	17	18	19	29	43	21	2	1	1	5	3	1	5	2	32	22	60	42	48	17	11	18	17	Proteobacteria	Deltaproteobacteria	GR-WP33-30	uncultured bacterium	uncultured bacterium	uncultured bacterium
OTU388	9	10	15	25	29	2	6	0	0	0	0	0	0	0	0	0	0	0	0	0	0	0	0	0	0	0	1	7	1	3	2	1	2	0	0	Actinobacteria	Thermoleophilia	Gaiellales	uncultured	uncultured bacterium	uncultured bacterium
OTU1099	0	0	1	2	1	1	0	0	0	2	5	3	0	0	5	5	0	0	0	0	0	2	0	4	0	0	0	1	1	0	1	0	0	0	1	Proteobacteria	Gammaproteobacteria	Xanthomonadales	Xanthomonadaceae	Thermomonas	uncultured bacterium
OTU744	5	1	4	0	0	3	5	6	4	8	4	2	3	0	0	3	0	0	5	3	6	1	0	0	0	3	5	0	8	1	4	5	0	4	3	Chloroflexi	Anaerolineae	Anaerolineales	Anaerolineaceae	uncultured	uncultured bacterium
OTU134	2	10	7	0	2	1	13	47	95	2	3	1	1	1	0	0	1	0	0	1	1	2	0	2	1	2	1	0	2	1	1	2	0	0	1	Acidobacteria	Acidobacteria	Subgroup 4	RB41	uncultured bacterium	uncultured bacterium
OTU1491	32	16	3	2	0	3	0	0	1	1	0	1	1	0	3	1	0	2	0	0	0	0	0	1	1	1	1	0	2	2	2	1	0	2	1	Firmicutes	Bacilli	Bacillales	Bacillaceae	Bacillus
OTU47	33	38	38	42	49	79	110	84	125	66	40	80	50	26	52	51	42	13	137	63	42	49	46	26	33	28	44	43	42	28	73	71	106	94	91	Chloroflexi	KD4-96
OTU2321	20	11	15	18	4	0	0	1	1	4	1	3	1	0	0	0	1	2	2	1	4	6	10	6	6	12	8	20	8	15	22	12	9	16	6	Actinobacteria	Acidimicrobiia	Acidimicrobiales	uncultured	uncultured bacterium	uncultured bacterium
OTU1985	1	0	0	0	0	0	0	0	0	0	3	3	1	0	0	0	0	0	0	0	2	1	0	0	0	0	2	0	0	2	1	0	0	1	0	Bacteroidetes	Sphingobacteriia	Sphingobacteriales	Chitinophagaceae	uncultured	uncultured bacterium
OTU25	17	16	15	15	21	15	14	29	38	16	3	12	14	11	34	50	34	30	20	16	25	15	19	18	36	3	25	31	38	21	38	10	10	15	14	Proteobacteria	Alphaproteobacteria	Rhizobiales
OTU777	4	13	8	5	11	0	4	3	1	4	5	4	3	1	5	4	0	0	0	1	0	0	0	0	0	0	0	0	1	0	0	0	1	0	1	Proteobacteria	Alphaproteobacteria	Rhizobiales
OTU220	51	47	49	16	72	5	3	5	6	5	4	0	1	0	0	0	3	1	0	0	2	6	7	1	10	3	8	16	5	13	14	7	13	11	6	Actinobacteria	Actinobacteria
OTU378	11	12	4	8	9	3	8	0	0	18	15	20	9	0	1	1	0	0	0	0	0	1	0	0	0	0	1	4	0	3	3	0	0	2	0	Chloroflexi	S085
OTU183	6	3	1	6	4	45	38	11	11	13	6	11	10	2	2	1	0	1	0	3	3	3	2	5	7	1	0	0	4	2	3	29	37	36	20	Latescibacteria	uncultured bacterium	uncultured bacterium	uncultured bacterium	uncultured bacterium	uncultured bacterium
OTU565	7	2	2	9	3	8	1	3	2	16	22	34	34	1	27	16	0	1	0	1	5	5	6	5	2	1	31	7	12	5	9	3	6	6	4	Acidobacteria	Acidobacteria	Subgroup 6
OTU1302	4	0	1	0	1	2	1	0	0	0	11	3	3	0	0	1	0	2	1	1	1	3	0	0	1	0	2	0	0	0	0	0	2	0	2	Acidobacteria	Acidobacteria	Subgroup 4	11-24
OTU129	16	15	2	5	1	20	9	0	6	19	32	16	7	3	4	3	6	3	1	7	5	13	18	3	11	6	26	24	30	11	22	35	26	39	39	Verrucomicrobia	OPB35 soil group	uncultured bacterium	uncultured bacterium	uncultured bacterium	uncultured bacterium
OTU2705	8	4	5	0	0	0	0	0	0	1	0	0	0	0	2	2	0	0	0	0	0	0	0	0	0	0	1	0	0	0	0	0	0	0	0	Proteobacteria	Alphaproteobacteria	Caulobacterales	Hyphomonadaceae	Woodsholea
OTU592	22	31	10	13	12	8	3	1	2	4	1	4	8	3	5	6	4	1	0	0	0	0	0	0	1	1	1	0	1	0	1	0	0	0	0	Actinobacteria
OTU1380	2	1	0	0	0	4	2	6	6	4	3	2	6	4	4	13	3	1	12	11	8	6	5	8	1	4	6	5	6	2	2	7	13	12	8	Acidobacteria	Acidobacteria	Subgroup 3
OTU402	11	6	5	9	8	11	23	12	23	58	76	69	59	2	12	14	1	3	4	3	6	4	6	5	7	0	16	15	19	10	20	3	4	2	2	Bacteroidetes	Sphingobacteriia	Sphingobacteriales	Chitinophagaceae
OTU431	46	7	18	18	19	3	1	1	0	3	5	2	0	1	3	1	1	1	2	2	1	0	0	1	3	2	1	2	3	1	2	2	3	1	1	Proteobacteria	Alphaproteobacteria
OTU948	2	5	1	4	4	3	11	4	0	8	10	8	8	0	2	0	0	0	0	0	0	0	1	0	0	0	2	0	0	0	0	1	1	1	0	Proteobacteria	Deltaproteobacteria	GR-WP33-30	uncultured bacterium	uncultured bacterium	uncultured bacterium
OTU41	68	36	23	23	30	36	17	27	32	28	82	110	80	15	25	21	3	10	3	6	6	14	15	10	6	3	9	40	86	53	35	16	21	15	19	Proteobacteria	Gammaproteobacteria	Xanthomonadales	Xanthomonadales Incertae Sedis	Steroidobacter	uncultured bacterium
OTU94	38	19	90	12	8	43	71	87	54	69	35	44	31	21	6	9	9	94	10	13	14	9	15	14	15	14	15	7	12	8	6	14	7	16	15	Actinobacteria	Actinobacteria	Streptomycetales	Streptomycetaceae	Streptomyces
OTU741	3	0	6	0	0	2	0	4	2	6	2	2	1	1	2	6	0	0	0	0	1	0	0	1	0	0	0	0	0	1	0	1	0	0	0	Proteobacteria	Alphaproteobacteria	Rhodospirillales	I-10	uncultured bacterium	uncultured bacterium
OTU101	14	30	34	36	21	109	60	35	32	54	49	31	83	3	5	11	9	1	6	5	3	13	4	6	9	6	25	11	27	11	19	13	14	31	31	Acidobacteria	Acidobacteria	Subgroup 6	uncultured bacterium	uncultured bacterium	uncultured bacterium
OTU63	6	7	12	1	0	3	5	4	2	1	1	1	1	5	21	15	34	14	86	27	15	75	34	16	13	10	2	0	0	1	1	4	11	10	8	Verrucomicrobia	Spartobacteria	Chthoniobacterales	DA101 soil group	uncultured Verrucomicrobia bacterium	uncultured Verrucomicrobia bacterium
OTU122	4	4	2	0	4	0	2	5	0	6	3	4	5	1	5	2	2	0	10	8	11	6	4	4	14	3	30	21	34	24	22	33	31	20	19	Acidobacteria	Acidobacteria	Subgroup 11	uncultured bacterium	uncultured bacterium	uncultured bacterium
OTU3187	8	7	5	10	5	0	0	0	0	1	1	0	0	0	0	0	0	0	0	0	0	0	0	0	0	0	0	0	0	0	0	0	0	0	0	Actinobacteria	Thermoleophilia	Solirubrobacterales	288-2	uncultured bacterium	uncultured bacterium
OTU854	17	59	23	37	12	7	21	8	4	0	6	2	2	1	2	1	1	0	1	0	1	1	1	0	2	0	0	0	0	1	2	0	1	0	0	Actinobacteria	Actinobacteria	Frankiales
OTU125	40	39	21	19	18	10	19	20	16	6	13	14	7	10	32	34	15	11	12	9	9	9	12	17	9	6	20	30	51	26	55	34	31	35	17	Proteobacteria	Alphaproteobacteria	Rhizobiales	Hyphomicrobiaceae
OTU193	22	11	12	13	17	21	19	6	5	23	10	15	7	0	3	7	4	5	9	21	8	36	22	9	18	6	16	9	24	13	29	19	14	23	15	Acidobacteria	Acidobacteria	Subgroup 6	uncultured bacterium	uncultured bacterium	uncultured bacterium
OTU303	46	42	21	28	43	23	50	45	33	19	24	19	22	19	14	28	31	14	17	13	21	9	18	13	36	4	37	42	50	8	41	23	21	17	23	Proteobacteria	Deltaproteobacteria	Sh765B-TzT-29	uncultured bacterium	uncultured bacterium	uncultured bacterium
OTU432	15	5	5	10	5	43	21	10	9	29	36	34	49	1	5	1	1	2	3	2	1	1	2	4	0	1	8	10	17	2	12	20	24	18	25	Acidobacteria	Acidobacteria	Subgroup 6	uncultured bacterium	uncultured bacterium	uncultured bacterium
OTU370	7	6	3	7	6	17	28	56	93	11	16	5	10	13	7	7	4	5	22	14	28	8	20	12	6	23	25	6	6	4	5	8	8	10	12	Proteobacteria	Betaproteobacteria	Burkholderiales	Comamonadaceae	uncultured	Coleochaete orbicularis
OTU1972	2	0	0	0	0	0	1	0	0	0	0	0	0	0	0	0	4	0	1	0	0	2	0	0	0	1	0	0	0	0	0	0	0	1	0	Proteobacteria	Deltaproteobacteria	Myxococcales	Haliangiaceae	Haliangium	uncultured bacterium
OTU3504	26	18	8	3	0	1	2	0	0	12	1	0	9	0	0	0	0	0	0	0	1	1	1	0	0	0	0	0	0	0	0	0	0	0	0	Actinobacteria	Actinobacteria	Corynebacteriales	uncultured	uncultured bacterium	uncultured bacterium
OTU413	7	4	3	3	7	22	16	22	19	20	14	29	26	5	10	9	5	3	8	7	6	16	10	3	7	9	9	3	6	4	6	10	5	10	5	Proteobacteria	Deltaproteobacteria	Myxococcales	Haliangiaceae	Haliangium	uncultured bacterium
OTU213	12	2	3	3	3	17	6	7	5	49	25	34	34	4	10	13	0	5	67	12	7	6	8	2	3	0	1	0	0	1	1	0	0	0	2	Proteobacteria	Alphaproteobacteria	Sphingomonadales	Sphingomonadaceae	Sphingomonas	uncultured Sphingomonadaceae bacterium
OTU40	12	90	281	74	288	2	1	1	1	2	2	3	0	16	20	15	17	10	0	8	10	19	13	14	20	9	13	25	36	59	41	12	10	15	15	Acidobacteria	Acidobacteria	Subgroup 4	RB41	uncultured bacterium	uncultured bacterium
OTU2512	9	1	2	3	1	1	1	1	0	3	1	1	0	0	0	2	0	0	1	0	0	0	2	0	0	0	0	0	0	0	0	2	0	0	1	Actinobacteria	Thermoleophilia	Solirubrobacterales	0319-6M6	uncultured bacterium	uncultured bacterium
OTU124	44	23	71	19	30	20	22	66	16	16	36	25	22	28	44	39	16	46	47	25	31	30	15	12	20	7	19	43	57	31	43	37	26	32	27	Proteobacteria	Alphaproteobacteria	Rhizobiales	Hyphomicrobiaceae	Rhodoplanes
OTU19	44	74	35	17	24	8	7	2	7	14	15	10	10	34	63	72	83	39	1	7	13	18	8	25	47	4	50	57	152	78	113	62	66	72	66	Proteobacteria	Deltaproteobacteria	GR-WP33-30	uncultured bacterium	uncultured bacterium	uncultured bacterium
OTU979	1	1	4	0	0	0	0	0	0	0	0	0	0	2	5	8	2	0	0	0	0	0	0	0	0	0	0	0	0	0	0	0	0	0	0	Verrucomicrobia	Spartobacteria	Chthoniobacterales	DA101 soil group	uncultured Verrucomicrobia bacterium	uncultured Verrucomicrobia bacterium
OTU2387	7	8	10	9	6	21	15	11	17	2	4	12	15	0	5	9	0	0	4	2	4	7	5	3	7	2	3	2	3	1	1	2	6	3	3	Acidobacteria	Acidobacteria	Subgroup 6	uncultured bacterium	uncultured bacterium	uncultured bacterium
OTU345	1	0	0	2	3	0	0	9	24	0	0	0	0	0	0	0	1	0	0	0	0	0	2	2	1	1	0	0	0	0	0	0	0	0	0	Acidobacteria	Acidobacteria	Subgroup 4	11-24	uncultured bacterium	uncultured bacterium
OTU3507	7	1	0	1	0	0	0	0	0	0	0	0	1	0	0	0	0	0	0	0	0	0	0	0	0	0	0	0	0	0	0	0	0	0	0	Proteobacteria	Deltaproteobacteria	Desulfobacterales	Nitrospinaceae	uncultured	uncultured bacterium
OTU409	39	2	2	4	1	5	5	18	10	3	6	6	3	0	4	14	3	1	0	1	6	0	1	1	5	0	11	20	45	48	24	3	4	2	4	Verrucomicrobia	Spartobacteria	Chthoniobacterales	DA101 soil group
OTU406	7	8	3	4	6	5	6	2	5	15	11	10	21	0	0	0	0	0	0	0	1	1	0	0	1	0	0	2	0	0	0	8	5	7	18	Acidobacteria	Acidobacteria	Subgroup 6	uncultured bacterium	uncultured bacterium	uncultured bacterium
OTU61	67	88	238	548	497	19	31	3	4	23	5	7	11	3	1	0	0	0	0	0	1	2	1	1	2	0	26	7	1	1	6	5	6	3	0	Actinobacteria
OTU148	14	4	6	3	1	11	12	21	18	9	6	10	8	20	21	35	2	12	7	6	9	5	5	9	3	5	16	16	12	18	27	8	6	12	11	Proteobacteria	Alphaproteobacteria	Caulobacterales	Caulobacteraceae	Phenylobacterium
OTU975	3	3	4	2	1	0	2	1	2	1	2	2	3	2	0	6	3	0	2	2	2	1	5	3	3	1	6	2	7	6	1	9	2	4	6	Proteobacteria	Deltaproteobacteria	Myxococcales	Blfdi19	uncultured bacterium	uncultured bacterium
OTU568	12	34	17	22	16	0	0	0	0	0	0	0	0	0	1	0	0	1	1	0	2	0	0	0	1	0	20	4	5	2	17	2	2	1	3	Acidobacteria	Acidobacteria	Subgroup 18	uncultured bacterium	uncultured bacterium	uncultured bacterium
OTU391	6	3	9	5	5	1	1	12	5	3	6	5	4	1	6	5	1	5	5	4	8	1	9	9	8	4	6	16	10	12	17	4	8	3	4	Actinobacteria	Acidimicrobiia	Acidimicrobiales	uncultured	uncultured bacterium	uncultured bacterium
OTU598	25	5	8	12	12	3	6	5	6	9	10	3	2	0	0	0	0	0	0	0	0	0	0	0	1	0	0	0	0	0	0	0	0	0	0	Bacteroidetes	Cytophagia	Cytophagales	Cytophagaceae	Ohtaekwangia
OTU3491	1	0	3	0	0	0	0	0	0	0	0	0	0	0	0	0	0	0	0	0	0	1	0	0	0	0	1	0	0	0	0	0	0	0	0	Actinobacteria	Thermoleophilia	Gaiellales	uncultured	uncultured bacterium	uncultured bacterium
OTU21	41	86	29	28	39	2	6	2	3	16	6	5	5	1	3	2	5	7	7	7	9	10	11	8	13	7	66	91	53	77	139	104	99	120	63	Actinobacteria	MB-A2-108	uncultured bacterium	uncultured bacterium	uncultured bacterium	uncultured bacterium
OTU407	35	80	118	94	49	9	6	9	2	8	4	4	5	0	0	1	3	16	1	6	10	9	7	2	4	2	36	125	22	87	68	25	30	33	25	Actinobacteria	Thermoleophilia	Gaiellales	uncultured	uncultured bacterium	uncultured bacterium
OTU1028	4	3	5	3	6	0	0	0	5	1	1	0	0	3	10	9	7	2	2	3	6	2	3	13	8	4	1	9	3	11	6	4	8	3	8	Acidobacteria	Holophagae	Subgroup 7	uncultured bacterium	uncultured bacterium	uncultured bacterium
OTU446	2	0	0	1	0	3	3	3	1	6	9	6	10	3	2	9	3	4	3	5	9	25	12	7	1	4	0	1	7	3	3	0	2	0	2	Proteobacteria	Gammaproteobacteria	Xanthomonadales	Xanthomonadaceae	Arenimonas
OTU250	15	12	8	6	8	5	20	15	7	4	0	4	4	10	10	12	11	10	9	17	12	14	10	7	12	9	6	5	9	30	17	18	10	8	9	Proteobacteria	Alphaproteobacteria	Rhizobiales
OTU209	57	29	24	6	16	19	30	15	22	13	13	20	3	50	23	52	21	14	5	14	12	15	15	11	9	6	1	2	7	3	6	6	6	9	2	Actinobacteria	Actinobacteria	Micromonosporales	Micromonosporaceae
OTU1279	23	21	18	4	6	3	2	4	1	1	4	1	2	3	3	4	2	4	1	5	6	4	7	5	3	2	23	50	28	23	38	3	4	4	5	Proteobacteria	Deltaproteobacteria	Desulfobacterales	Nitrospinaceae	Candidatus Entotheonella	uncultured bacterium
OTU13	32	6	1	5	3	6	9	2	8	74	137	128	87	33	30	31	12	27	1	6	6	9	12	10	9	9	107	94	135	39	69	74	42	67	101	Proteobacteria	Alphaproteobacteria	Rhizobiales	KF-JG30-B3	uncultured bacterium	uncultured bacterium
OTU109	5	9	5	0	0	4	1	1	3	0	1	0	1	105	126	60	5	3	3	5	6	4	5	1	1	1	0	1	1	0	1	0	3	0	3	Verrucomicrobia	Spartobacteria	Chthoniobacterales	DA101 soil group	uncultured Verrucomicrobia bacterium	uncultured Verrucomicrobia bacterium
OTU763	13	6	6	10	4	6	8	0	2	20	11	5	16	0	0	1	0	0	1	1	4	4	0	1	0	0	3	3	10	3	4	27	27	39	32	Chloroflexi	Anaerolineae	Anaerolineales	Anaerolineaceae	uncultured	uncultured bacterium
OTU2763	2	3	1	1	0	3	2	0	0	0	3	3	2	0	2	5	0	2	0	0	0	0	1	1	0	0	1	0	0	0	0	0	0	1	0	Actinobacteria	Actinobacteria	Pseudonocardiales	Pseudonocardiaceae	Pseudonocardia	uncultured bacterium
OTU248	32	20	23	39	23	69	48	59	40	83	129	126	184	2	25	18	4	5	7	12	9	18	7	13	11	5	32	24	31	19	13	17	22	16	25	Acidobacteria	Acidobacteria	Subgroup 6	uncultured bacterium	uncultured bacterium	uncultured bacterium
OTU764	1	1	0	0	0	0	0	0	0	0	0	0	0	0	0	0	0	0	2	5	2	1	0	1	0	0	5	4	4	8	5	11	9	13	17	Acidobacteria	Subgroup 22	uncultured bacterium	uncultured bacterium	uncultured bacterium	uncultured bacterium
OTU362	48	27	31	20	22	13	33	7	4	14	8	10	7	13	13	23	1	4	3	8	8	34	42	13	16	7	8	4	19	13	14	14	22	11	6	Actinobacteria	Actinobacteria	Micromonosporales	Micromonosporaceae	uncultured	uncultured bacterium
OTU902	16	71	82	230	77	1	6	3	2	3	2	2	1	1	1	0	1	0	0	3	1	1	1	0	1	1	5	7	2	7	7	0	3	6	3	Actinobacteria	Thermoleophilia	Gaiellales	uncultured	uncultured bacterium	uncultured bacterium
OTU139	34	20	82	14	96	0	2	2	0	0	0	0	2	1	4	1	0	2	3	4	1	8	13	4	5	3	3	2	2	0	4	8	10	11	4	Actinobacteria	Actinobacteria	Micromonosporales	Micromonosporaceae
OTU796	7	0	6	13	2	17	10	6	3	4	0	2	4	0	0	0	0	0	0	0	2	1	3	1	1	2	0	0	0	0	0	6	5	2	0	Actinobacteria
OTU569	6	1	1	1	1	12	4	2	2	24	17	36	21	16	11	56	2	1	2	0	1	1	1	4	2	2	15	22	30	14	31	20	20	21	16	Proteobacteria	Deltaproteobacteria	GR-WP33-30	uncultured bacterium	uncultured bacterium	uncultured bacterium
OTU147	2	0	0	25	10	52	84	37	36	107	99	70	83	1	4	5	1	2	11	25	11	27	24	12	11	3	6	2	7	5	11	11	20	24	32	Proteobacteria	Betaproteobacteria	Nitrosomonadales	Nitrosomonadaceae	uncultured	uncultured bacterium
OTU497	2	0	1	0	0	0	0	0	0	3	0	2	0	0	0	0	0	0	0	0	0	1	0	0	0	0	5	1	0	0	0	12	9	13	8	Chloroflexi	TK10	uncultured bacterium	uncultured bacterium	uncultured bacterium	uncultured bacterium
OTU1186	1	0	2	3	0	12	15	16	12	0	3	3	2	0	0	1	0	1	1	3	0	1	1	1	1	1	0	3	0	0	0	0	0	0	0	Bacteroidetes	Sphingobacteriia	Sphingobacteriales	Chitinophagaceae
OTU586	26	7	7	8	24	31	45	23	36	44	50	57	33	7	28	27	4	3	9	4	8	7	4	2	4	3	15	6	11	1	6	7	3	0	3	Proteobacteria	Alphaproteobacteria	Sphingomonadales	Sphingomonadaceae	Sphingomonas
OTU415	1	1	3	0	1	0	3	2	1	4	2	4	0	6	12	5	12	0	0	4	1	4	4	5	3	1	5	4	9	7	8	8	11	9	9	Acidobacteria	Acidobacteria	Subgroup 5	uncultured bacterium	uncultured bacterium	uncultured bacterium
OTU229	20	4	3	8	1	26	97	3	5	53	52	41	43	4	9	11	3	0	5	5	3	9	4	4	1	1	103	28	74	12	46	68	80	68	75	Proteobacteria	Betaproteobacteria	TRA3-20	uncultured bacterium	uncultured bacterium	uncultured bacterium
OTU309	11	6	12	15	28	58	24	21	19	48	35	46	29	1	8	7	3	4	26	37	16	43	36	16	12	6	3	9	4	10	22	26	23	13	16	Gemmatimonadetes	Gemmatimonadetes	Gemmatimonadales	Gemmatimonadaceae	uncultured	uncultured bacterium
OTU117	7	27	37	87	119	5	2	2	1	2	0	4	3	1	1	0	2	0	2	2	1	1	1	0	1	0	0	0	0	0	2	0	3	1	1	Actinobacteria	Actinobacteria
OTU2342	2	2	0	0	0	4	1	1	5	1	5	4	15	2	1	2	1	0	1	0	0	1	1	0	0	5	11	6	4	1	5	3	2	3	3	Verrucomicrobia	OPB35 soil group	uncultured bacterium	uncultured bacterium	uncultured bacterium	uncultured bacterium
OTU2884	0	0	0	0	0	0	0	0	0	1	0	0	1	0	3	4	0	0	0	0	0	0	0	0	0	0	0	0	0	0	0	0	0	0	0	Proteobacteria	Alphaproteobacteria	Rhizobiales
OTU81	37	53	31	134	110	31	32	7	6	62	27	33	20	0	0	1	1	0	2	1	2	2	9	2	1	2	2	1	0	1	1	9	14	26	22	Actinobacteria	MB-A2-108	uncultured bacterium	uncultured bacterium	uncultured bacterium	uncultured bacterium
OTU227	16	27	11	34	39	17	20	18	22	17	4	4	2	8	8	7	5	2	2	1	4	3	3	10	7	5	9	7	8	8	11	8	5	7	12	Proteobacteria	Deltaproteobacteria	GR-WP33-30	uncultured bacterium	uncultured bacterium	uncultured bacterium
OTU429	2	1	1	1	0	0	0	1	0	1	0	1	0	0	20	21	3	6	0	0	0	1	1	2	1	2	4	11	14	10	15	3	5	6	4	Verrucomicrobia	Spartobacteria	Chthoniobacterales	DA101 soil group	uncultured bacterium	uncultured bacterium
OTU1303	1	1	0	0	1	2	1	3	1	0	3	1	1	4	6	3	12	6	9	9	8	9	10	14	18	12	2	4	5	6	4	5	4	2	1	Verrucomicrobia	OPB35 soil group	uncultured bacterium	uncultured bacterium	uncultured bacterium	uncultured bacterium
OTU2990	4	4	10	1	6	2	1	2	0	2	1	1	0	1	2	0	1	1	0	1	1	3	0	1	1	4	3	58	3	32	4	0	1	0	1	Acidobacteria	Acidobacteria	Subgroup 4	RB41	uncultured bacterium	uncultured bacterium
OTU442	24	17	26	63	24	106	45	43	35	45	34	51	55	2	12	3	2	2	9	7	8	25	16	16	11	1	18	14	20	10	9	10	15	10	19	Acidobacteria	Acidobacteria	Subgroup 6	uncultured bacterium	uncultured bacterium	uncultured bacterium
OTU73	30	17	22	12	16	34	36	48	31	42	37	55	34	59	102	56	22	36	44	30	15	24	27	16	20	11	29	25	31	19	56	31	33	30	30	Proteobacteria	Alphaproteobacteria	Rhizobiales	Xanthobacteraceae	Variibacter
OTU1669	2	0	0	0	0	0	0	0	0	0	1	0	0	1	0	0	0	0	0	0	0	0	0	0	0	0	0	0	0	0	0	0	0	0	0	Proteobacteria	Gammaproteobacteria	Xanthomonadales	Xanthomonadaceae	uncultured
OTU304	14	6	3	0	0	0	3	2	2	7	4	4	3	3	0	2	2	2	10	9	16	32	58	15	7	2	8	1	3	1	2	2	0	3	3	Actinobacteria	Actinobacteria	Micromonosporales	Micromonosporaceae
OTU104	17	30	16	12	15	8	10	10	5	17	21	18	16	3	3	5	2	2	15	6	10	5	10	3	10	3	59	31	36	41	73	58	63	89	46	Actinobacteria	Acidimicrobiia	Acidimicrobiales	Acidimicrobiaceae	uncultured	uncultured bacterium
OTU1423	2	0	0	0	0	0	0	0	0	0	0	0	1	0	0	0	3	2	4	3	8	1	11	2	14	8	0	0	0	0	1	0	0	0	1	Chloroflexi	Ktedonobacteria	JG30-KF-AS9	uncultured bacterium	uncultured bacterium	uncultured bacterium
OTU373	2	0	0	0	0	2	2	3	2	2	3	2	2	1	0	1	0	0	0	0	1	2	1	0	0	1	0	0	0	0	0	1	0	0	0	Proteobacteria	Alphaproteobacteria	Rhizobiales	Beijerinckiaceae
OTU252	19	9	9	2	3	4	8	9	9	2	0	1	1	7	3	8	31	16	2	7	4	12	11	11	31	11	3	10	14	8	11	7	10	14	27	Verrucomicrobia	OPB35 soil group	uncultured bacterium	uncultured bacterium	uncultured bacterium	uncultured bacterium
OTU2276	0	0	1	2	1	3	3	1	3	4	8	7	5	0	2	2	0	1	1	0	0	1	0	0	1	0	0	0	0	0	0	0	0	0	0	Proteobacteria	Alphaproteobacteria	Rhizobiales	Hyphomicrobiaceae	Pedomicrobium	uncultured bacterium
OTU1166	1	4	2	3	0	8	3	1	0	0	0	0	1	0	0	0	0	0	0	0	0	0	0	0	0	0	0	0	0	0	0	7	2	2	2	Proteobacteria	Deltaproteobacteria	Myxococcales	Haliangiaceae	Haliangium
OTU1494	13	1	6	1	2	3	7	5	1	6	8	3	2	0	3	2	0	1	0	0	1	1	2	3	1	0	1	2	0	1	0	0	0	0	1	Proteobacteria	Gammaproteobacteria	Xanthomonadales	Xanthomonadaceae	Lysobacter	uncultured bacterium
OTU1012	0	2	7	1	3	3	8	3	1	0	0	0	0	0	0	0	0	0	1	1	0	0	2	0	0	0	0	0	0	0	0	0	0	0	0	Actinobacteria	MB-A2-108	uncultured bacterium	uncultured bacterium	uncultured bacterium	uncultured bacterium
OTU1637	6	6	1	0	0	0	0	0	0	1	2	0	0	0	0	0	0	0	0	0	0	0	0	0	0	0	2	2	6	1	3	0	0	0	0	Acidobacteria	Acidobacteria	Subgroup 6	uncultured bacterium	uncultured bacterium	uncultured bacterium
OTU103	15	14	27	11	9	7	14	27	16	3	5	1	1	0	2	1	0	1	1	3	5	3	2	0	0	1	1	8	3	6	8	2	1	4	1	Actinobacteria	Thermoleophilia	Gaiellales	uncultured	uncultured bacterium	uncultured bacterium
OTU3225	4	1	7	0	2	0	0	0	0	0	0	0	0	0	0	0	0	0	0	0	0	0	0	0	0	0	0	0	0	0	0	0	0	0	0	Saccharibacteria	uncultured bacterium	uncultured bacterium	uncultured bacterium	uncultured bacterium	uncultured bacterium
OTU105	10	0	2	8	0	128	56	42	14	16	32	12	22	0	1	2	1	3	1	6	5	6	7	5	2	0	0	0	0	0	1	3	2	0	4	Actinobacteria	Rubrobacteria	Rubrobacterales	Rubrobacteriaceae	Rubrobacter	uncultured bacterium
OTU629	2	22	10	20	61	0	0	1	0	0	1	0	0	0	0	0	0	0	1	0	0	1	0	1	2	0	5	4	3	7	7	15	17	5	8	Acidobacteria	Acidobacteria	Subgroup 4	11-24	uncultured bacterium	uncultured bacterium
OTU242	5	7	5	19	44	10	15	14	37	6	3	2	6	3	6	2	3	1	14	9	12	4	10	10	9	16	8	19	11	24	12	16	9	14	14	Acidobacteria	Acidobacteria	Subgroup 17	uncultured bacterium	uncultured bacterium	uncultured bacterium
OTU1470	3	0	1	0	0	1	2	0	5	1	1	1	1	1	2	1	1	1	3	3	1	0	0	2	0	0	0	0	1	2	0	0	0	0	0	Acidobacteria	Acidobacteria	Subgroup 6	uncultured bacterium	uncultured bacterium	uncultured bacterium
OTU62	17	3	5	13	4	28	10	12	19	37	53	53	64	3	23	22	8	9	71	19	15	36	23	28	15	12	25	14	20	11	14	31	51	17	59	Acidobacteria	Acidobacteria	Subgroup 4	Unknown Family	Blastocatella	uncultured bacterium
OTU2978	1	0	0	0	0	0	0	0	1	0	0	3	1	0	0	0	0	0	0	0	0	0	0	0	0	0	0	1	2	0	0	0	0	0	0	Bacteroidetes	Sphingobacteriia	Sphingobacteriales	env.OPS 17	uncultured bacterium	uncultured bacterium
OTU3437	4	9	5	1	4	0	0	0	1	0	0	0	0	0	0	0	0	0	0	0	0	0	0	0	0	0	0	0	0	0	0	0	0	0	0	Proteobacteria	Alphaproteobacteria	Rhodospirillales	MSB-1E8
OTU136	18	20	20	5	8	8	19	25	22	18	12	11	14	16	38	37	7	17	26	10	19	12	5	8	9	8	16	9	21	15	24	3	7	14	5	Proteobacteria	Alphaproteobacteria	Rhizobiales	Phyllobacteriaceae	Mesorhizobium
OTU52	20	47	63	34	107	10	21	24	30	11	9	8	4	40	28	28	48	18	11	9	30	14	38	73	82	32	112	126	54	202	178	30	29	31	26	Nitrospirae	Nitrospira	Nitrospirales	0319-6A21	uncultured bacterium	uncultured bacterium
OTU174	1	1	1	5	0	79	55	2	0	161	24	38	53	0	0	2	2	0	2	2	2	0	1	0	1	1	0	0	0	0	3	8	12	9	5	Gemmatimonadetes	Gemmatimonadetes	Gemmatimonadales	Gemmatimonadaceae	uncultured	uncultured bacterium
OTU1105	5	4	2	7	11	3	2	0	0	4	0	1	5	0	0	0	0	0	0	0	0	0	0	0	0	0	0	0	0	0	0	0	0	0	1	Acidobacteria	Acidobacteria	Subgroup 6	uncultured bacterium	uncultured bacterium	uncultured bacterium
OTU632	4	2	2	0	0	12	11	5	8	4	3	3	3	0	0	0	0	0	0	0	0	0	0	0	0	0	0	0	0	0	0	0	0	0	0	Chloroflexi	Chloroflexia	Chloroflexales	Roseiflexaceae	Roseiflexus	uncultured bacterium
OTU2158	9	8	1	0	0	0	0	0	0	0	0	0	0	0	0	0	0	0	0	0	0	0	0	0	0	0	0	0	0	0	0	0	0	0	0	Actinobacteria	Actinobacteria	Streptosporangiales	Thermomonosporaceae	Actinomadura	Actinomadura sp. 28a-77-2
OTU1072	4	0	3	5	1	0	4	1	2	1	5	5	7	0	0	0	0	0	0	0	0	0	0	0	0	1	5	1	7	1	3	5	0	3	0	Chloroflexi	Ardenticatenia	uncultured	uncultured bacterium	uncultured bacterium	uncultured bacterium
OTU2507	7	0	2	0	0	0	0	0	1	0	0	1	0	9	26	11	1	1	3	3	2	1	1	1	2	1	1	0	6	6	2	3	2	0	4	Verrucomicrobia	Spartobacteria	Chthoniobacterales	DA101 soil group	uncultured bacterium	uncultured bacterium
OTU760	4	3	1	0	1	1	1	1	0	5	21	4	10	1	0	0	0	0	2	0	1	2	1	0	1	2	0	1	1	2	2	5	11	5	8	Bacteroidetes	Sphingobacteriia	Sphingobacteriales	Chitinophagaceae	uncultured	uncultured bacterium
OTU680	31	22	11	3	7	0	1	1	0	0	0	0	0	0	0	0	0	0	0	0	0	1	0	0	0	0	1	0	0	0	0	1	0	0	0	Proteobacteria	Deltaproteobacteria	GR-WP33-30	uncultured bacterium	uncultured bacterium	uncultured bacterium
OTU164	13	3	20	15	20	26	16	21	22	22	46	54	36	119	65	47	18	15	17	12	20	12	12	12	9	10	12	11	9	15	19	7	4	6	6	Proteobacteria	Alphaproteobacteria	Sphingomonadales	Sphingomonadaceae	Sphingomonas
OTU1216	4	0	2	2	1	4	5	3	5	4	11	9	13	2	12	5	2	7	9	4	10	9	3	5	16	3	6	6	4	7	2	5	2	3	5	Acidobacteria	Acidobacteria	Subgroup 6	uncultured bacterium	uncultured bacterium	uncultured bacterium
OTU699	5	5	2	2	2	3	20	8	2	2	5	3	3	0	3	0	2	0	5	0	3	4	1	0	1	1	1	0	1	2	2	2	6	6	2	Chloroflexi	Gitt-GS-136
OTU396	5	4	5	15	4	56	45	22	30	59	11	32	52	1	7	0	0	0	0	0	1	1	0	2	2	0	0	0	0	0	0	0	0	0	1	Acidobacteria	Acidobacteria	Subgroup 6	uncultured bacterium	uncultured bacterium	uncultured bacterium
OTU2883	14	5	4	0	0	1	0	0	0	4	5	4	1	1	2	0	0	0	0	0	0	0	0	0	0	0	0	0	1	1	2	1	0	0	1	Proteobacteria	Deltaproteobacteria	Desulfurellales	Desulfurellaceae	uncultured	uncultured bacterium
OTU737	6	9	6	11	4	2	0	1	0	8	13	15	13	0	1	0	1	1	0	0	2	1	2	0	0	1	12	1	7	1	3	3	3	3	4	Acidobacteria	Acidobacteria	Subgroup 6	uncultured bacterium	uncultured bacterium	uncultured bacterium
OTU93	9	6	4	4	13	6	15	9	11	19	10	10	4	0	6	11	3	3	14	3	3	5	4	5	6	1	4	4	3	5	7	7	3	3	7	Other
OTU2785	6	4	0	2	1	0	1	0	0	0	0	0	1	0	0	1	0	1	1	0	0	0	0	0	1	0	4	0	6	9	12	2	0	2	0	Proteobacteria	Deltaproteobacteria	GR-WP33-30	uncultured bacterium	uncultured bacterium	uncultured bacterium
OTU980	1	1	0	1	1	0	4	5	4	1	3	2	3	0	1	3	0	1	0	1	2	0	1	0	0	0	0	1	0	1	1	0	0	0	0	Actinobacteria	Actinobacteria	Micromonosporales	Micromonosporaceae	uncultured
OTU2094	18	9	22	9	8	9	8	12	5	16	12	7	8	1	1	0	1	1	3	1	0	6	8	2	2	1	2	3	3	2	11	13	10	11	6	Actinobacteria	Thermoleophilia	Solirubrobacterales	Solirubrobacteraceae	Solirubrobacter	uncultured bacterium
OTU382	1	4	11	109	27	4	8	0	0	2	1	1	1	0	0	0	0	0	0	0	0	0	0	0	0	0	3	0	0	1	3	0	1	1	0	Actinobacteria
OTU548	21	42	19	7	28	8	8	8	8	4	7	4	1	5	2	16	22	3	2	2	25	7	3	7	13	6	15	12	7	14	17	14	13	13	11	Actinobacteria	Actinobacteria
OTU66	1	1	3	1	0	10	8	7	6	3	8	6	1	0	9	5	2	2	23	29	18	54	41	25	19	10	8	16	11	10	16	76	90	72	77	Proteobacteria	Betaproteobacteria	SC-I-84
OTU1212	18	28	9	8	7	5	5	2	2	5	4	1	2	0	2	3	0	0	0	0	2	0	0	0	2	0	0	9	4	2	5	2	2	3	2	Actinobacteria	Thermoleophilia	Solirubrobacterales	480-2	uncultured bacterium	uncultured bacterium
OTU1070	1	0	0	0	0	4	3	4	9	5	2	0	1	0	1	0	0	0	0	1	1	1	2	2	2	0	0	0	0	0	1	1	0	0	0	Proteobacteria	Betaproteobacteria	Rhodocyclales	Rhodocyclaceae
OTU756	13	25	18	80	20	2	0	0	0	1	1	0	1	0	1	1	0	0	0	0	0	0	0	0	0	0	6	8	11	6	10	1	0	0	1	Actinobacteria	Thermoleophilia	Gaiellales	uncultured	uncultured bacterium	uncultured bacterium
OTU2875	6	4	1	0	0	2	0	1	1	1	2	2	2	1	2	1	1	0	0	1	3	1	0	2	5	1	3	7	5	6	11	3	2	2	6	Acidobacteria	Acidobacteria	Subgroup 5	uncultured bacterium	uncultured bacterium	uncultured bacterium
OTU3022	3	0	1	1	0	0	1	0	0	0	0	0	0	0	0	0	0	0	0	0	0	2	0	0	0	0	1	0	0	0	0	0	0	2	2	Actinobacteria	Thermoleophilia	Solirubrobacterales	0319-6M6	uncultured bacterium	uncultured bacterium
OTU132	14	31	23	3	8	3	1	3	3	1	2	3	1	57	70	35	438	120	22	18	30	54	16	37	75	39	13	50	27	79	61	19	18	15	37	Verrucomicrobia	Spartobacteria	Chthoniobacterales	DA101 soil group	uncultured bacterium	uncultured bacterium
OTU1013	2	1	8	1	8	9	10	10	4	25	40	23	29	4	5	12	2	0	2	3	1	5	5	3	7	3	0	0	2	0	1	6	8	5	9	Proteobacteria	Betaproteobacteria	TRA3-20
OTU399	3	3	5	4	0	10	17	4	5	7	34	25	28	3	12	12	2	3	3	18	16	8	4	6	3	2	18	7	20	3	13	10	4	2	4	Proteobacteria	Gammaproteobacteria	Xanthomonadales	Xanthomonadales Incertae Sedis	Acidibacter	uncultured bacterium
OTU657	7	3	3	0	8	1	1	1	0	0	0	0	1	4	3	6	17	10	0	1	1	3	2	1	17	1	5	11	11	16	11	6	1	4	0	Proteobacteria	Deltaproteobacteria	GR-WP33-30
OTU261	1	2	3	1	1	1	0	0	0	0	0	1	1	13	5	7	8	5	5	5	9	6	4	37	3	26	1	3	2	0	0	9	13	8	4	Acidobacteria	Acidobacteria	Subgroup 3	Unknown Family	Candidatus Solibacter	uncultured bacterium
OTU265	2	21	1	2	7	1	5	5	2	0	0	0	0	2	0	3	3	0	2	0	10	2	11	9	25	5	13	6	5	6	14	5	2	3	1	Gemmatimonadetes	Gemmatimonadetes	Gemmatimonadales	Gemmatimonadaceae	uncultured	uncultured bacterium
OTU126	3	12	8	8	3	12	16	14	12	11	13	9	4	51	30	23	23	30	35	37	36	32	33	48	52	28	27	41	46	33	16	36	56	43	55	Acidobacteria	Acidobacteria	Subgroup 3	Unknown Family	Candidatus Solibacter	uncultured bacterium
OTU742	1	0	0	1	0	0	0	1	0	0	0	0	1	0	0	0	0	0	0	0	1	0	0	0	0	0	3	2	9	4	23	0	0	2	0	Firmicutes	Bacilli	Bacillales	Bacillaceae
OTU2885	1	0	0	0	1	0	0	1	0	0	0	0	0	0	1	1	0	0	1	1	1	0	2	3	7	1	0	0	1	0	3	0	4	3	0	Acidobacteria	Acidobacteria	Subgroup 3	Unknown Family	Candidatus Solibacter	uncultured bacterium
OTU490	8	0	0	4	1	10	7	10	2	6	31	10	21	1	0	1	1	0	3	10	18	3	2	1	2	11	83	7	18	2	11	24	25	19	29	Chloroflexi	Anaerolineae	Anaerolineales	Anaerolineaceae	uncultured
OTU1677	1	0	2	0	0	0	0	0	0	0	0	0	0	0	0	0	2	0	0	0	0	0	1	1	3	0	0	2	2	7	2	0	0	0	0	Chloroflexi	Ktedonobacteria	Ktedonobacterales	Ktedonobacteraceae	uncultured	uncultured bacterium
OTU596	3	3	2	1	2	1	0	5	1	2	2	5	4	1	5	0	4	5	5	3	6	6	4	8	2	5	4	1	3	1	3	1	3	0	2	Proteobacteria	Deltaproteobacteria	Myxococcales	KD3-10	uncultured bacterium	uncultured bacterium
OTU907	8	2	1	3	2	0	1	8	4	4	13	10	7	2	1	0	0	0	4	2	5	1	1	1	0	0	1	0	1	0	1	0	0	0	3	Actinobacteria	Actinobacteria	Micromonosporales	Micromonosporaceae	uncultured
OTU840	5	6	1	0	2	8	4	4	1	4	2	2	0	0	0	0	0	0	0	0	0	0	0	0	0	0	1	1	1	0	1	1	0	1	0	Proteobacteria	Deltaproteobacteria	Myxococcales	Phaselicystidaceae	Phaselicystis	uncultured organism
OTU2154	12	12	12	5	6	2	2	0	1	5	0	3	1	2	3	12	2	0	1	2	1	0	1	1	0	1	8	9	9	5	6	3	2	3	4	Acidobacteria	Acidobacteria	Subgroup 6	uncultured bacterium	uncultured bacterium	uncultured bacterium
OTU2854	1	0	0	0	0	0	0	0	0	2	0	0	0	0	0	0	0	0	0	0	0	0	0	0	0	0	0	0	0	0	0	0	0	0	0	Gemmatimonadetes	Gemmatimonadetes	S0134 terrestrial group	uncultured bacterium	uncultured bacterium	uncultured bacterium
OTU1812	3	1	0	0	0	1	1	3	0	1	3	1	1	0	3	1	1	10	0	2	1	0	1	0	0	0	1	0	0	1	0	1	0	0	0	Actinobacteria	Actinobacteria	Pseudonocardiales	Pseudonocardiaceae
OTU1576	6	0	1	1	0	3	2	2	0	3	3	0	1	0	0	0	1	3	2	4	3	0	4	1	1	2	1	0	0	0	0	0	2	1	0	Firmicutes	Bacilli	Bacillales	Bacillaceae
OTU421	2	6	7	7	2	12	3	3	8	5	6	10	10	0	4	3	1	0	15	4	1	5	0	3	2	2	22	14	4	17	7	4	0	1	5	Acidobacteria	Acidobacteria	Subgroup 6	uncultured bacterium	uncultured bacterium	uncultured bacterium
OTU471	6	9	3	5	8	1	1	1	0	0	1	1	1	0	7	1	9	0	0	0	0	0	1	1	3	0	1	0	1	0	1	1	1	1	1	Firmicutes	Bacilli	Bacillales	Bacillaceae	Bacillus	uncultured bacterium
OTU71	22	35	36	18	29	11	14	36	29	17	23	24	21	58	22	27	32	47	35	22	55	8	12	16	13	22	22	18	30	23	25	16	7	10	13	Proteobacteria	Alphaproteobacteria	Rhodospirillales	Rhodospirillales Incertae Sedis	Reyranella	uncultured bacterium
OTU588	11	5	1	4	2	1	1	0	0	1	1	4	1	4	2	2	23	9	10	11	15	13	7	10	31	19	5	22	37	25	28	8	10	20	22	Verrucomicrobia	OPB35 soil group	uncultured bacterium	uncultured bacterium	uncultured bacterium	uncultured bacterium
OTU718	6	22	38	36	82	0	0	0	0	0	0	0	0	0	4	2	0	1	0	1	0	1	0	1	0	1	16	17	17	12	27	4	1	2	4	Nitrospirae	Nitrospira	Nitrospirales	0319-6A21	uncultured bacterium	uncultured bacterium
OTU561	2	1	5	2	2	0	2	1	0	1	0	0	2	0	0	0	6	3	0	1	3	0	4	2	18	1	0	1	1	1	0	0	0	1	0	Actinobacteria	Actinobacteria	Corynebacteriales	uncultured	uncultured bacterium	uncultured bacterium
OTU747	6	2	6	7	4	10	12	9	3	21	8	12	8	0	1	0	1	0	0	1	1	3	0	0	2	0	1	2	1	3	5	3	1	3	2	Actinobacteria	Thermoleophilia	Gaiellales	uncultured	uncultured bacterium	uncultured bacterium
OTU161	3	2	1	3	1	2	1	0	1	2	1	2	1	1	1	0	26	3	21	10	8	23	24	22	122	20	2	30	1	17	2	10	12	8	6	Chloroflexi	Chloroflexia	Chloroflexales	Roseiflexaceae	Roseiflexus	uncultured bacterium
OTU1421	3	3	0	2	1	9	0	0	0	0	1	6	1	1	0	1	1	1	0	0	0	0	0	1	0	0	0	0	0	0	0	0	0	0	0	Saccharibacteria	uncultured bacterium	uncultured bacterium	uncultured bacterium	uncultured bacterium	uncultured bacterium
OTU653	2	0	2	0	1	1	0	4	3	7	17	12	14	0	2	4	0	0	1	2	0	2	2	1	0	0	6	0	7	0	4	4	3	1	6	Acidobacteria	Acidobacteria	Subgroup 6	uncultured bacterium	uncultured bacterium	uncultured bacterium
OTU72	2	1	2	3	4	1	0	4	10	3	1	0	1	2	33	4	9	11	23	43	14	7	68	105	28	130	3	2	1	0	1	1	4	0	3	Acidobacteria	Acidobacteria	Acidobacteriales	Acidobacteriaceae (Subgroup 1)	uncultured	uncultured bacterium
OTU1642	4	1	0	0	1	4	0	0	0	4	10	10	12	2	0	8	0	0	0	0	1	0	0	1	0	0	0	1	1	0	0	0	0	0	0	Proteobacteria
OTU191	4	12	12	8	12	2	3	3	2	8	10	15	6	9	31	46	1	8	2	2	3	1	2	4	1	1	3	1	4	2	2	6	2	3	2	Proteobacteria	Alphaproteobacteria	Rhizobiales
OTU2543	1	0	0	0	0	0	0	0	0	0	0	1	0	0	0	0	4	0	4	1	0	0	0	1	1	0	0	0	1	0	2	2	2	0	2	Proteobacteria	Deltaproteobacteria	Myxococcales	Blfdi19	uncultured bacterium	uncultured bacterium
OTU2122	7	1	2	0	3	0	0	0	0	0	0	0	0	0	0	0	0	0	0	0	0	0	0	0	0	0	0	0	0	0	0	0	0	0	0	Actinobacteria	Actinobacteria	Micromonosporales	Micromonosporaceae	uncultured
OTU39	7	28	17	16	25	83	24	28	39	9	10	6	9	1	3	4	5	1	93	53	40	60	35	156	66	524	17	19	14	16	11	5	6	2	9	Acidobacteria	Acidobacteria	Subgroup 4	RB41	uncultured bacterium	uncultured bacterium
OTU364	19	9	16	2	0	1	2	3	1	2	0	0	0	8	5	28	2	0	3	0	2	1	2	1	1	1	0	2	1	0	3	0	0	2	1	Proteobacteria	Alphaproteobacteria
OTU673	3	9	24	0	0	0	0	0	0	0	0	0	0	0	0	0	0	0	0	0	0	0	0	0	0	0	0	0	0	0	0	0	0	0	0	Cyanobacteria	Chloroplast
OTU1066	1	0	0	0	0	0	0	0	0	0	0	0	0	0	0	0	0	0	0	0	0	0	0	0	0	0	1	0	0	0	0	0	0	2	3	Planctomycetes	Planctomycetacia	Planctomycetales	Planctomycetaceae	uncultured	uncultured bacterium
OTU3235	3	2	2	4	5	4	3	0	1	3	5	2	3	1	3	2	0	1	1	1	3	2	0	0	2	0	0	0	0	0	2	0	0	1	2	Proteobacteria	Alphaproteobacteria	Rhizobiales
OTU2440	4	1	4	3	2	0	0	2	0	1	0	0	0	0	0	0	0	1	0	0	0	0	0	0	0	0	1	4	0	2	0	1	3	0	2	Chloroflexi	TK10	uncultured bacterium	uncultured bacterium	uncultured bacterium	uncultured bacterium
OTU709	13	3	4	2	2	3	3	6	6	3	2	5	1	3	2	1	1	0	5	4	1	3	3	1	0	1	0	1	0	0	1	5	1	2	1	Proteobacteria	Alphaproteobacteria	Rhizobiales
OTU1315	2	6	0	3	2	1	5	12	9	2	4	1	3	12	7	7	7	3	2	4	6	1	4	6	9	7	2	19	5	14	11	5	13	6	12	Acidobacteria	Acidobacteria	Subgroup 3	Unknown Family	Candidatus Solibacter	uncultured bacterium
OTU691	4	11	20	0	11	3	12	0	0	1	0	2	0	0	0	0	0	0	0	0	0	0	0	0	0	0	0	0	3	1	3	1	2	0	5	Chloroflexi	Anaerolineae	Anaerolineales	Anaerolineaceae	uncultured	uncultured bacterium
OTU994	4	9	8	11	21	3	2	1	2	1	0	0	0	2	0	0	0	1	0	1	0	1	1	0	0	0	0	2	1	3	0	1	2	2	2	Actinobacteria	Thermoleophilia	Solirubrobacterales	0319-6M6	uncultured bacterium	uncultured bacterium
OTU354	21	3	1	4	8	12	17	20	20	23	26	44	25	14	18	21	5	1	28	20	17	9	8	18	15	5	15	9	15	4	14	8	13	16	23	Proteobacteria	Alphaproteobacteria	Sphingomonadales	Sphingomonadaceae	Sphingomonas	uncultured bacterium
OTU1215	6	2	5	0	2	0	2	0	0	3	11	7	6	0	1	0	0	1	2	1	0	1	1	0	1	0	0	0	0	0	0	0	0	0	0	Proteobacteria	Alphaproteobacteria	Rhizobiales
OTU634	6	3	7	5	6	13	10	10	3	1	3	3	4	1	1	0	1	0	2	1	1	5	4	2	2	1	0	0	0	1	0	1	2	2	4	Chloroflexi	Chloroflexia	Chloroflexales	Roseiflexaceae	Roseiflexus	uncultured bacterium
OTU428	23	14	8	10	9	12	21	7	12	8	4	13	9	0	1	0	3	1	3	0	2	2	2	3	6	2	3	5	1	2	2	2	1	1	2	Actinobacteria	Acidimicrobiia	Acidimicrobiales	uncultured
OTU243	6	7	2	5	3	3	2	6	2	14	29	43	41	1	2	24	1	3	17	8	6	4	6	6	1	8	17	6	15	3	15	15	8	8	8	Proteobacteria	Gammaproteobacteria	Xanthomonadales	uncultured	uncultured bacterium	uncultured bacterium
OTU82	8	5	4	13	7	26	18	10	10	8	4	5	14	1	3	4	4	1	16	14	18	14	13	19	9	11	60	21	30	20	12	68	38	81	65	Latescibacteria	uncultured bacterium	uncultured bacterium	uncultured bacterium	uncultured bacterium	uncultured bacterium
OTU1307	6	0	0	0	0	0	0	0	0	1	9	20	19	0	1	3	1	3	1	3	1	1	0	1	0	1	33	9	25	2	10	3	2	5	3	Bacteroidetes	Cytophagia	Cytophagales	Cytophagaceae	uncultured	uncultured bacterium
OTU99	16	46	85	70	118	1	0	1	0	0	1	2	0	0	0	0	2	1	1	3	4	3	9	5	2	4	12	13	6	15	11	4	6	11	9	Actinobacteria	Acidimicrobiia	Acidimicrobiales	uncultured	uncultured bacterium	uncultured bacterium
OTU636	3	1	0	1	0	7	2	5	3	5	12	5	4	1	1	2	0	3	1	6	6	5	4	1	3	4	4	7	15	4	8	14	20	9	15	Verrucomicrobia	OPB35 soil group
OTU2421	3	0	0	8	5	22	11	6	2	18	13	9	15	0	1	0	1	0	0	0	0	0	0	1	0	0	0	0	1	0	0	2	2	3	3	Acidobacteria	Acidobacteria	Subgroup 6	uncultured bacterium	uncultured bacterium	uncultured bacterium
OTU966	11	13	21	6	4	0	0	2	0	0	0	0	0	0	1	4	0	0	0	0	0	1	1	0	0	0	8	6	6	9	10	5	4	4	3	Acidobacteria	Acidobacteria	Subgroup 25	uncultured bacterium	uncultured bacterium	uncultured bacterium
OTU693	6	7	13	3	3	0	4	0	0	0	0	0	0	1	0	0	1	0	0	0	0	0	0	0	0	0	1	0	0	0	1	0	0	0	1	Actinobacteria	Thermoleophilia	Solirubrobacterales	480-2	uncultured bacterium	uncultured bacterium
OTU425	3	0	2	4	3	6	5	16	19	18	16	10	11	6	3	10	9	1	17	8	2	7	4	6	3	5	0	0	0	2	6	8	10	8	10	Proteobacteria	Betaproteobacteria	Nitrosomonadales	Nitrosomonadaceae	uncultured	uncultured bacterium
OTU1185	37	21	20	12	26	14	8	18	18	12	16	15	4	18	27	29	7	12	29	10	10	11	12	12	10	4	11	8	11	7	11	1	7	3	4	Proteobacteria	Alphaproteobacteria	Rhizobiales
OTU319	5	12	2	15	11	14	14	17	21	24	35	33	36	0	9	0	2	0	8	6	15	6	6	3	0	4	9	4	4	2	14	4	3	5	7	Proteobacteria	Gammaproteobacteria	Xanthomonadales	Xanthomonadaceae	Lysobacter	uncultured bacterium
OTU1698	6	2	4	3	1	8	2	16	4	15	20	33	14	9	25	45	3	9	10	12	6	10	4	7	1	2	10	5	5	3	1	3	4	4	6	Proteobacteria	Alphaproteobacteria	Rhizobiales	Hyphomicrobiaceae	Devosia
OTU367	6	6	6	4	5	0	1	3	1	2	3	1	1	12	9	33	9	11	2	4	3	2	3	5	1	2	54	8	11	6	12	2	2	6	1	Verrucomicrobia	Spartobacteria	Chthoniobacterales	Chthoniobacteraceae	Chthoniobacter	uncultured bacterium
OTU2749	5	5	0	1	3	0	0	0	0	0	0	2	1	2	2	1	1	0	1	0	0	2	0	0	0	0	0	1	0	3	2	1	0	1	2	Bacteroidetes	Sphingobacteriia	Sphingobacteriales	Chitinophagaceae
OTU51	7	2	16	1	2	2	3	6	4	18	6	13	17	104	23	49	4	23	3	7	9	4	9	5	5	2	18	0	5	2	4	3	3	2	3	Proteobacteria	Alphaproteobacteria	Rhizobiales	Rhizobiaceae	Rhizobium
OTU1746	3	0	1	3	3	4	2	0	1	2	1	0	1	0	0	0	0	1	0	0	0	0	0	0	0	0	0	0	2	0	0	1	1	2	0	Chloroflexi	Thermomicrobia	JG30-KF-CM45	uncultured bacterium	uncultured bacterium	uncultured bacterium
OTU2272	1	0	0	0	0	0	0	0	0	0	0	0	0	0	0	0	0	0	0	0	4	1	0	0	1	0	0	2	0	0	0	0	0	0	0	Chloroflexi	Ktedonobacteria	Ktedonobacterales	JG30a-KF-32	uncultured bacterium	uncultured bacterium
OTU1341	5	6	1	6	5	1	0	0	0	3	2	5	3	0	4	0	0	0	0	0	0	0	0	0	0	0	0	3	12	0	8	9	4	12	9	Chloroflexi	Anaerolineae	Anaerolineales	Anaerolineaceae	uncultured	uncultured bacterium
OTU2228	4	3	4	4	3	0	0	0	0	1	0	0	2	0	0	0	0	0	0	0	0	0	0	0	0	0	0	0	0	0	0	0	0	0	0	Planctomycetes	Planctomycetacia	Planctomycetales	Planctomycetaceae	uncultured	uncultured bacterium
OTU559	5	8	21	5	9	3	1	2	0	1	0	1	2	68	2	2	14	9	3	5	10	12	10	49	50	8	2	6	4	10	1	4	2	4	5	Acidobacteria	Acidobacteria	Subgroup 4	RB41	uncultured bacterium	uncultured bacterium
OTU3294	3	0	1	0	0	3	1	1	1	3	5	2	1	0	1	0	0	0	1	0	3	2	0	3	1	1	2	0	4	3	2	3	1	2	2	Proteobacteria	Deltaproteobacteria	Bdellovibrionales	Bdellovibrionaceae	OM27 clade
OTU1087	4	2	1	2	3	7	4	7	2	7	5	1	6	1	2	1	1	0	0	1	2	0	4	0	1	0	2	3	7	4	3	5	6	4	5	Chloroflexi	Chloroflexia	Chloroflexales	Roseiflexaceae	Roseiflexus	uncultured bacterium
OTU236	7	9	7	5	2	2	0	0	1	4	3	3	1	0	6	4	6	3	4	3	6	3	5	2	1	2	10	9	10	7	7	27	12	20	16	Proteobacteria	Alphaproteobacteria	Rhizobiales
OTU587	14	9	6	8	8	31	20	27	29	12	17	11	33	12	29	15	28	11	7	12	16	33	10	11	21	7	42	42	60	46	50	36	38	28	48	Acidobacteria	Acidobacteria	Subgroup 6	uncultured bacterium	uncultured bacterium	uncultured bacterium
OTU2924	1	0	1	0	0	0	0	0	1	0	2	0	2	1	0	0	0	0	0	0	1	0	1	0	0	0	0	6	1	3	2	1	1	1	0	Unassigned
OTU1214	8	3	1	0	0	4	4	5	3	2	1	2	3	1	0	2	0	0	1	0	1	1	0	0	0	0	0	0	0	1	0	0	0	0	0	Actinobacteria	Actinobacteria	Streptosporangiales	Streptosporangiaceae
OTU732	1	1	0	0	0	0	0	0	1	0	0	0	0	0	0	0	0	0	0	0	0	0	1	1	1	0	3	5	9	7	13	0	0	0	0	Verrucomicrobia	OPB35 soil group	uncultured bacterium	uncultured bacterium	uncultured bacterium	uncultured bacterium
OTU326	2	1	4	1	3	2	4	1	1	1	8	5	2	0	2	2	5	1	1	5	9	2	12	6	12	12	9	8	11	15	18	9	5	7	3	Actinobacteria	Acidimicrobiia	Acidimicrobiales	uncultured
OTU1291	7	2	4	3	8	5	2	5	10	9	10	19	12	1	16	15	0	2	6	4	1	4	4	6	3	0	20	36	30	20	26	2	2	0	4	Proteobacteria	Alphaproteobacteria	Sphingomonadales	Sphingomonadaceae	Sphingomonas
OTU26	12	16	33	14	9	26	7	5	13	10	12	9	15	11	27	6	46	39	47	153	73	52	50	105	40	215	12	54	28	93	28	18	16	22	23	Acidobacteria	Acidobacteria	Subgroup 4	RB41	uncultured bacterium	uncultured bacterium
OTU273	4	6	17	1	4	7	13	24	10	3	1	1	6	1	2	0	0	0	1	1	3	1	0	0	0	0	3	5	1	2	1	0	0	0	0	Verrucomicrobia	OPB35 soil group	uncultured bacterium	uncultured bacterium	uncultured bacterium	uncultured bacterium
OTU1171	5	14	8	1	0	0	0	0	0	0	0	0	1	2	3	5	0	1	1	1	0	1	0	0	0	0	1	0	0	0	0	0	0	1	0	Proteobacteria	Alphaproteobacteria	Rhizobiales	A0839	uncultured alpha proteobacterium	uncultured alpha proteobacterium
OTU789	5	6	7	6	6	2	2	3	1	1	10	4	5	0	0	2	1	0	1	1	0	0	0	1	1	0	3	1	3	2	0	0	0	0	0	Proteobacteria	Deltaproteobacteria	Myxococcales	BIrii41	uncultured bacterium	uncultured bacterium
OTU726	3	1	0	0	1	5	3	2	4	6	5	3	1	0	0	0	0	0	0	0	0	0	1	0	0	0	0	0	0	0	0	0	0	0	0	Actinobacteria	Thermoleophilia	Solirubrobacterales	FFCH13075	uncultured bacterium	uncultured bacterium
OTU135	6	9	22	6	16	9	9	15	20	1	2	2	3	5	1	6	6	10	4	7	16	12	9	6	14	8	8	33	9	29	23	18	24	20	13	Actinobacteria	Thermoleophilia	Gaiellales	uncultured	uncultured bacterium	uncultured bacterium
OTU1779	1	0	0	0	0	0	0	0	0	0	0	0	0	0	0	0	0	0	0	0	0	0	1	1	0	0	0	0	0	0	0	0	0	0	0	Proteobacteria	Betaproteobacteria	Burkholderiales	Burkholderiaceae	Burkholderia	uncultured bacterium
OTU962	1	0	0	1	0	5	4	5	4	3	4	2	4	2	0	0	0	1	2	2	0	1	1	1	0	0	0	0	0	0	0	0	0	0	0	Proteobacteria	Gammaproteobacteria	Chromatiales	Chromatiaceae	Nitrosococcus	uncultured bacterium
OTU590	5	0	4	37	6	3	1	0	0	14	5	9	11	0	0	0	0	0	0	0	0	0	0	0	0	0	0	0	0	1	1	1	1	2	0	Acidobacteria	Acidobacteria	Subgroup 6	uncultured bacterium	uncultured bacterium	uncultured bacterium
OTU641	4	1	7	2	4	5	3	1	2	16	13	7	16	1	1	1	6	1	1	0	2	3	1	2	2	0	6	5	10	2	6	3	2	1	5	Chloroflexi	TK10	uncultured bacterium	uncultured bacterium	uncultured bacterium	uncultured bacterium
OTU2855	14	16	13	12	6	0	0	1	0	1	0	0	0	0	0	0	0	0	0	0	0	0	0	0	0	0	5	0	1	5	1	1	0	0	1	Actinobacteria	Thermoleophilia	Solirubrobacterales	480-2	uncultured bacterium	uncultured bacterium
OTU171	4	13	2	21	11	9	8	1	0	12	10	14	16	1	4	1	1	0	2	0	2	3	0	3	3	1	1	9	4	8	7	3	4	2	7	Gemmatimonadetes	Gemmatimonadetes	Gemmatimonadales	Gemmatimonadaceae	uncultured	uncultured Gemmatimonadetes bacterium
OTU274	4	1	1	2	4	21	19	29	13	26	31	32	39	8	28	8	19	14	18	17	28	23	42	22	22	24	6	17	48	7	11	57	52	58	42	Proteobacteria	Deltaproteobacteria	Myxococcales	Haliangiaceae	Haliangium	uncultured bacterium
OTU2207	4	12	1	0	0	0	0	0	0	3	0	0	0	1	1	0	0	0	0	2	0	0	1	0	0	0	0	0	0	0	0	0	0	0	0	Actinobacteria	Actinobacteria	Micromonosporales	Micromonosporaceae
OTU662	2	1	1	5	1	0	6	8	4	3	1	0	0	1	2	2	2	0	5	3	5	5	6	5	3	3	6	2	10	2	6	13	12	12	24	Acidobacteria	Acidobacteria	Subgroup 17	uncultured bacterium	uncultured bacterium	uncultured bacterium
OTU501	1	0	0	2	3	1	5	4	12	2	0	0	2	2	5	4	2	2	5	9	8	7	7	19	7	12	2	4	3	9	4	3	10	1	4	Proteobacteria	Betaproteobacteria	SC-I-84	uncultured bacterium	uncultured bacterium	uncultured bacterium
OTU704	3	2	5	5	4	3	8	12	24	3	1	2	2	0	4	2	0	1	5	5	3	1	1	4	7	0	4	7	1	2	5	8	10	16	7	Chloroflexi	KD4-96	uncultured bacterium	uncultured bacterium	uncultured bacterium	uncultured bacterium
OTU96	2	0	3	36	23	136	210	45	7	12	8	6	20	0	1	3	6	3	0	4	2	2	2	3	1	0	0	0	0	0	0	0	0	0	0	Proteobacteria	Deltaproteobacteria	Myxococcales	KD3-10
OTU674	1	1	1	0	0	7	2	4	3	1	2	1	3	0	0	1	1	0	4	6	4	6	2	4	6	6	2	11	3	10	4	14	14	11	8	Proteobacteria	Betaproteobacteria	Nitrosomonadales	Nitrosomonadaceae	uncultured	uncultured bacterium
OTU194	4	0	1	2	2	8	12	15	22	35	20	25	51	4	7	6	30	3	22	18	19	19	35	29	18	27	13	0	3	2	9	2	1	3	2	Proteobacteria	Betaproteobacteria	Burkholderiales	Oxalobacteraceae	Massilia	uncultured bacterium
OTU528	0	0	1	1	0	10	7	9	7	8	5	6	14	1	0	1	1	0	5	4	15	3	12	6	9	7	3	3	3	0	3	10	14	12	8	Chloroflexi	S085
OTU1135	12	53	28	25	66	19	24	2	1	12	6	2	1	0	6	2	0	0	5	3	6	1	0	1	0	2	7	10	3	3	12	6	12	13	8	Chloroflexi	S085	uncultured bacterium	uncultured bacterium	uncultured bacterium	uncultured bacterium
OTU1314	8	5	10	1	1	4	7	5	3	11	6	6	4	4	8	5	2	1	9	7	5	3	7	3	1	2	17	1	1	2	3	2	1	2	0	Proteobacteria	Alphaproteobacteria	Rhizobiales	Phyllobacteriaceae	Mesorhizobium
OTU1780	6	0	2	6	0	3	0	2	0	1	8	4	4	0	1	0	0	0	0	0	1	0	1	0	0	0	0	0	0	0	0	0	0	0	0	Acidobacteria	Acidobacteria	Subgroup 4	11-24
OTU1108	14	0	2	0	0	2	1	1	0	2	9	5	6	15	5	2	6	7	0	1	2	1	0	2	1	0	2	0	2	0	0	1	0	0	0	Proteobacteria	Alphaproteobacteria	Rhodospirillales	Rhodospirillaceae	uncultured	uncultured bacterium
OTU120	3	1	5	2	1	9	10	12	11	2	9	3	6	34	40	36	29	20	60	73	66	55	45	58	33	42	5	5	11	9	9	36	41	32	35	Acidobacteria	Acidobacteria	Subgroup 3	Unknown Family	Candidatus Solibacter	uncultured bacterium
OTU1967	3	1	2	0	1	0	1	0	0	0	3	2	2	1	2	3	0	0	2	1	0	0	0	0	1	0	0	0	0	0	0	0	0	0	0	Acidobacteria	Acidobacteria	Subgroup 4	Unknown Family	Blastocatella	uncultured bacterium
OTU1031	6	1	3	4	2	0	0	1	1	1	2	3	1	6	0	0	0	0	0	0	0	0	0	0	0	0	0	0	0	0	0	0	0	0	0	Proteobacteria	Alphaproteobacteria	Rhizobiales
OTU1122	19	8	2	3	2	0	0	0	0	1	4	2	0	1	4	3	0	0	6	1	2	0	2	0	0	1	3	8	7	0	9	1	2	4	2	Proteobacteria	Deltaproteobacteria	Syntrophobacterales
OTU3211	3	2	0	0	0	0	1	0	0	0	0	0	0	1	0	0	0	0	0	0	0	0	0	0	0	0	1	0	2	0	2	0	0	0	1	Proteobacteria	Alphaproteobacteria	Caulobacterales	Hyphomonadaceae	uncultured	uncultured bacterium
OTU775	1	0	0	0	0	0	0	0	0	0	0	0	1	0	0	0	0	0	5	2	3	0	0	0	0	0	54	6	0	1	4	0	1	3	1	Nitrospirae	Nitrospira	Nitrospirales	Nitrospiraceae	Nitrospira	uncultured bacterium
OTU2411	9	0	3	1	3	1	0	1	1	1	0	0	0	0	0	0	0	0	1	0	0	2	2	0	0	0	0	1	1	2	0	3	0	1	3	Acidobacteria	Acidobacteria	Subgroup 17
OTU1379	12	17	10	17	14	0	1	0	0	2	2	1	0	5	5	6	1	2	0	0	0	0	0	2	1	0	2	3	6	3	2	0	0	2	0	Proteobacteria	Deltaproteobacteria	Desulfobacterales	Nitrospinaceae	uncultured	uncultured bacterium
OTU68	4	1	5	2	6	0	1	40	98	2	0	2	0	23	28	28	2	5	26	42	21	11	44	78	45	40	0	10	2	3	1	0	0	0	1	Acidobacteria	Acidobacteria	Acidobacteriales	Acidobacteriaceae (Subgroup 1)	uncultured
OTU923	7	7	16	0	3	2	1	6	6	1	1	2	3	3	0	5	6	4	3	0	0	1	3	1	2	1	0	2	3	2	0	3	0	0	0	Actinobacteria	Actinobacteria	Streptosporangiales	Streptosporangiaceae
OTU3465	3	0	1	0	0	7	2	3	0	2	2	1	1	0	0	2	3	0	1	3	1	11	2	6	4	10	0	0	1	0	1	3	6	5	5	Latescibacteria	uncultured bacterium	uncultured bacterium	uncultured bacterium	uncultured bacterium	uncultured bacterium
OTU3425	1	1	2	1	0	0	0	1	1	0	0	0	0	0	0	0	0	0	0	0	0	1	0	0	0	0	0	0	0	0	0	1	0	0	1	Unassigned
OTU1438	1	1	1	1	1	3	0	0	0	7	1	3	4	1	0	1	0	0	1	2	1	2	2	1	0	1	6	5	6	4	3	4	4	0	3	Proteobacteria	Deltaproteobacteria	Myxococcales	BIrii41	uncultured bacterium	uncultured bacterium
OTU812	6	4	5	18	13	15	8	4	7	11	1	3	7	0	1	2	0	0	6	6	0	5	2	1	1	0	0	5	2	1	0	0	1	1	3	Proteobacteria	Deltaproteobacteria	Myxococcales	Haliangiaceae	Haliangium	uncultured bacterium
OTU2042	2	5	0	1	5	1	4	2	0	1	0	5	2	0	3	1	4	2	0	0	6	2	6	4	5	0	4	5	5	3	4	3	3	0	7	Actinobacteria	Acidimicrobiia	Acidimicrobiales	uncultured	uncultured bacterium	uncultured bacterium
OTU2317	1	0	3	1	1	3	9	0	9	1	1	2	1	0	0	0	0	0	0	0	1	0	0	0	0	0	0	0	0	0	0	0	0	0	0	Actinobacteria	MB-A2-108	uncultured bacterium	uncultured bacterium	uncultured bacterium	uncultured bacterium
OTU401	8	2	5	1	2	5	4	9	8	3	10	4	8	0	0	4	5	4	23	17	14	15	10	9	6	2	5	4	1	0	4	5	15	15	9	Acidobacteria	Acidobacteria	Subgroup 4	11-24	uncultured bacterium	uncultured bacterium
OTU2736	3	3	0	0	1	0	0	0	0	0	0	0	0	0	1	0	1	1	0	0	0	0	0	0	0	0	1	2	2	8	1	0	0	1	0	Planctomycetes	Planctomycetacia	Planctomycetales	Planctomycetaceae	uncultured	uncultured bacterium
OTU608	2	0	0	5	4	9	12	9	11	13	9	9	13	1	1	1	0	0	0	0	1	0	0	2	1	0	0	0	0	0	0	0	0	0	1	Proteobacteria	Gammaproteobacteria	Xanthomonadales	Xanthomonadales Incertae Sedis	Steroidobacter	uncultured bacterium
OTU2560	2	0	0	0	0	0	0	0	0	0	0	0	0	0	0	0	0	0	0	0	0	0	0	0	0	0	0	0	0	0	0	0	0	0	0	Actinobacteria	Actinobacteria	Corynebacteriales	Nocardiaceae
OTU958	4	3	1	0	0	0	0	0	0	0	0	1	1	1	1	0	6	0	8	4	3	2	1	3	2	3	15	7	2	6	0	2	6	5	4	Latescibacteria	uncultured bacterium	uncultured bacterium	uncultured bacterium	uncultured bacterium	uncultured bacterium
OTU1422	4	2	7	9	6	8	5	8	6	2	1	1	1	2	0	1	1	1	3	2	2	8	2	1	1	3	10	11	9	8	13	2	4	2	5	Acidobacteria	Acidobacteria	Subgroup 6	uncultured bacterium	uncultured bacterium	uncultured bacterium
OTU2869	1	0	0	0	0	0	0	0	0	0	0	0	0	0	0	0	1	0	0	1	0	0	2	1	2	2	1	2	1	1	0	0	0	0	1	Planctomycetes	OM190	uncultured bacterium	uncultured bacterium	uncultured bacterium	uncultured bacterium
OTU1869	6	5	2	4	1	0	2	2	2	0	0	0	0	8	1	1	0	3	1	0	3	1	0	1	5	1	0	1	3	0	4	3	0	2	2	Proteobacteria	Deltaproteobacteria	GR-WP33-30	uncultured bacterium	uncultured bacterium	uncultured bacterium
OTU1951	12	3	1	2	0	0	0	0	0	2	6	3	2	2	3	2	0	0	0	0	0	1	0	0	0	0	0	0	0	1	0	0	1	0	0	Planctomycetes	Phycisphaerae	Phycisphaerales	Phycisphaeraceae	AKYG587	uncultured bacterium
OTU237	3	0	0	0	0	0	0	0	0	0	1	5	3	0	0	0	0	0	0	2	5	1	3	2	1	1	5	5	10	1	23	7	9	8	11	Planctomycetes	OM190	uncultured bacterium	uncultured bacterium	uncultured bacterium	uncultured bacterium
OTU321	21	2	10	20	3	3	6	18	8	10	7	9	8	4	4	0	1	10	2	5	3	3	7	5	6	2	29	15	5	2	6	3	4	5	3	Actinobacteria	Actinobacteria	Propionibacteriales	Nocardioidaceae	Kribbella
OTU166	1	1	12	3	2	0	2	7	4	2	0	0	2	1	0	1	30	10	17	13	36	11	12	7	25	10	32	75	3	95	28	2	0	3	1	Proteobacteria	Deltaproteobacteria	Desulfurellales	Desulfurellaceae	uncultured	uncultured bacterium
OTU891	5	1	3	2	0	19	8	8	3	17	7	1	6	0	0	1	4	2	1	5	4	5	7	3	7	8	4	4	3	4	3	4	2	1	8	Verrucomicrobia	OPB35 soil group	uncultured bacterium	uncultured bacterium	uncultured bacterium	uncultured bacterium
OTU624	0	1	0	2	4	6	6	5	5	6	3	14	9	1	0	0	0	2	0	1	3	2	3	1	1	1	0	0	4	1	3	1	0	2	7	Proteobacteria	Deltaproteobacteria	Myxococcales
OTU461	2	1	2	2	6	28	26	25	15	11	9	8	11	0	0	0	2	2	2	0	0	1	0	1	2	0	3	2	1	0	1	1	0	3	0	Armatimonadetes	Chthonomonadetes	Chthonomonadales	uncultured bacterium	uncultured bacterium	uncultured bacterium
OTU500	6	8	8	0	8	1	1	0	4	6	12	16	17	4	4	31	6	14	12	10	20	8	0	2	1	2	10	6	1	1	2	1	0	2	3	Saccharibacteria	uncultured bacterium	uncultured bacterium	uncultured bacterium	uncultured bacterium	uncultured bacterium
OTU614	5	9	6	4	6	0	0	2	3	1	1	2	0	7	7	15	2	5	5	5	10	4	0	2	2	2	5	4	4	9	11	1	1	6	1	Proteobacteria	Alphaproteobacteria	Rhizobiales	Xanthobacteraceae	Labrys	uncultured bacterium
OTU216	7	1	2	0	1	4	0	9	20	6	6	3	6	0	5	2	0	1	13	9	23	18	8	8	6	13	13	26	32	13	13	15	11	13	20	Bacteroidetes	Sphingobacteriia	Sphingobacteriales	PHOS-HE51	uncultured bacterium	uncultured bacterium
OTU646	7	14	18	17	12	2	0	0	0	0	0	1	0	1	0	1	0	0	0	0	0	0	0	0	0	0	2	2	0	1	2	0	0	0	0	Proteobacteria	Deltaproteobacteria	Desulfobacterales	Nitrospinaceae	uncultured	uncultured bacterium
OTU3165	2	1	1	1	2	1	0	0	0	0	0	0	0	0	0	0	0	0	0	0	0	0	0	0	0	0	0	0	0	0	0	1	1	1	0	Chloroflexi	Chloroflexia	Chloroflexales	Roseiflexaceae	Roseiflexus	uncultured bacterium
OTU485	1	1	4	14	1	0	0	0	1	3	2	1	2	5	0	0	9	4	0	4	5	6	6	0	2	2	0	6	1	3	5	16	16	36	19	Actinobacteria	Thermoleophilia	Gaiellales	uncultured	uncultured bacterium	uncultured bacterium
OTU123	5	0	0	1	2	3	2	2	0	35	41	38	28	1	7	3	1	1	1	7	3	5	6	2	2	3	16	9	12	6	13	5	12	6	8	Proteobacteria	Gammaproteobacteria	Xanthomonadales	uncultured	uncultured bacterium	uncultured bacterium
OTU998	4	0	0	0	1	4	12	8	11	5	9	2	3	0	1	6	4	3	3	5	6	7	9	5	3	1	4	2	5	1	6	3	9	5	8	Proteobacteria	Deltaproteobacteria	GR-WP33-30	uncultured bacterium	uncultured bacterium	uncultured bacterium
OTU17	6	10	4	5	15	17	21	30	1	14	15	9	10	10	8	3	10	2	45	43	50	10	30	6	3	15	8	1	1	2	1	5	3	10	2	Firmicutes	Bacilli	Bacillales	Family XII	Exiguobacterium	uncultured bacterium
OTU847	8	1	5	3	2	12	17	18	11	4	1	6	3	0	1	0	0	0	2	2	2	3	6	1	1	2	1	2	0	0	4	7	1	5	6	Actinobacteria	Thermoleophilia	Solirubrobacterales	Solirubrobacteraceae	Solirubrobacter	uncultured bacterium
OTU2232	1	0	3	0	0	0	0	0	1	1	0	2	0	0	0	0	0	0	3	6	1	0	0	0	0	0	0	0	0	0	0	0	0	0	0	Saccharibacteria	uncultured bacterium	uncultured bacterium	uncultured bacterium	uncultured bacterium	uncultured bacterium
OTU1180	1	1	0	1	0	0	0	0	0	0	0	0	0	0	0	0	0	0	0	0	0	0	0	0	1	0	1	1	3	1	0	9	11	7	6	Proteobacteria	Deltaproteobacteria	Myxococcales
OTU574	13	15	11	22	18	20	24	15	16	25	43	26	37	2	18	5	3	7	11	7	10	11	12	12	12	6	39	34	21	25	23	11	9	11	12	Acidobacteria	Acidobacteria	Subgroup 6	uncultured bacterium	uncultured bacterium	uncultured bacterium
OTU368	10	4	6	8	8	36	34	27	12	32	25	28	19	3	4	1	6	2	4	4	6	4	5	7	5	0	2	0	2	1	3	9	9	3	9	Actinobacteria	Actinobacteria	Pseudonocardiales	Pseudonocardiaceae
OTU2361	5	12	6	4	4	4	4	2	4	0	0	1	1	0	0	1	0	0	0	0	0	1	0	0	0	0	0	0	0	0	0	0	2	0	0	Actinobacteria	Thermoleophilia	Gaiellales	uncultured	uncultured bacterium	uncultured bacterium
OTU1922	6	2	0	2	1	0	0	0	0	0	0	0	0	0	0	0	0	0	0	0	0	0	0	0	0	0	2	0	1	0	2	0	0	0	0	Actinobacteria	Acidimicrobiia	Acidimicrobiales	Acidimicrobiaceae	uncultured	uncultured bacterium
OTU23	9	2	6	8	5	34	26	27	41	33	25	19	36	2	4	5	3	2	31	24	20	27	18	13	8	4	27	4	12	5	19	103	119	141	107	Proteobacteria	Betaproteobacteria	Nitrosomonadales	Nitrosomonadaceae	uncultured
OTU1915	17	26	21	36	30	169	66	47	68	23	17	15	21	4	15	8	5	5	26	10	31	37	25	18	12	3	20	33	11	21	17	30	31	32	25	Acidobacteria	Acidobacteria	Subgroup 6	uncultured bacterium	uncultured bacterium	uncultured bacterium
OTU557	3	5	4	6	10	3	0	3	3	0	3	1	0	1	0	1	10	5	28	4	25	3	1	2	0	1	1	4	2	1	1	3	0	1	0	Bacteroidetes	Sphingobacteriia	Sphingobacteriales	Chitinophagaceae	uncultured	uncultured bacterium
OTU802	3	4	4	3	1	1	3	1	4	3	1	0	1	0	0	0	0	0	0	0	0	0	2	0	0	1	0	0	0	0	0	0	0	0	0	Verrucomicrobia	OPB35 soil group	uncultured bacterium	uncultured bacterium	uncultured bacterium	uncultured bacterium
OTU207	2	29	0	29	57	1	1	0	1	0	1	2	2	0	2	0	0	0	0	0	0	0	0	0	0	0	0	0	0	0	0	0	0	0	0	Acidobacteria	Acidobacteria	Subgroup 25	uncultured bacterium	uncultured bacterium	uncultured bacterium
OTU3167	2	0	0	0	0	0	0	0	0	0	0	1	0	0	0	0	0	0	0	0	0	1	0	0	0	0	0	0	0	0	0	0	0	0	0	Gemmatimonadetes	Gemmatimonadetes	Gemmatimonadales	Gemmatimonadaceae	uncultured	uncultured bacterium
OTU3362	2	0	2	1	1	8	8	6	0	2	7	2	1	0	0	0	0	0	0	0	2	0	1	0	0	0	0	0	0	1	0	1	0	0	1	Actinobacteria	Rubrobacteria	Rubrobacterales	Rubrobacteriaceae	Rubrobacter	uncultured bacterium
OTU2016	1	0	0	0	0	1	0	0	1	2	4	2	1	0	0	1	0	0	0	0	0	0	0	0	0	0	0	0	0	0	0	0	0	0	0	Acidobacteria	Acidobacteria	Subgroup 6	uncultured bacterium	uncultured bacterium	uncultured bacterium
OTU927	3	0	1	1	0	2	5	12	11	0	3	0	2	1	0	0	1	0	1	0	2	1	1	1	0	0	0	2	0	0	0	0	0	0	0	Actinobacteria
OTU162	6	5	7	10	10	17	14	25	20	11	18	11	21	9	9	12	19	2	56	70	50	21	45	32	20	22	23	20	17	9	19	26	33	37	34	Proteobacteria	Betaproteobacteria	Burkholderiales	Comamonadaceae	uncultured
OTU200	7	15	15	12	22	48	77	38	45	45	47	80	28	6	6	6	6	4	11	3	9	10	3	3	3	1	1	0	0	0	1	4	0	0	1	Actinobacteria	Acidimicrobiia	Acidimicrobiales	uncultured	uncultured bacterium	uncultured bacterium
OTU231	4	5	8	7	21	6	2	5	2	4	7	11	5	4	6	5	5	5	3	1	4	2	2	3	13	3	8	10	1	12	10	9	5	13	11	Proteobacteria	Alphaproteobacteria	Rhodospirillales	I-10
OTU650	3	17	30	1	18	0	0	0	0	0	0	0	0	0	0	0	1	0	0	0	0	0	0	0	0	0	0	0	0	0	0	0	0	0	0	Proteobacteria	Deltaproteobacteria	Desulfobacterales	Nitrospinaceae	uncultured	uncultured bacterium
OTU1096	1	0	0	1	0	0	0	0	0	0	1	0	0	0	0	0	5	2	0	0	0	1	2	6	11	8	0	0	0	0	0	0	0	0	0	Proteobacteria	Deltaproteobacteria	GR-WP33-30	uncultured bacterium	uncultured bacterium	uncultured bacterium
OTU271	6	2	6	1	1	11	20	13	7	4	2	1	9	2	8	17	8	3	45	45	34	20	12	15	21	15	29	20	35	34	18	22	22	21	17	Chloroflexi	Anaerolineae	Anaerolineales	Anaerolineaceae	uncultured	uncultured bacterium
OTU1443	1	0	0	0	0	0	0	1	0	0	1	0	0	0	2	1	0	0	0	0	1	1	0	0	0	1	0	0	0	0	0	0	0	0	0	Proteobacteria	Deltaproteobacteria	Bdellovibrionales	Bdellovibrionaceae	Bdellovibrio	uncultured bacterium
OTU1707	1	0	1	0	2	2	3	0	1	0	1	0	2	0	0	0	0	0	2	3	0	0	0	0	0	0	5	0	0	0	1	1	1	1	0	Actinobacteria	Actinobacteria	Micrococcales	Micrococcaceae	Arthrobacter
OTU1374	9	25	19	4	9	0	1	1	3	1	0	1	0	5	12	32	26	32	4	2	2	3	2	2	13	2	1	20	18	35	13	1	4	2	1	Verrucomicrobia	Spartobacteria	Chthoniobacterales	DA101 soil group	uncultured bacterium	uncultured bacterium
OTU566	5	6	6	2	0	0	0	0	0	0	2	3	0	7	1	9	1	3	2	0	7	1	0	0	2	0	17	22	16	14	11	3	6	2	3	Acidobacteria	Acidobacteria	Subgroup 6	uncultured bacterium	uncultured bacterium	uncultured bacterium
OTU149	6	17	30	60	29	18	46	34	36	38	17	18	15	3	8	3	3	1	12	7	24	8	10	17	6	7	4	2	2	5	14	16	16	25	18	Nitrospirae	Nitrospira	Nitrospirales	0319-6A21	uncultured bacterium	uncultured bacterium
OTU1045	8	7	2	1	0	2	1	1	1	3	5	7	3	0	4	4	1	0	2	0	9	0	5	2	6	1	5	11	24	10	28	11	5	9	3	Acidobacteria	Acidobacteria	Subgroup 5	uncultured bacterium	uncultured bacterium	uncultured bacterium
OTU1618	0	0	0	0	0	0	0	2	0	0	0	0	0	0	1	0	3	0	0	0	0	0	0	0	0	0	0	0	0	1	1	0	0	0	0	Chloroflexi	JG30-KF-CM66	uncultured bacterium	uncultured bacterium	uncultured bacterium	uncultured bacterium
OTU974	5	4	2	2	7	0	2	1	0	0	0	0	0	2	0	0	0	1	0	2	0	0	2	2	0	2	7	7	1	10	6	5	5	5	4	Actinobacteria	Thermoleophilia	Solirubrobacterales	0319-6M6	uncultured bacterium	uncultured bacterium
OTU2482	1	0	0	0	0	0	1	0	0	2	4	0	0	0	0	0	0	0	0	0	0	0	0	0	0	0	1	0	0	0	0	0	0	0	0	Actinobacteria	Actinobacteria	Micrococcales
OTU473	1	2	0	1	2	9	6	4	1	2	4	0	4	1	4	1	2	2	2	1	0	2	1	3	3	5	1	2	9	10	10	3	2	5	1	Nitrospirae	Nitrospira	Nitrospirales	0319-6A21	uncultured bacterium	uncultured bacterium
OTU2104	1	2	3	1	0	0	0	0	0	0	0	0	0	0	0	0	0	0	0	0	0	0	0	0	0	0	2	1	0	0	0	0	0	0	0	Planctomycetes	Planctomycetacia	Planctomycetales	Planctomycetaceae	uncultured	uncultured bacterium
OTU2492	1	0	0	2	0	0	0	0	0	0	0	0	0	0	0	0	0	0	0	0	2	11	1	0	2	0	0	0	0	0	0	0	0	0	0	Acidobacteria	Acidobacteria	Subgroup 25	uncultured bacterium	uncultured bacterium	uncultured bacterium
OTU2575	5	2	2	0	0	0	4	2	0	1	0	1	0	8	2	7	2	2	2	3	3	3	1	4	4	5	1	3	1	1	3	2	5	2	3	Acidobacteria	Acidobacteria	Subgroup 3	Unknown Family	Candidatus Solibacter	uncultured bacterium
OTU60	1	21	36	8	33	41	58	42	31	8	2	5	13	3	0	2	0	0	0	2	1	3	0	0	0	0	0	0	0	0	0	2	1	2	1	Actinobacteria	MB-A2-108	uncultured bacterium	uncultured bacterium	uncultured bacterium	uncultured bacterium
OTU3461	2	0	0	0	0	0	0	0	0	0	0	0	1	1	1	0	1	0	0	0	0	0	0	0	0	0	1	0	1	2	2	0	0	0	0	Acidobacteria	Acidobacteria	Subgroup 3	Unknown Family	Candidatus Solibacter	uncultured bacterium
OTU1183	1	0	0	0	0	0	0	0	0	0	0	0	0	0	0	0	0	1	0	0	0	1	0	2	0	0	9	4	20	1	7	1	4	1	1	Proteobacteria	Gammaproteobacteria	Cellvibrionales	Spongiibacteraceae	BD1-7 clade	uncultured bacterium
OTU1966	3	1	0	1	0	0	0	0	1	0	0	1	0	0	0	0	0	0	1	0	1	0	0	0	0	0	0	3	2	3	4	0	0	0	0	Planctomycetes	OM190	uncultured bacterium	uncultured bacterium	uncultured bacterium	uncultured bacterium
OTU668	5	1	1	0	0	0	0	2	3	1	8	4	1	0	1	3	1	0	1	0	0	0	1	0	1	0	6	12	30	0	4	3	12	5	1	Acidobacteria	Holophagae	Subgroup 10	ABS-19	uncultured bacterium	uncultured bacterium
OTU46	2	1	5	1	0	16	3	6	4	53	96	72	48	2	5	11	3	4	10	7	9	16	12	8	1	1	2	0	1	0	6	4	0	1	6	Bacteroidetes	Sphingobacteriia	Sphingobacteriales	Chitinophagaceae
OTU478	1	4	6	5	4	1	4	7	0	0	0	0	0	0	1	0	0	0	0	0	1	1	0	0	0	0	0	0	0	0	0	0	0	0	0	Verrucomicrobia	OPB35 soil group	uncultured bacterium	uncultured bacterium	uncultured bacterium	uncultured bacterium
OTU1665	1	0	0	0	0	0	1	1	0	0	2	1	0	0	0	1	1	0	0	0	0	1	3	3	2	0	1	1	0	0	1	2	4	2	0	Proteobacteria	Deltaproteobacteria	Myxococcales	Blfdi19	uncultured bacterium	uncultured bacterium
OTU1089	4	4	4	2	1	0	1	1	0	0	1	1	0	0	2	0	0	3	2	2	0	1	2	1	2	1	6	5	8	2	3	6	3	0	5	Proteobacteria	Alphaproteobacteria	Rhodospirillales
OTU928	6	0	1	2	1	2	1	0	1	4	11	8	7	0	1	1	3	1	1	1	3	1	0	1	0	0	12	9	6	7	8	6	7	8	3	Chloroflexi	S085
OTU389	2	2	0	5	5	25	19	21	11	13	8	6	4	0	1	1	2	0	1	1	1	1	1	1	1	1	1	2	3	1	1	1	2	1	2	Chloroflexi	KD4-96
OTU1009	2	7	6	8	11	3	5	11	2	5	4	1	1	0	1	0	0	1	1	0	0	2	0	0	0	0	5	4	3	2	3	6	4	11	7	Nitrospirae	Nitrospira	Nitrospirales	0319-6A21	uncultured bacterium	uncultured bacterium
OTU315	3	2	0	0	0	3	2	8	3	2	5	3	4	0	1	0	0	1	1	0	4	1	4	3	5	7	21	7	10	4	4	31	42	12	32	Verrucomicrobia	OPB35 soil group	uncultured bacterium	uncultured bacterium	uncultured bacterium	uncultured bacterium
OTU1069	1	0	0	0	0	1	0	0	0	2	0	0	0	3	4	3	1	0	1	2	0	2	1	2	1	0	0	1	0	0	0	0	0	0	0	Proteobacteria	Alphaproteobacteria	Caulobacterales	Hyphomonadaceae	uncultured	uncultured bacterium
OTU348	2	1	1	5	14	43	30	23	37	30	6	17	32	0	2	3	2	0	18	23	15	46	27	10	13	9	2	1	1	0	4	49	41	29	42	Proteobacteria	Betaproteobacteria	Nitrosomonadales	Nitrosomonadaceae	uncultured
OTU3277	1	0	0	0	0	0	1	2	1	0	1	1	0	1	1	0	1	2	0	1	1	0	0	0	0	0	0	1	0	0	1	0	0	0	0	Proteobacteria	Gammaproteobacteria	Legionellales	Coxiellaceae	Aquicella	uncultured bacterium
OTU2843	3	0	0	1	0	8	4	5	1	2	5	5	9	0	0	1	0	3	0	0	3	2	3	6	5	4	1	0	2	0	2	10	6	9	11	Actinobacteria	Actinobacteria	Pseudonocardiales	Pseudonocardiaceae	Pseudonocardia	uncultured bacterium
OTU3512	1	7	2	1	1	4	0	0	0	0	1	0	0	0	0	0	0	0	0	0	0	0	0	0	0	0	0	0	0	0	0	1	0	2	0	Actinobacteria	Thermoleophilia	Solirubrobacterales	0319-6M6	uncultured bacterium	uncultured bacterium
OTU787	1	0	0	0	0	0	0	0	3	2	1	1	0	3	0	1	0	0	0	3	0	0	2	2	1	0	1	2	2	1	4	2	1	4	0	Bacteroidetes	Sphingobacteriia	Sphingobacteriales	Chitinophagaceae	Ferruginibacter
OTU1822	2	1	0	0	0	0	1	0	1	0	0	1	0	0	2	1	2	0	0	2	2	3	2	2	2	2	1	5	3	3	5	2	1	0	1	Gemmatimonadetes	Gemmatimonadetes	Gemmatimonadales	Gemmatimonadaceae	uncultured	uncultured bacterium
OTU487	2	5	23	35	47	0	2	2	0	2	6	0	1	0	1	0	0	0	1	1	0	0	1	1	0	0	3	8	15	5	17	7	9	12	6	Proteobacteria	Betaproteobacteria	Burkholderiales	Alcaligenaceae	uncultured	uncultured bacterium
OTU859	2	0	1	1	1	1	1	5	6	1	3	3	15	4	2	10	2	4	5	2	3	2	1	2	2	2	7	3	10	1	1	5	3	1	1	Proteobacteria	Alphaproteobacteria	Caulobacterales	Caulobacteraceae	Caulobacter
OTU917	1	0	0	0	0	0	0	0	0	0	0	0	0	8	2	7	0	1	0	0	0	1	0	0	0	0	0	0	0	0	1	0	0	0	0	Proteobacteria	Deltaproteobacteria	Desulfurellales	Desulfurellaceae	uncultured	uncultured bacterium
OTU1609	6	3	1	0	0	1	2	0	0	0	0	2	1	0	0	1	0	0	0	0	0	1	0	0	1	1	0	2	3	2	3	3	3	2	2	Nitrospirae	Nitrospira	Nitrospirales	0319-6A21	uncultured bacterium	uncultured bacterium
[truncated: 2,980 more rows]

## Sheet:  Phyla in A layer
#Sample number	185	187	189	191	193	195	197	199	201	203	205	207	209	211	213	215	217	219	221	223	225	227	229	231	233	235	237	239	241	243	245	247	249	251	253	255	257	261	263	265	267	269	271	273	275
[truncated: 12 more rows]

[truncated: 5 more sheets:  Phyla in B layer, α-diversity in A layer, α-diversity in B layer, Bray-Curtis metrics  in A layer, Bray-Curtis metrics  in B layer]
