# Supplementary material for: Soil bacterial community changes along elevation gradients in karst graben basin of Yunnan-Kweichow Plateau
Source: Front Microbiol. 2022 Dec 22;13:1054667. doi: 10.3389/fmicb.2022.1054667 (PMC9813600; doi:10.3389/fmicb.2022.1054667)
Supplement: Supplementary file 2 [file Table_2.XLSX]

## Sheet: Sheet1
	The influence of altitudinal gradients on soil physical/chemical properties
		TP	TN	SOC	T	Moisture	EC	AK	pH
A layer	Elevational gradients	-0.291	0.237	0.222	-0.969**	0.232	-0.808**	-0.329*	-0.187
B layer	Elevational gradients	-0.445**	0.172	0.115	-0.938**	0.356*	-0.733**	-0.524**	0.073
WGSA	Elevational gradients	-0.337	0.796**	0.834**	0.066	-0.26	-0.598**	-0.522*	0.278
WGSB	Elevational gradients	0.217	0.292	0.063	-0.958**	0.534**	-0.666**	0.141	0.183
CMDA	Elevational gradients	-0.345	0.531**	0.592**	-0.28	-0.931**	-0.960**	-0.578**	-0.418*
CMDB	Elevational gradients	-0.575**	0.518*	0.546**	0.139	-0.783**	-0.886**	-0.658**	-0.414
	The correlations among physical properties , chemical properties and altitude in A layer
A layer	TP	TN	SOC	Elevational gradients	T	SM	EC	AK	pH
TP	1	0.231	0.152	-0.291	0.209	-0.008	0.516**	0.704**	-0.317*
TN	0.231	1	0.915**	0.237	-0.25	-0.503**	-0.438**	-0.068	-0.188
SOC	0.152	0.915**	1	0.222	-0.217	-0.532**	-0.444**	-0.076	-0.245
Elevational gradients	-0.291	0.237	0.222	1	-0.969**	0.232	-0.808**	-0.329*	-0.187
T	0.209	-0.25	-0.217	-0.969**	1	-0.229	0.719**	0.252	0.199
SM	-0.008	-0.503**	-0.532**	0.232	-0.229	1	0.187	0.051	0.347*
EC	0.516**	-0.438**	-0.444**	-0.808**	0.719**	0.187	1	0.570**	0.123
AK	0.704**	-0.068	-0.076	-0.329*	0.252	0.051	0.570**	1	-0.272
pH	-0.317*	-0.188	-0.245	-0.187	0.199	0.347*	0.123	-0.272	1
	The correlations among physical properties , chemical properties and altitude in B layer
B layer	TP	TN	SOC	Elevational gradients	T	SM	EC	AK	pH
TP	1	0.076	0.08	-0.445**	0.239	-0.202	0.738**	0.669**	-0.045
TN	0.076	1	0.992**	0.172	-0.071	-0.463**	-0.241	-0.022	0.02
SOC	0.08	0.992**	1	0.115	-0.017	-0.530**	-0.228	0.009	0.01
Elevational gradients	-0.445**	0.172	0.115	1	-0.938**	0.356*	-0.733**	-0.524**	0.073
T	0.239	-0.071	-0.017	-0.938**	1	-0.326	0.537**	0.316	-0.034
SM	-0.202	-0.463**	-0.530**	0.356*	-0.326	1	-0.064	-0.285	0.393*
EC	0.738**	-0.241	-0.228	-0.733**	0.537**	-0.064	1	0.674**	-0.07
AK	0.669**	-0.022	0.009	-0.524**	0.316	-0.285	0.674**	1	-0.094
pH	-0.045	0.02	0.01	0.073	-0.034	0.393*	-0.07	-0.094	1
