# Supplementary material for: Soil bacterial community changes along elevation gradients in karst graben basin of Yunnan-Kweichow Plateau
Source: Front Microbiol. 2022 Dec 22;13:1054667. doi: 10.3389/fmicb.2022.1054667 (PMC9813600; doi:10.3389/fmicb.2022.1054667)
Supplement: Supplementary file 3 [file Table_3.XLSX]

## Sheet: Sheet1
	The correlations between environmental factors and the most abundant OTUs in A layer
	OTU4	OTU2	OTU1	OTU3	OTU54	OTU12	OTU31	OTU199	OTU16	OTU877	OTU9	OTU60	OTU8	OTU3046	OTU15	OTU5	OTU619	OTU11	OTU182	OTU23	OTU35	OTU37
Elevational gradients	-0.218	-0.532**	0.466**	-0.008	0.152	-0.755**	-0.542**	-0.647**	0.600**	-0.876**	-0.592**	-0.884**	0.372*	-0.406**	-0.780**	-0.439**	-0.384**	-0.482**	0.146	-0.232	-0.704**	-0.418**
TP	-0.196	0.25	-0.088	0.25	0.219	-0.088	0.368*	0.093	-0.252	0.171	-0.046	0.406**	-0.107	0.157	-0.038	0.273	-0.324*	0.154	0.152	-0.185	0.119	0.291
TN	-0.204	0.012	0.591**	-0.472**	0.481**	-0.064	-0.122	0.149	0.19	-0.088	0.042	-0.2	0.348*	0.148	-0.073	0.338*	-0.404**	0.005	0.705**	-0.437**	-0.296*	0.063
SOC	-0.27	0.009	0.698**	-0.504**	0.509**	-0.06	-0.193	0.106	0.207	-0.069	0.046	-0.181	0.380*	0.127	-0.049	0.288	-0.409**	-0.095	0.692**	-0.433**	-0.295*	0.078
T	0.307*	0.554**	-0.411**	-0.023	-0.173	0.763**	0.495**	0.649**	-0.595**	0.885**	0.609**	0.855**	-0.362*	0.383**	0.805**	0.426**	0.458**	0.488**	-0.118	0.235	0.731**	0.398**
SM	-0.038	-0.407**	-0.469**	0.799**	-0.26	-0.356*	0.101	-0.379*	0.103	-0.346*	-0.403**	-0.274	-0.395**	-0.162	-0.334*	-0.391**	0.137	-0.124	-0.575**	0.263	0.067	-0.383**
EC	0.091	0.385**	-0.634**	0.419**	-0.246	0.373*	0.570**	0.332*	-0.505**	0.609**	0.237	0.766**	-0.504**	0.226	0.408**	0.233	0.248	0.337*	-0.348*	0.293	0.604**	0.342*
AK	-0.311*	0.408**	-0.132	0.338*	-0.047	-0.042	0.208	-0.065	-0.332*	0.219	-0.025	0.481**	-0.245	-0.089	-0.007	0.045	-0.349*	0.267	0.105	-0.087	0.136	0.453**
pH	0.248	-0.047	-0.409**	0.232	-0.282	0.292	0.258	0.208	-0.172	0.166	0.16	0.003	-0.430**	0.099	0.261	-0.031	0.478**	0.152	-0.216	0.283	0.390**	-0.185
*. Significant correlation at 0.05 level (bilateral).
**. Significant correlation at 0.01 level (bilateral).
	The correlations between environmental factors and the most abundant OTUs in Blayer
	OTU8	OTU7	OTU4	OTU9	OTU18	OTU1	OTU5	OTU2	OTU77	OTU33	OTU10	OTU37	OTU44	OTU47	OTU27	OTU28	OTU3	OTU43
Elevational gradients	-0.333	0.356*	0.249	-0.371*	-0.521**	0.338*	0.082	-0.626**	0.552**	0.229	0.429*	-0.485**	-0.435**	-0.199	-0.750**	-0.486**	0	-0.474**
TP	-0.112	-0.143	-0.095	0.103	-0.006	-0.148	0.096	0.257	-0.206	0.258	-0.232	0.188	0.187	-0.132	0.658**	0.261	-0.348*	0.119
TN	-0.115	0.32	0.529**	0.169	-0.171	0.767**	-0.291	0.227	0.555**	0.139	-0.061	0.099	0.163	-0.267	-0.062	-0.354*	-0.295	0.031
SOC	-0.11	0.309	0.544**	0.171	-0.151	0.779**	-0.314	0.29	0.505**	0.101	-0.092	0.149	0.207	-0.27	-0.023	-0.342*	-0.305	0.097
T	0.329	-0.317	-0.185	0.327	0.538**	-0.294	-0.257	0.654**	-0.443**	-0.301	-0.360*	0.566**	0.500**	0.171	0.602**	0.325	0.116	0.567**
SM	-0.109	-0.334*	-0.565**	-0.293	-0.01	-0.520**	0.457**	-0.528**	-0.172	0.164	-0.048	-0.26	-0.362*	0.368*	-0.369*	0.209	0.276	-0.252
EC	0.235	-0.348*	-0.375*	0.358*	0.27	-0.435**	0.338*	0.286	-0.517**	-0.041	-0.398*	0.169	0.087	0.216	0.811**	0.617**	-0.26	0.13
AK	0.16	-0.264	-0.227	0.409*	0.104	-0.147	0.221	0.13	-0.318	-0.075	-0.355*	0.121	0.045	0.033	0.756**	0.359*	-0.312	0.065
pH	-0.16	-0.309	-0.314	-0.382*	0.057	-0.061	-0.111	0.083	-0.128	0.319	-0.192	0.135	0.106	-0.069	-0.25	-0.113	-0.083	0.136
**. Significant correlation at 0.01 level (bilateral).
*. Significant correlation at 0.05 level (bilateral).
