# Supplementary material for: Soil bacterial community changes along elevation gradients in karst graben basin of Yunnan-Kweichow Plateau
Source: Front Microbiol. 2022 Dec 22;13:1054667. doi: 10.3389/fmicb.2022.1054667 (PMC9813600; doi:10.3389/fmicb.2022.1054667)
Supplement: Supplementary file 4 [file Table_4.XLSX]

## Sheet: correlation
				The correlation between bacteria phylum and environmental factors (≥0.1%) in A layer
			Proteobacteria	Acidobacteria	Actinobacteria	Bacteroidetes	Verrucomicrobia	Chloroflexi	Gemmatimonadetes	Firmicutes	Nitrospirae	Planctomycetes
		Elevational gradients	0.579**	-0.436**	-0.724**	0.106	0.814**	-0.061	-0.474**	-0.379*	0.118	-0.042
		T	-0.569**	0.495**	0.725**	-0.147	-0.832**	0.013	0.481**	0.345*	-0.185	-0.008
		EC	-0.519**	0.066	0.485**	0.347*	-0.703**	0.438**	0.509**	0.225	0.187	0.104
		SM	-0.205	-0.489**	-0.092	0.716**	-0.018	0.692**	0.186	-0.109	0.600**	0.264
		SOC	0.559**	-0.043	-0.2	-0.471**	0.380*	-0.551**	-0.585**	0.089	-0.380**	0.084
		TN	0.503**	-0.014	-0.22	-0.404**	0.389**	-0.554**	-0.571**	0.115	-0.306*	0.152
		TP	0.169	-0.268	-0.049	0.272	-0.187	0.124	-0.044	0.152	0.122	0.326*
		AK	0.157	-0.363*	-0.059	0.407**	-0.325*	0.420**	0.088	-0.062	0.078	0.178
		pH	-0.442**	0.101	0.379*	0.12	-0.332*	0.273	0.237	0.089	0.192	0.096
				The correlation between bacteria phylum and environmental factors (≥0.1%) in B layer
			Acidobacteria	Actinobacteria	Proteobacteria	Verrucomicrobia	Firmicutes	Chloroflexi	Gemmatimonadetes	Bacteroidetes	Planctomycetes	Nitrospirae	Latescibacteria
		Elevational gradients	-0.274	-0.725**	0.331	0.489**	-0.318	0.339*	-0.454**	0.046	0.166	0.217	0.325
		T	0.406*	0.787**	-0.489**	-0.439**	0.319	-0.303	0.283	-0.195	-0.247	-0.285	-0.374*
		EC	-0.035	0.340*	0.018	-0.469**	0.08	-0.165	0.643**	0.297	0.115	0.036	-0.053
		SM	-0.16	-0.287	-0.1	-0.347*	-0.254	0.857**	0.024	0.182	0.406*	0.648**	0.752**
		SOC	-0.099	0.016	0.369*	0.437**	0.158	-0.592**	-0.278	-0.212	-0.067	-0.416*	-0.447**
		TN	-0.11	-0.05	0.387*	0.458**	0.157	-0.550**	-0.283	-0.213	-0.029	-0.369*	-0.407*
		TP	-0.21	0.209	0.154	-0.138	0.15	-0.264	0.377*	0.083	0.415*	0.154	-0.142
		AK	-0.1	0.194	0.216	-0.323	0.065	-0.308	0.771**	0.247	0.007	-0.018	-0.168
		pH	-0.108	0.128	-0.098	-0.266	0.052	0.392*	-0.146	-0.203	0.429*	0.422*	0.296
